# Supplementary material for: Comparison of Contaminant Transport in Agricultural Drainage Water and Urban Stormwater Runoff
Source: PLoS One. 2016 Dec 8;11(12):e0167834. doi: 10.1371/journal.pone.0167834 (PMC5145188; doi:10.1371/journal.pone.0167834)
Supplement: S1 Appendix — (XLSX) [file pone.0167834.s011.xlsx]

## Sheet: Precipitation
Date	Fertilized Field precipitation (mm)	City Stormwater precipitation (mm)
2007-04-01	32.3	32.258
2007-04-02	3	3.048
2007-04-03	1.27	0
2007-04-04	5.8	5.842
2007-04-05	0.254	0
2007-04-06	0	0
2007-04-07	0	0
2007-04-08	0	0
2007-04-09	0	0
2007-04-10	0.762	0
2007-04-11	9.9	9.906
2007-04-12	0	0
2007-04-13	0	0
2007-04-14	0	0
2007-04-15	0	0
2007-04-16	0	0
2007-04-17	0	0
2007-04-18	0	0
2007-04-19	0	0
2007-04-20	0	0
2007-04-21	1.27	2.794
2007-04-22	58.42	1.27
2007-04-23	0	68.834
2007-04-24	0	0
2007-04-25	0	0
2007-04-26	0	0
2007-04-27	0	0
2007-04-28	0	0
2007-04-29	0	0
2007-04-30	0	0
2007-05-01	1.3	1.27
2007-05-02	0	0
2007-05-03	0	0
2007-05-04	5.588	0
2007-05-05	4.064	7.62
2007-05-06	11.43	11.176
2007-05-07	3.8	3.81
2007-05-08	2.3	2.286
2007-05-09	0	0
2007-05-10	0	0
2007-05-11	0	0
2007-05-12	0	0
2007-05-13	0	0
2007-05-14	0	0
2007-05-15	0	0
2007-05-16	0	0
2007-05-17	0	0
2007-05-18	0	0
2007-05-19	0	0
2007-05-20	0	0
2007-05-21	0	0
2007-05-22	0	0
2007-05-23	1.524	2.5
2007-05-24	0	0
2007-05-25	0	0
2007-05-26	0	0
2007-05-27	0	0
2007-05-28	0.254	0.8
2007-05-29	2.794	0.3
2007-05-30	12.7	6.4
2007-05-31	0	11.9
2007-06-01	8.382	8.1
2007-06-02	3.81	0.3
2007-06-03	0.254
2007-06-04	0	3
2007-06-05	0	0
2007-06-06	0	0
2007-06-07	15.2	15.2
2007-06-08	0	0
2007-06-09	0	0
2007-06-10	7.9	7.9
2007-06-11	0	0
2007-06-12	0	0
2007-06-13	0	0
2007-06-14	0	0
2007-06-15	0.508	0
2007-06-16	2.286	2.5
2007-06-17	4.064	2.5
2007-06-18	8.1	8.1
2007-06-19	0	8.9
2007-06-20	0	0
2007-06-21	2.5	2.5
2007-06-22	0	0
2007-06-23	0	0
2007-06-24	0	0
2007-06-25	0	0
2007-06-26	0	0
2007-06-27	0	0
2007-06-28	0	0
2007-06-29	0	0
2007-06-30	0	0
2007-07-01	0	0
2007-07-02	1.778	0
2007-07-03	3.8	3.8
2007-07-04	0	0.5
2007-07-05	0	0
2007-07-06	0	0
2007-07-07	0	0
2007-07-08	0	0
2007-07-09	0	0
2007-07-10	0	0
2007-07-11	1.016	0
2007-07-12	0	1.3
2007-07-13	0.508	0
2007-07-14	0.762	2
2007-07-15	0	0
2007-07-16	0.254	0
2007-07-17	0	0
2007-07-18	0	0
2007-07-19	0	0
2007-07-20	0	0
2007-07-21	0	0
2007-07-22	0	0
2007-07-23	0	0
2007-07-24	0	0
2007-07-25	0	0.5
2007-07-26	15.2	15.2
2007-07-27	0	0
2007-07-28	0	0
2007-07-29	0	0
2007-07-30	0	0
2007-07-31	0	0
2007-08-01	0	0
2007-08-02	0	0
2007-08-03	0	0
2007-08-04	10.414	3.3
2007-08-05	0	5.8
2007-08-06	1.524	0
2007-08-07	0	0
2007-08-08	0	0
2007-08-09	0	0
2007-08-10	0	0
2007-08-11	35.052	26.9
2007-08-12	0	0
2007-08-13	0	0
2007-08-14	0	0
2007-08-15	0	0
2007-08-16	0	0
2007-08-17	0	0
2007-08-18	2.5	2.5
2007-08-19	22.9	22.9
2007-08-20	2.5	2.5
2007-08-21	87.6	87.6
2007-08-22	0.254	0.8
2007-08-23	0.508	0
2007-08-24	0	1.8
2007-08-25	0.254	0
2007-08-26	0	0
2007-08-27	0.254	0
2007-08-28	4.064	2.5
2007-08-29	0	1.3
2007-08-30	0	0
2007-08-31	0	0
2007-09-01	0	0
2007-09-02	0	0
2007-09-03	0	0
2007-09-04	0	0
2007-09-05	0	0
2007-09-06	0	0
2007-09-07	4.8	4.8
2007-09-08	0	0
2007-09-09	0	0
2007-09-10	0	0
2007-09-11	0	0
2007-09-12	0	0
2007-09-13	0	0
2007-09-14	0	0
2007-09-15	0	0
2007-09-16	0	0
2007-09-17	6.858	0
2007-09-18	31.8	31.8
2007-09-19	0	8.6
2007-09-20	28.4	28.4
2007-09-21	2.032	0
2007-09-22	0	0
2007-09-23	0	0
2007-09-24	17.3	0
2007-09-25	0	17.3
2007-09-26	0	0
2007-09-27	0	0
2007-09-28	0	0
2007-09-29	0	0
2007-09-30	12.446	1.3
2007-10-01	0	14.7
2007-10-02	4.572	4.1
2007-10-03	0	0
2007-10-04	0	0
2007-10-05	14.5	14.5
2007-10-06	8.89	2
2007-10-07	9.398	5.1
2007-10-08	25.4	25.4
2007-10-09	0	0
2007-10-10	0	0
2007-10-11	0	0
2007-10-12	0	0
2007-10-13	0	0
2007-10-14	0	0
2007-10-15	0	3.8
2007-10-16	12.7	12.7
2007-10-17	6.858	1.3
2007-10-18	30.734	20.3
2007-10-19	19.8	19.8
2007-10-20	0	0
2007-10-21	0	0
2007-10-22	0	0
2007-10-23	0	0
2007-10-24	0	0
2007-10-25	0	0
2007-10-26	0	0
2007-10-27	0	0
2007-10-28	0	0
2007-10-29	0	0
2007-10-30	0	0
2007-10-31	0	0
2008-04-01	12.7	12.7
2008-04-02	0	0
2008-04-03	0	0
2008-04-04	0	0
2008-04-05	0	0
2008-04-06	0	0
2008-04-07	2	2
2008-04-08	0	0
2008-04-09	0	0
2008-04-10	2.54	0
2008-04-11	25.4	25.4
2008-04-12	0	0
2008-04-13	0	0
2008-04-14	0	0
2008-04-15	0	0
2008-04-16	0	0
2008-04-17	0	0
2008-04-18	0	0
2008-04-19	0	0
2008-04-20	0	0
2008-04-21	9.144	0
2008-04-22	0	2.5
2008-04-23	0	0
2008-04-24	11.43	0
2008-04-25	24.892	11.4
2008-04-26	1.524	30.5
2008-04-27	1.016	0.5
2008-04-28	0	0
2008-04-29	0	0
2008-04-30	0	0
2008-05-01	6.604	0
2008-05-02	6.858	9.7
2008-05-03	0	6.1
2008-05-04	0	0
2008-05-05	0	0
2008-05-06	3.81	0
2008-05-07	0	4.1
2008-05-08	0	0
2008-05-09	0	0
2008-05-10	39.6	0
2008-05-11	0	39.6
2008-05-12	0	0
2008-05-13	5.842	0
2008-05-14	0	6.4
2008-05-15	0	0
2008-05-16	0.254	0
2008-05-17	0	0
2008-05-18	0	0
2008-05-19	0	0.254
2008-05-20	0	0
2008-05-21	0	0
2008-05-22	0	0
2008-05-23	0	0
2008-05-24	0.254	0
2008-05-25	0.762	0
2008-05-26	0	2
2008-05-27	0	0
2008-05-28	0	0
2008-05-29	18.796	2
2008-05-30	1.778	16.8
2008-05-31	4.572	5.1
2008-06-01	0	0.8
2008-06-02	0	0
2008-06-03	0	0.3
2008-06-04	0	0
2008-06-05	29	0
2008-06-06	0.762	29
2008-06-07	3.302	0.8
2008-06-08	0	0
2008-06-09	0	0
2008-06-10	0	0
2008-06-11	24.384	0
2008-06-12	0	27.9
2008-06-13	0	0
2008-06-14	0	0
2008-06-15	0	0
2008-06-16	0	0
2008-06-17	0	0
2008-06-18	0	0
2008-06-19	0	0
2008-06-20	1.778	0
2008-06-21	0	0
2008-06-22	0	0
2008-06-23	0	0
2008-06-24	0	0
2008-06-25	0	0.3
2008-06-26	0	0
2008-06-27	8.636	0.5
2008-06-28	6.858	7.6
2008-06-29	0	8.4
2008-06-30	0	0
2008-07-01	0	0
2008-07-02	0	0
2008-07-03	0	0
2008-07-04	0	0
2008-07-05	0	0
2008-07-06	0	0
2008-07-07	0.508	0
2008-07-08	0	2.5
2008-07-09	0	0
2008-07-10	0	0
2008-07-11	5.334	5.1
2008-07-12	0	1.8
2008-07-13	0	0
2008-07-14	0	0
2008-07-15	0	0
2008-07-16	0	0
2008-07-17	6.096	0
2008-07-18	0	5.1
2008-07-19	5.842	5.1
2008-07-20	0	1.3
2008-07-21	0	0
2008-07-22	0	0
2008-07-23	0	0
2008-07-24	0	0
2008-07-25	0.508	0
2008-07-26	0	0
2008-07-27	0	0
2008-07-28	0	0
2008-07-29	3.302	3.8
2008-07-30	0	0
2008-07-31	71.1	71.1
2008-08-01	3.81	2.5
2008-08-02	0.254	0
2008-08-03	0	0
2008-08-04	0.254	0
2008-08-05	0.508	0
2008-08-06	0	0
2008-08-07	0	0
2008-08-08	0.254	0
2008-08-09	2.032	4.3
2008-08-10	0	0
2008-08-11	26.924	0
2008-08-12	0.254	24.9
2008-08-13	0.254	0
2008-08-14	0	0
2008-08-15	0	0
2008-08-16	0	0
2008-08-17	0	0
2008-08-18	0	0
2008-08-19	0	0
2008-08-20	0	0
2008-08-21	0	0
2008-08-22	0	0
2008-08-23	0	0
2008-08-24	0	0
2008-08-25	0	0
2008-08-26	0	0
2008-08-27	16	16
2008-08-28	21.3	21.3
2008-08-29	0.508	0.8
2008-08-30	0	0
2008-08-31	0	0
2008-09-01	0	0
2008-09-02	11.43	9.1
2008-09-03	0	2.5
2008-09-04	0	0
2008-09-05	0	0
2008-09-06	2.286	0
2008-09-07	6.9	6.9
2008-09-08	0.762	0
2008-09-09	0	1.8
2008-09-10	0	0
2008-09-11	0	0
2008-09-12	3.8	3.8
2008-09-13	0	0
2008-09-14	20.3	20.3
2008-09-15	13.5	13.5
2008-09-16	0	0
2008-09-17	0	0
2008-09-18	0	0
2008-09-19	0.254	0
2008-09-20	0.254	0.5
2008-09-21	0	0
2008-09-22	0	0
2008-09-23	6.858	5.1
2008-09-24	0	0
2008-09-25	1.016	0.3
2008-09-26	0	2.5
2008-09-27	0	0
2008-09-28	3.556	0
2008-09-29	4.572	8.9
2008-09-30	0	0
2008-10-01	1.778	0
2008-10-02	0	0
2008-10-03	0	0
2008-10-04	0	0
2008-10-05	0	1
2008-10-06	5.1	5.1
2008-10-07	38.1	38.1
2008-10-08	0.254	1.5
2008-10-09	0.254	0
2008-10-10	0.254	1.8
2008-10-11	0.254	0
2008-10-12	0.508	1
2008-10-13	0.254	5.3
2008-10-14	0.254	1.5
2008-10-15	0.254	0
2008-10-16	8.89	0
2008-10-17	1.27	0.5
2008-10-18	0	1
2008-10-19	1.778	0
2008-10-20	0	1.3
2008-10-21	0	0
2008-10-22	25.1	0.8
2008-10-23	9.144	25.1
2008-10-24	2.032	0.8
2008-10-25	1.016	0
2008-10-26	0	0
2008-10-27	0	0
2008-10-28	0	0
2008-10-29	0	0
2008-10-30	0	0
2008-10-31	0	0
2009-04-01	7.1	7.1
2009-04-02	0	0
2009-04-03	0	0
2009-04-04	0	0
2009-04-05	0	3
2009-04-06	0	0
2009-04-07	0	0
2009-04-08	0	0
2009-04-09	0	0
2009-04-10	0	0
2009-04-11	0	0
2009-04-12	0	0
2009-04-13	0	0
2009-04-14	0	0
2009-04-15	0	0
2009-04-16	0	0
2009-04-17	0	0
2009-04-18	0	0
2009-04-19	0	0.5
2009-04-20	0	0
2009-04-21	0	0
2009-04-22	0	0
2009-04-23	0	0
2009-04-24	0	0
2009-04-25	0	0
2009-04-26	10.2	0
2009-04-27	0	10.2
2009-04-28	0	0
2009-04-29	12.954	0
2009-04-30	0	13.5
2009-05-01	0	0
2009-05-02	0	0
2009-05-03	0	0
2009-05-04	0.762	0
2009-05-05	3.302	3.6
2009-05-06	0	0
2009-05-07	0	0
2009-05-08	1.778	0
2009-05-09	0	0.8
2009-05-10	0	0
2009-05-11	0	0
2009-05-12	0	0
2009-05-13	1.27	2.8
2009-05-14	0	0
2009-05-15	12.192	20.3
2009-05-16	0	0
2009-05-17	0	0
2009-05-18	0	0
2009-05-19	0	0
2009-05-20	3.048	0
2009-05-21	2.54	6.1
2009-05-22	0	0
2009-05-23	0	0
2009-05-24	0	0
2009-05-25	0	0
2009-05-26	0	0
2009-05-27	0	0
2009-05-28	0	0
2009-05-29	0.254	0.3
2009-05-30	0.254	0
2009-05-31	0.762	0
2009-06-01	8.9	8.9
2009-06-02	0	0
2009-06-03	0	0
2009-06-04	0	0
2009-06-05	0	0
2009-06-06	6.858	0
2009-06-07	2.54	7.1
2009-06-08	11.43	13
2009-06-09	0	0
2009-06-10	2.794	3.3
2009-06-11	0	0
2009-06-12	0	0
2009-06-13	0	0
2009-06-14	0	0
2009-06-15	0	0
2009-06-16	5.08	3.8
2009-06-17	0	0
2009-06-18	0	0
2009-06-19	0	0
2009-06-20	0	0
2009-06-21	7.874	7.6
2009-06-22	0	0
2009-06-23	0	0
2009-06-24	1.524	0
2009-06-25	0	0.8
2009-06-26	5.334	0
2009-06-27	4.572	7.6
2009-06-28	0	0.8
2009-06-29	0	0
2009-06-30	0	0
2009-07-01	0	0
2009-07-02	0	0
2009-07-03	0	0
2009-07-04	2.286	0.8
2009-07-05	2.286	0
2009-07-06	0	1.5
2009-07-07	1.27	0.8
2009-07-08	0	1
2009-07-09	1.27	0.5
2009-07-10	0	0.3
2009-07-11	0	0
2009-07-12	0	0
2009-07-13	0	0
2009-07-14	14.732	17
2009-07-15	0	4.3
2009-07-16	0	0
2009-07-17	0	0
2009-07-18	0	0
2009-07-19	0	0
2009-07-20	0	0
2009-07-21	45.7	45.7
2009-07-22	0	0
2009-07-23	0	0
2009-07-24	1.016	0.8
2009-07-25	0	0
2009-07-26	0	0
2009-07-27	7.874	3.8
2009-07-28	0	0
2009-07-29	0	0
2009-07-30	0	0
2009-07-31	0	0.8
2009-08-01	9.4	9.4
2009-08-02	0	0
2009-08-03	0	0
2009-08-04	0	0
2009-08-05	0	0
2009-08-06	0	0
2009-08-07	81.28	14
2009-08-08	18.796	66.8
2009-08-09	0	1
2009-08-10	0	0
2009-08-11	0	0
2009-08-12	0	0
2009-08-13	0	0
2009-08-14	0	0
2009-08-15	28.194	0
2009-08-16	26.924	76.2
2009-08-17	0.254	0
2009-08-18	0	0
2009-08-19	21.082	8.4
2009-08-20	9.144	8.9
2009-08-21	1.016	13.2
2009-08-22	0	0
2009-08-23	0	0
2009-08-24	0	0
2009-08-25	11.2	11.2
2009-08-26	0.508	0
2009-08-27	0	0
2009-08-28	0	0
2009-08-29	0	0
2009-08-30	0	0
2009-08-31	0	0
2009-09-01	1.778	0
2009-09-02	0	0
2009-09-03	0	0
2009-09-04	0	0
2009-09-05	0	0
2009-09-06	0	0
2009-09-07	0	0
2009-09-08	0	0
2009-09-09	0	0
2009-09-10	0	0
2009-09-11	22.9	22.9
2009-09-12	0.762	0.5
2009-09-13	0	0
2009-09-14	0	0
2009-09-15	0	0
2009-09-16	0	0
2009-09-17	0	0
2009-09-18	0	0
2009-09-19	0	0
2009-09-20	0	0
2009-09-21	1.016	0
2009-09-22	0	0.8
2009-09-23	0	0
2009-09-24	0.762	0
2009-09-25	8.636	4.1
2009-09-26	0.254	5.1
2009-09-27	1.016	0
2009-09-28	0	1.5
2009-09-29	0	0
2009-09-30	0	0
2009-10-01	73.66	12.7
2009-10-02	5.08	58.4
2009-10-03	0.508	3.8
2009-10-04	0	0.3
2009-10-05	15.494	22.9
2009-10-06	19.558	12.2
2009-10-07	0.254	0
2009-10-08	0	0
2009-10-09	0	0
2009-10-10	0	0
2009-10-11	0	0
2009-10-12	4.572	5.1
2009-10-13	0	0
2009-10-14	6.096	0
2009-10-15	7.62	12.7
2009-10-16	2.286	1
2009-10-17	0.254	2.5
2009-10-18	0	0
2009-10-19	0	0
2009-10-20	0	0
2009-10-21	20.32	14.5
2009-10-22	0	4.6
2009-10-23	0	0
2009-10-24	1.016	0
2009-10-25	0.254	1.8
2009-10-26	0	0.3
2009-10-27	0	0
2009-10-28	0.762	0
2009-10-29	10.16	2
2009-10-30	8.636	17.3
2009-10-31	0	3.6
2010-04-01	0	0
2010-04-02	0	0
2010-04-03	0	0.3
2010-04-04	0	0
2010-04-05	0	0
2010-04-06	0	0
2010-04-07	0	0
2010-04-08	0	0
2010-04-09	0	0
2010-04-10	0	0
2010-04-11	0	0
2010-04-12	0.254	0
2010-04-13	56.642	76.2
2010-04-14	8.382	0.8
2010-04-15	0	0.5
2010-04-16	0	0
2010-04-17	0	0
2010-04-18	0	0
2010-04-19	0	0
2010-04-20	0	0
2010-04-21	0	0
2010-04-22	0	0
2010-04-23	1.778	0
2010-04-24	1.016	1.8
2010-04-25	0.254	1
2010-04-26	0	0
2010-04-27	0	0
2010-04-28	0	0
2010-04-29	0.254	1
2010-04-30	5.842	6.4
2010-05-01	0	1
2010-05-02	0	0
2010-05-03	0	0
2010-05-04	0	0
2010-05-05	0.254	0
2010-05-06	1.016	0
2010-05-07	10.414	3
2010-05-08	1.524	6.9
2010-05-09	0.254	0
2010-05-10	12.446	0
2010-05-11	16.51	26.2
2010-05-12	5.334	3.8
2010-05-13	2.54	10.2
2010-05-14	0	0
2010-05-15	0	0
2010-05-16	0	0
2010-05-17	0	0
2010-05-18	0	0
2010-05-19	0	0
2010-05-20	0	0
2010-05-21	0.254	0
2010-05-22	0.762	0
2010-05-23	0	7.6
2010-05-24	0	0
2010-05-25	0	0
2010-05-26	0	0
2010-05-27	0	0
2010-05-28	0	0
2010-05-29	0	0
2010-05-30	0.254	0
2010-05-31	0	0.3
2010-06-01	0	0
2010-06-02	0.508	0
2010-06-03	0	0
2010-06-04	8.128	2.5
2010-06-05	7.366	0
2010-06-06	0.254	3.8
2010-06-07	0.508	0
2010-06-08	7.112	10.2
2010-06-09	0	8.9
2010-06-10	7.62	0
2010-06-11	25.4	79.2
2010-06-12	41.402	0.8
2010-06-13	0	10.2
2010-06-14	6.858	0
2010-06-15	2.286	9.1
2010-06-16	0	1
2010-06-17	0	0
2010-06-18	0	0
2010-06-19	0	0
2010-06-20	0	0
2010-06-21	0.254	1.8
2010-06-22	0	0
2010-06-23	6.858	53.3
2010-06-24	0	3.3
2010-06-25	16.51	0
2010-06-26	10.16	2.3
2010-06-27	0	7.4
2010-06-28	0	0
2010-06-29	0	0
2010-06-30	0	0
2010-07-01	0	0
2010-07-02	0	0
2010-07-03	0	0
2010-07-04	1.016	23.9
2010-07-05	21.336	0
2010-07-06	10.16	11.4
2010-07-07	0.508	0
2010-07-08	0	0
2010-07-09	0	0
2010-07-10	2.54	14.5
2010-07-11	0	30.5
2010-07-12	0	0
2010-07-13	0	0
2010-07-14	2.794	0
2010-07-15	0	8.9
2010-07-16	0	0
2010-07-17	0.762	0
2010-07-18	0.254	0
2010-07-19	0	0
2010-07-20	27.432	0
2010-07-21	0.762	0
2010-07-22	0	0
2010-07-23	3.302	0
2010-07-24	0	0
2010-07-25	0	0
2010-07-26	0	0
2010-07-27	2.54	0
2010-07-28	0	0
2010-07-29	0	0
2010-07-30	0	0
2010-07-31	0	0
2010-08-01	0	0
2010-08-02	0	0
2010-08-03	0	0
2010-08-04	0	0
2010-08-05	0	0
2010-08-06	0	0
2010-08-07	25.4	25.4
2010-08-08	0	0.254
2010-08-09	0	1.778
2010-08-10	18.288	5.334
2010-08-11	0	3.81
2010-08-12	13.716	0.254
2010-08-13	13.208	0.508
2010-08-14	14.478	2.032
2010-08-15	0	0.254
2010-08-16	0	0
2010-08-17	0	0
2010-08-18	0	0
2010-08-19	11.43	0
2010-08-20	22.86	21.336
2010-08-21	0	0
2010-08-22	0.762	0
2010-08-23	25.146	21.3
2010-08-24	0	0
2010-08-25	0	0
2010-08-26	0	0
2010-08-27	0	0
2010-08-28	0	0
2010-08-29	0	0
2010-08-30	20.574	20.574
2010-08-31	37.846	37.846
2010-09-01	0	0
2010-09-02	14.224	0.254
2010-09-03	0	0
2010-09-04	0	0
2010-09-05	0	0
2010-09-06	4.064	0
2010-09-07	10.16	12.7
2010-09-08	0	1.016
2010-09-09	5.588	0.254
2010-09-10	3.302	5.588
2010-09-11	0	5.334
2010-09-12	0	0
2010-09-13	0	0
2010-09-14	0	3.302
2010-09-15	56.134	47.498
2010-09-16	0	0.254
2010-09-17	0.254	1.016
2010-09-18	0	0
2010-09-19	0	0
2010-09-20	1.27	0
2010-09-21	5.588	11.684
2010-09-22	13.97	13.97
2010-09-23	36.068	36.068
2010-09-24	0	0
2010-09-25	19.304	0
2010-09-26	0	1.016
2010-09-27	0	0
2010-09-28	0	0
2010-09-29	0	0
2010-09-30	0	0
2010-10-01	0	0
2010-10-02	0	0
2010-10-03	0	0
2010-10-04	0	0
2010-10-05	0	0
2010-10-06	0	0
2010-10-07	0	0
2010-10-08	0	0
2010-10-09	1.016	0
2010-10-10	0	0
2010-10-11	0	0
2010-10-12	0	0
2010-10-13	0	0
2010-10-14	0	0
2010-10-15	0	0
2010-10-16	0	0
2010-10-17	1.27	0
2010-10-18	0.254	1.524
2010-10-19	0	0
2010-10-20	0	0
2010-10-21	0	0
2010-10-22	0	0
2010-10-23	0.254	0
2010-10-24	21.082	21.844
2010-10-25	5.588	4.826
2010-10-26	53.594	17.272
2010-10-27	39.878	8.636
2010-10-28	0	1.016
2010-10-29	0	0
2010-10-30	0	0
2010-10-31	0	0
2011-04-01	0	5.842
2011-04-02	0	0
2011-04-03	2.286	1.016
2011-04-04	0.254	2.54
2011-04-05	0	0
2011-04-06	0	0
2011-04-07	0	0
2011-04-08	0	0
2011-04-09	5.08	0.508
2011-04-10	7.874	13.208
2011-04-11	0	0.762
2011-04-12	0	0
2011-04-13	3.048	0.762
2011-04-14	0.508	0
2011-04-15	0	1.27
2011-04-16	0.508	0.762
2011-04-17	0	0
2011-04-18	0	0
2011-04-19	0	0
2011-04-20	4.318	4.572
2011-04-21	4.064	0
2011-04-22	6.604	3.302
2011-04-23	1.27	9.144
2011-04-24	0	0
2011-04-25	0	0
2011-04-26	3.556	2.286
2011-04-27	1.524	5.334
2011-04-28	0.254	0
2011-04-29	0.508	0
2011-04-30	11.938	12.446
2011-05-01	0	2.794
2011-05-02	0	0.254
2011-05-03	0	0
2011-05-04	2.54	0
2011-05-05	9.652	12.954
2011-05-06	0	2.286
2011-05-07	2.032	1.016
2011-05-08	8.89	3.048
2011-05-09	10.414	18.796
2011-05-10	0	0.762
2011-05-11	0	0
2011-05-12	5.08	0
2011-05-13	0	4.064
2011-05-14	2.54	0.508
2011-05-15	0	3.302
2011-05-16	0	0
2011-05-17	0	0
2011-05-18	0	0
2011-05-19	0	0
2011-05-20	9.144	11.938
2011-05-21	17.018	17.526
2011-05-22	14.224	15.24
2011-05-23	0	0
2011-05-24	0	0
2011-05-25	0	0
2011-05-26	0	0
2011-05-27	14.478	13.97
2011-05-28	0	0
2011-05-29	0	0.508
2011-05-30	30.226	13.716
2011-05-31	1.778	0
2011-06-01	0	0.254
2011-06-02	0	0
2011-06-03	4.572	0
2011-06-04	0	0
2011-06-05	0	0
2011-06-06	0	0
2011-06-07	0	0
2011-06-08	0	0
2011-06-09	0	0
2011-06-10	1.016	0
2011-06-11	0	2.286
2011-06-12	0	0
2011-06-13	0	0
2011-06-14	18.288	24.4
2011-06-15	5.842	1.27
2011-06-16	0	0
2011-06-17	76.454	35.052
2011-06-18	0.254	0.762
2011-06-19	0	0
2011-06-20	0.254	0
2011-06-21	23.876	19.558
2011-06-22	11.43	34.544
2011-06-23	0	2.286
2011-06-24	0	0
2011-06-25	0	0
2011-06-26	4.064	5.842
2011-06-27	0	0
2011-06-28	0	0
2011-06-29	0	0
2011-06-30	0	0
2011-07-01	20.574	12.192
2011-07-02	0	0
2011-07-03	0	0
2011-07-04	0	0
2011-07-05	6.096	3.302
2011-07-06	0	2.286
2011-07-07	0	0
2011-07-08	0	0
2011-07-09	2.286	3.556
2011-07-10	12.446	2.794
2011-07-11	0	0
2011-07-12	0	0
2011-07-13	0	0
2011-07-14	39.116	19.812
2011-07-15	12.7	37.846
2011-07-16	0	32.766
2011-07-17	20.828	20.066
2011-07-18	0	0
2011-07-19	0	0
2011-07-20	0	0
2011-07-21	0	0
2011-07-22	0	0
2011-07-23	18.034	25.146
2011-07-24	0	0
2011-07-25	0	0
2011-07-26	2.286	0
2011-07-27	35.56	42.672
2011-07-28	0	0
2011-07-29	0	0
2011-07-30	0	0
2011-07-31	0	0
2011-08-01	1.27	0
2011-08-02	18.542	18.5
2011-08-03	0.254	4.572
2011-08-04	0	0
2011-08-05	1.524	0
2011-08-06	0	3.556
2011-08-07	0	0.508
2011-08-08	0	0
2011-08-09	0	3.81
2011-08-10	0	0
2011-08-11	0	0
2011-08-12	8.128	11.684
2011-08-13	0	0
2011-08-14	0	0
2011-08-15	0	0.254
2011-08-16	9.906	33.782
2011-08-17	0	0
2011-08-18	0	0
2011-08-19	1.016	0
2011-08-20	0	0.762
2011-08-21	0.254	0
2011-08-22	0	1.27
2011-08-23	13.716	8.89
2011-08-24	0	0
2011-08-25	0	0
2011-08-26	0	0
2011-08-27	0	0
2011-08-28	0	0
2011-08-29	0	0
2011-08-30	1.524	0
2011-08-31	0.254	3.302
2011-09-01	0.762	0.762
2011-09-02	0	5.842
2011-09-03	5.588	14.478
2011-09-04	0	0
2011-09-05	0	0
2011-09-06	0	0
2011-09-07	0	0
2011-09-08	0	0
2011-09-09	0	0
2011-09-10	0	0
2011-09-11	0	0
2011-09-12	0	0
2011-09-13	0	0
2011-09-14	0	0
2011-09-15	0	0
2011-09-16	0	0
2011-09-17	0	0
2011-09-18	8.128	1.778
2011-09-19	0.254	10.16
2011-09-20	1.778	2.032
2011-09-21	0.762	3.048
2011-09-22	0.254	0.762
2011-09-23	0	0.508
2011-09-24	0	0
2011-09-25	0	0
2011-09-26	0	0
2011-09-27	0	0
2011-09-28	0	0
2011-09-29	0	0
2011-09-30	0	0
2011-10-01	0	0
2011-10-02	0	0
2011-10-03	0	0
2011-10-04	0	0
2011-10-05	0	0
2011-10-06	0	0
2011-10-07	0	0
2011-10-08	6.35	0
2011-10-09	2.286	8.128
2011-10-10	3.556	0
2011-10-11	2.032	3.302
2011-10-12	2.286	0.762
2011-10-13	0	1.778
2011-10-14	0	0.254
2011-10-15	0	0.508
2011-10-16	0	0
2011-10-17	0	0
2011-10-18	0	0
2011-10-19	1.778	0
2011-10-20	0	0
2011-10-21	0	0
2011-10-22	0.254	0
2011-10-23	0.762	1.016
2011-10-24	0	0
2011-10-25	0	0
2011-10-26	0.508	0.254
2011-10-27	0.762	0.508
2011-10-28	0	0
2011-10-29	0	0
2011-10-30	0	0
2011-10-31	0	0
2012-04-01	0
2012-04-02	0
2012-04-03	0
2012-04-04	0
2012-04-05	0
2012-04-06	0
2012-04-07	0
2012-04-08	0
2012-04-09	0
2012-04-10	0
2012-04-11	0
2012-04-12	0
2012-04-13	4.572	1
2012-04-14	0	6.9
2012-04-15	14.224	9.1
2012-04-16	17.1027	11.2
2012-04-17	0
2012-04-18	1.524	2.8
2012-04-19	1.69333	0.5
2012-04-20	0	0.8
2012-04-21	0.931333
2012-04-22	0
2012-04-23	0
2012-04-24	0
2012-04-25	12.5307	2.5
2012-04-26	0
2012-04-27	0
2012-04-28	0.677333	1
2012-04-29	1.43933	1.3
2012-04-30	0	0.3
2012-05-01	0
2012-05-02	0	7.4
2012-05-03	22.5213	31.5
2012-05-04	0	0.8
2012-05-05	0	8.6
2012-05-06	73.3213	50.8
2012-05-07	0
2012-05-08	0
2012-05-09	0	7.6
2012-05-10	0
2012-05-11	0
2012-05-12	0
2012-05-13	0
2012-05-14	0
2012-05-15	0
2012-05-16	0
2012-05-17	0
2012-05-18	0
2012-05-19	0	13.7
2012-05-20	37.084	14.7
2012-05-21	0	2
2012-05-22	0
2012-05-23	2.20133
2012-05-24	14.478	13.7
2012-05-25	9.05933	9.9
2012-05-26	0.762
2012-05-27	31.242	10.9
2012-05-28	0
2012-05-29	0
2012-05-30	0
2012-05-31	1.778
2012-06-01	0
2012-06-02	0.0846667
2012-06-03	0
2012-06-04	0
2012-06-05	0
2012-06-06	0
2012-06-07	0.169333
2012-06-08	0	1.3
2012-06-09	0	0
2012-06-10	0
2012-06-11	0
2012-06-12	0
2012-06-13	3.556
2012-06-14	2.62467
2012-06-15	0
2012-06-16	0
2012-06-17	0
2012-06-18	103.293	84.6
2012-06-19	5.75733	15.2
2012-06-20	0
2012-06-21	0	14
2012-06-22	0
2012-06-23	0
2012-06-24	0
2012-06-25	0
2012-06-26	0
2012-06-27	0
2012-06-28	0
2012-06-29	0
2012-06-30	0
2012-07-01	0
2012-07-02	0
2012-07-03	0
2012-07-04	0
2012-07-05	0
2012-07-06	0
2012-07-07	0
2012-07-08	0	0
2012-07-09	0	0
2012-07-10	0	0
2012-07-11	0	0
2012-07-12	0	0
2012-07-13	0	0
2012-07-14	0	0
2012-07-15	0	0
2012-07-16	0	0
2012-07-17	0	0
2012-07-18	6.68867	0.8
2012-07-19	0	2.8
2012-07-20	0	0
2012-07-21	1.69333	0.5
2012-07-22	1.94733	1.3
2012-07-23	0	0
2012-07-24	15.3247	13.7
2012-07-25	0	1.3
2012-07-26	0	8.6
2012-07-27	0	0.5
2012-07-28	0
2012-07-29	0
2012-07-30	0
2012-07-31	0
2012-08-01	0	0
2012-08-02	0
2012-08-03	0
2012-08-04	28.8713
2012-08-05	0
2012-08-06	0
2012-08-07	0
2012-08-08	0.423333	0.8
2012-08-09	0	0
2012-08-10	0	0
2012-08-11	0	0
2012-08-12	8.80533	9.7
2012-08-13	6.096	5.1
2012-08-14	0
2012-08-15	0
2012-08-16	0	14
2012-08-17	0	0
2012-08-18	0	0
2012-08-19	0	0.508
2012-08-20	0	0
2012-08-21	0	0
2012-08-22	0	0
2012-08-23	11.176	11.2
2012-08-24	0	0
2012-08-25	0	0
2012-08-26	0	7.6
2012-08-27	0	0
2012-08-28	0	0
2012-08-29	0	0
2012-08-30	0	0
2012-08-31	0	0
2012-09-01	0	0
2012-09-02	0	0
2012-09-03	0	0
2012-09-04	0
2012-09-05	0
2012-09-06	0
2012-09-07	0	0.8
2012-09-08	0	0
2012-09-09	0	0
2012-09-10	0	0
2012-09-11	0	0
2012-09-12	0	0
2012-09-13	0	0
2012-09-14	0
2012-09-15	0
2012-09-16	0
2012-09-17	8.55133	1.3
2012-09-18	0	0
2012-09-19	0
2012-09-20	0	0
2012-09-21	0
2012-09-22	0
2012-09-23	0
2012-09-24	0	0
2012-09-25	0	0
2012-09-26	0
2012-09-27	0
2012-09-28	0	0
2012-09-29	0
2012-09-30	0
2012-10-01	0
2012-10-02	0	0
2012-10-03	0
2012-10-04	0	0
2012-10-05	0
2012-10-06	0
2012-10-07	0
2012-10-08	0
2012-10-09	0	0
2012-10-10	0
2012-10-11	0
2012-10-12	0
2012-10-13	0	0
2012-10-14	0	0
2012-10-15	0
2012-10-16	0
2012-10-17	0	0
2012-10-18	0.762
2012-10-19	6.43467	10.2
2012-10-20	1.524
2012-10-21	0
2012-10-22	0	0
2012-10-23	1.69333
2012-10-24	0.508	6.4
2012-10-25	2.87867	7.6
2012-10-26	0	0
2012-10-27	0	0
2012-10-28	0	0
2012-10-29	0
2012-10-30	0	0
2012-10-31	0	0
2013-04-01	0	0
2013-04-02	0	0
2013-04-03	0	0
2013-04-04	3.048	3.048
2013-04-05	0	0
2013-04-06	0.762	0.762
2013-04-07	5.842	0
2013-04-08	0.254	7.6
2013-04-09	0.254	0.254
2013-04-10	0.254	3.8
2013-04-11	25.4	25.4
2013-04-12	0.508	3.8
2013-04-13	0	0
2013-04-14	7.62	0
2013-04-15	0	10.2
2013-04-16	0	0
2013-04-17	1.27	0
2013-04-18	17.8	0
2013-04-19	0.254	17.8
2013-04-20	0
2013-04-21	3.556	0
2013-04-22	8.9	5.1
2013-04-23	0.508	8.9
2013-04-24	1.016	0
2013-04-25	0	0
2013-04-26	0	0
2013-04-27	0	0
2013-04-28	0	0
2013-04-29	0	0
2013-04-30	0	0
2013-05-01	0	0
2013-05-02	0	0
2013-05-03	0	0
2013-05-04	2.032	2.5
2013-05-05	0	0
2013-05-06	0	0
2013-05-07	0	0
2013-05-08	6.35	1.3
2013-05-09	0.762	7.6
2013-05-10	0.508	0
2013-05-11	0	0
2013-05-12	0	0
2013-05-13	0	0
2013-05-14	0	0
2013-05-15	0	0
2013-05-16	0	0
2013-05-17	0	0
2013-05-18	4.064	12.7
2013-05-19	7.112	7.112
2013-05-20	2.032	12.7
2013-05-21	7.366	0.5
2013-05-22	4.826	12.7
2013-05-23	0	3.8
2013-05-24	2.032	2.032
2013-05-25	0	2.5
2013-05-26	0	0
2013-05-27	0	0
2013-05-28	0	0
2013-05-29	8.128	0
2013-05-30	6.858	0
2013-05-31	0	2.5
2013-06-01	0	0
2013-06-02	0	0
2013-06-03	0	0
2013-06-04	11.938	0.8
2013-06-05	0	17.8
2013-06-06	0	0
2013-06-07	0	0
2013-06-08	0.762	0
2013-06-09	16.764	1.8
2013-06-10	0	0.3
2013-06-11	1.016	0
2013-06-12	17.272	1
2013-06-13	0	5.1
2013-06-14	0	0
2013-06-15	0	0
2013-06-16	0	0
2013-06-17	0	0
2013-06-18	6.35	1
2013-06-19	0	0
2013-06-20	0	0
2013-06-21	40.64	20.3
2013-06-22	5.588	27.9
2013-06-23	29.21	35.6
2013-06-24	0	0
2013-06-25	0	0
2013-06-26	3.556	0
2013-06-27	0	0
2013-06-28	0	0
2013-06-29	2.286	2.5
2013-06-30	0	0
2013-07-01	0	0
2013-07-02	0	0
2013-07-03	0	0
2013-07-04	0	0
2013-07-05	0	0
2013-07-06	6.35	12.7
2013-07-07	0	0
2013-07-08	0	0
2013-07-09	20.32	15.2

## Sheet: Drainage Depth 2007-12
Date	Unfertilized Field flow depth (mm)	Fertilized Field flow depth (mm)
2007-04-01	8.90741	7.45516
2007-04-02	4.36689	4.2079
2007-04-03	3.21389	2.78432
2007-04-04	2.36961	2.06318
2007-04-05	1.83746	1.5982
2007-04-06	1.43655	1.27136
2007-04-07	1.10788	1.11113
2007-04-08	0.909867	0.930411
2007-04-09	0.788885	0.829617
2007-04-10	0.747199	0.789041
2007-04-11	0.65889	0.715059
2007-04-12	0.66207	0.656995
2007-04-13	0.954188	0.728379
2007-04-14	1.15356	0.818953
2007-04-15	1.10802	0.88151
2007-04-16	0.578453	0.92314
2007-04-17	0.8	0.901413
2007-04-18	0.489227	0.80053
2007-04-19	0.889894	0.701674
2007-04-20	0.784913	0.758931
2007-04-21	0.792091	0.684959
2007-04-22	3.6	3.62514
2007-04-23	8.5	9.82045
2007-04-24	4.14	4.4525
2007-04-25	2.5	2.76696
2007-04-26	2.1	2.23516
2007-04-27	1.2336	1.71556
2007-04-28	1.83784	1.43051
2007-04-29	1.53615	1.18869
2007-04-30	1.33933	0.958736
2007-05-01	1.0436	0.883878
2007-05-02	0.663014	0.830987
2007-05-03	0.540152	0.63585
2007-05-04	0.41669	0.659101
2007-05-05	0.719932	0.691021
2007-05-06	1.16085	0.765996
2007-05-07	1.72187	0.945892
2007-05-08	1.57807	0.962266
2007-05-09	1.33152	0.973275
2007-05-10	1.06153	0.80434
2007-05-11	0.802692	0.627329
2007-05-12	0.722897	0.695238
2007-05-13	0.685222	0.727093
2007-05-14	0.541309	0.621773
2007-05-15	0.416826	0.542594
2007-05-16	0.375097	0.597206
2007-05-17	0.348336	0.548301
2007-05-18	0.360315	0.536988
2007-05-19	0.294072	0.422825
2007-05-20	0.275679	0.480552
2007-05-21	0.278521	0.440701
2007-05-22	0.244072	0.469242
2007-05-23	0.20121	0.397694
2007-05-24	0.198525	0.40806
2007-05-25	0.173313	0.423772
2007-05-26	0.192138	0.432103
2007-05-27	0.172063	0.38188
2007-05-28	0.171527	0.4416
2007-05-29	0.151623	0.355686
2007-05-30	0.149026	0.409085
2007-05-31	0.127923	0.422738
2007-06-01	0.168243	0.353232
2007-06-02	0.188361	0.396656
2007-06-03	0.210222	0.415151
2007-06-04	0.229787	0.357556
2007-06-05	0.188314	0.383816
2007-06-06	0.230639	0.390279
2007-06-07	0.168111	0.342667
2007-06-08	0.125041	0.276637
2007-06-09	0.105101	0.323352
2007-06-10	0.105567	0.321706
2007-06-11	0.106153	0.290781
2007-06-12	0.126879	0.296559
2007-06-13	0.106006	0.339147
2007-06-14	0.106924	0.284402
2007-06-15	0.0859945	0.258034
2007-06-16	0.0648304	0.251505
2007-06-17	0.063621	0.31533
2007-06-18	0.105367	0.297624
2007-06-19	0.126479	0.287007
2007-06-20	0.146651	0.302661
2007-06-21	0.126079	0.298252
2007-06-22	0.145504	0.410716
2007-06-23	0.169178	0.500173
2007-06-24	0.127784	0.349653
2007-06-25	0.0842942	0.322851
2007-06-26	0.0422218	0.314073
2007-06-27	0.0202267	0.276451
2007-06-28	0	0.238594
2007-06-29	0	0.223864
2007-06-30	0	0.194037
2007-07-01	0	0.191572
2007-07-02	0	0.172208
2007-07-03	0	0.156127
2007-07-04	0	0.125403
2007-07-05	0	0.13403
2007-07-06	0	0.063123
2007-07-07	0	0.0973129
2007-07-08	0	0.0556483
2007-07-09	0	0.0527627
2007-07-10	0	0.0339753
2007-07-11	0	0.0558979
2007-07-12	0	0.0257388
2007-07-13	0	0.0453669
2007-07-14	0	0.0239522
2007-07-15	0	0.0219773
2007-07-16	0	0.0289616
2007-07-17	0	0.0178788
2007-07-18	0	0.0101786
2007-07-19	0	0.00994213
2007-07-20	0	0.00411172
2007-07-21	0	0.00990272
2007-07-22	0	0.00308926
2007-07-23	0	0.00587201
2007-07-24	0	0.0039913
2007-07-25	0	0
2007-07-26	0	0
2007-07-27	0	0
2007-07-28	0	0
2007-07-29	0	0
2007-07-30	0	0
2007-07-31	0	0
2007-10-02	0	0
2007-10-03	0	0
2007-10-04	0	0
2007-10-05	0	0
2007-10-06	0	0
2007-10-07	0	0
2007-10-08	0.0447533	0.0123658
2007-10-17	0	0.0336338
2007-10-18	0.350172	0.228555
2007-10-19	0.196821	0.375333
2007-10-20	0.0233482	0.250298
2007-10-21	0	0.190969
2007-10-22	0	0.156569
2007-10-23	0	0.154812
2007-10-24	0	0.121442
2007-10-25	0	0.139814
2007-10-26	0	0.101703
2007-10-27	0	0.102204
2007-10-28	0	0.106114
2007-10-29	0	0.118896
2007-10-30	0	0.115104
2007-10-31	0	0.0863718
2008-04-20	0.131679	0.283145
2008-04-21	0.359743	0.293911
2008-04-22	0.437372	0.405881
2008-04-23	0.384603	0.375227
2008-04-24	0.395264	0.386435
2008-04-25	2.2891	2.37649
2008-04-26	3.03005	2.63858
2008-04-27	2.60426	1.90845
2008-04-28	2.16571	1.41911
2008-04-29	1.91465	1.18569
2008-04-30	1.56235	1.03503
2008-05-01	1.21771	0.901538
2008-05-02	1.07748	0.852171
2008-05-03	1.01707	0.948614
2008-05-04	1.0004	0.965512
2008-05-05	0.917475	0.935999
2008-05-06	0.881438	0.90974
2008-05-07	0.744217	0.799282
2008-05-08	0.703091	0.753554
2008-05-09	0.615096	0.700417
2008-05-10	0.714368	0.690327
2008-05-11	1.79461	1.20593
2008-05-12	1.64229	1.18378
2008-05-13	1.20922	0.940168
2008-05-14	1.00402	0.830857
2008-05-15	0.89015	0.799638
2008-05-16	0.814174	0.747326
2008-05-17	0.704496	0.689674
2008-05-18	0.58815	0.634415
2008-05-19	0.496313	0.589194
2008-05-20	0.407541	0.544269
2008-05-21	0.357507	0.52717
2008-05-22	0.304014	0.493166
2008-05-23	0.27176	0.459426
2008-05-24	0.273648	0.46146
2008-05-25	0.249972	0.459096
2008-05-26	0.191422	0.391229
2008-05-27	0.163635	0.372788
2008-05-28	0.163492	0.373397
2008-05-29	0.216999	0.417848
2008-05-30	0.415362	0.601885
2008-05-31	0.587829	0.695469
2008-06-01	0.535992	0.659485
2008-06-02	0.500587	0.640658
2008-06-03	0.455123	0.610549
2008-06-04	0.376233	0.551248
2008-06-05	0.354617	0.550797
2008-06-06	0.980896	0.887183
2008-06-07	1.2495	0.888901
2008-06-08	0.99863	0.810551
2008-06-09	0.717177	0.730658
2008-06-10	0.537053	0.621833
2008-06-11	0.847113	0.810086
2008-06-12	1.89478	1.49965
2008-06-13	1.35718	1.21696
2008-06-14	0.991089	1.00006
2008-06-15	0.678998	0.840512
2008-06-16	0.506616	0.725271
2008-06-17	0.430199	0.656083
2008-06-18	0.325475	0.591021
2008-06-19	0.232752	0.527036
2008-06-20	0.198589	0.475607
2008-06-21	0.152774	0.423053
2008-06-22	0.154919	0.371994
2008-06-23	0.0922416	0.340486
2008-06-24	0.0914671	0.323087
2008-06-25	0.0678471	0.273331
2008-06-26	0.0658166	0.26022
2008-06-27	0.0223756	0.225052
2008-06-28	0.0226552	0.22609
2008-06-29	0	0.193104
2008-06-30	0	0.191737
2008-07-01	0	0.162377
2008-07-02	0.0174103	0.127912
2008-07-03	0	0.112089
2008-07-04	0	0.0956065
2008-07-05	0	0.0786735
2008-07-06	0	0.0634483
2008-07-07	0	0.0623206
2008-07-08	0	0.0474313
2008-07-09	0	0.0476798
2008-07-10	0	0.0317231
2008-07-11	0	0.0315754
2008-07-12	0	0.0157512
2008-07-13	0	0.0318468
2008-07-14	0	0.0156958
2008-07-15	0	0.0158061
2008-07-16	0	0.00939382
2008-07-17	0	0.0126017
2008-07-18	0	0.0158095
2008-07-19	0	0.0158032
2008-07-20	0	0.0158032
2008-07-21	0	0.0158122
2008-07-22	0	0
2008-07-23	0	0
2008-07-24	0	0
2008-07-25	0	0
2008-07-26	0	0
2008-07-27	0	0
2008-07-28	0	0
2008-07-29	0	0
2008-07-30	0	0
2008-07-31	0	0
2009-05-01	0.157449	0.246753
2009-05-02	0	0.242769
2009-05-03	0	0.228241
2009-05-04	0	0.21741
2009-05-05	0	0.200067
2009-05-06	0	0.200829
2009-05-07	0	0.156672
2009-05-08	0	0.155892
2009-05-09	0	0.143822
2009-05-10	0	0.143992
2009-05-11	0	0.169903
2009-05-12	0	0.158883
2009-05-13	0	0.167476
2009-05-14	0	0.132164
2009-05-15	0	0.146163
2009-05-16	0	0.130444
2009-05-17	0	0.150789
2009-05-18	0	0.142687
2009-05-19	0	0.14674
2009-05-20	0	0.136802
2009-05-21	0	0.108762
2009-05-22	0	0.120734
2009-05-23	0	0.108669
2009-05-24	0	0.108507
2009-05-25	0	0.121043
2009-05-26	0.102558	0.122291
2009-05-27	0.0731198	0.122927
2009-05-28	0.0815639	0.109813
2009-05-29	0.0493386	0.107776
2009-05-30	0.0246373	0.0922344
2009-05-31	0.0237015	0.104874
2009-06-01	0	0.0905887
2009-06-02	0	0.0792714
2009-06-03	0	0.0803212
2009-06-04	0	0.0876514
2009-06-05	0	0.077757
2009-06-06	0	0.0771521
2009-06-07	0	0.0908755
2009-06-08	0	0.077569
2009-06-09	0	0.105116
2009-06-10	0	0.0945212
2009-06-11	0	0.105332
2009-06-12	0	0.095357
2009-06-13	0	0.103266
2009-06-14	0	0.0915542
2009-06-15	0	0.0895002
2009-06-16	0	0.0768942
2009-06-17	0	0.0891622
2009-06-18	0	0.0768977
2009-06-19	0	0.0652231
2009-06-20	0	0.0532144
2009-06-21	0	0.0642772
2009-06-22	0	0.0642519
2009-06-23	0	0.0505814
2009-06-24	0	0.0382994
2009-06-25	0	0.0503853
2009-06-26	0.00488785	0.0249714
2009-06-27	0	0
2009-06-28	0	0
2009-06-29	0	0
2009-06-30	0	0
2009-07-01	0	0
2009-07-02	0	0
2009-07-03	0	0
2009-07-04	0	0
2009-07-05	0	0
2009-07-06	0	0
2009-07-07	0	0
2009-07-08	0	0
2009-07-09	0	0
2009-07-10	0	0
2009-07-11	0	0
2009-07-12	0	0
2009-07-13	0	0
2009-07-14	0	0
2009-07-15	0	0
2009-07-16	0	0
2009-07-17	0	0
2009-07-18	0	0
2009-07-19	0	0
2009-07-20	0	0
2009-07-21	0	0
2009-07-22	0	0
2009-07-23	0	0
2009-07-24	0	0
2009-07-25	0	0
2009-07-26	0	0
2009-07-27	0	0
2009-07-28	0	0
2009-07-29	0	0
2009-07-30	0	0
2009-07-31	0	0
2009-08-01	0	0
2009-08-02	0	0
2009-08-03	0	0
2009-08-04	0	0
2009-08-05	0	0
2009-08-06	0	0
2009-08-07	0	0
2009-08-08	0.710707	0.488171
2009-08-09	0.0467896	0.274758
2009-08-10	0.0191029	0.147149
2009-08-11	0	0
2009-08-12	0	0
2009-08-13	0	0
2009-08-14	0	0
2009-08-15	0	0
2009-08-16	3.55553	2.36569
2009-08-17	1.5033	1.09223
2009-08-18	0.786509	0.651744
2009-08-19	0.745239	0.706436
2009-08-20	2.00555	1.93994
2009-08-21	2.26332	2.19836
2009-08-22	1.46094	1.39679
2009-08-23	0.973789	0.946043
2009-08-24	0.629112	0.635953
2009-08-25	0.3819	0.473162
2009-08-26	0.275202	0.341178
2009-08-27	0.209948	0.267273
2009-08-28	0.147571	0.266904
2009-08-29	0.124825	0.174405
2009-08-30	0.104125	0.174304
2009-08-31	0.082976	0.126045
2009-09-01	0.0411968	0.125888
2009-09-02	0.0413599	0.124927
2009-09-03	0.0203024	0.101625
2009-09-04	0	0
2009-09-05	0	0
2009-09-06	0	0
2009-09-07	0	0
2009-09-08	0	0
2009-09-09	0	0
2009-09-10	0	0
2009-09-11	0	0
2009-09-12	0	0
2009-09-13	0	0
2009-09-14	0	0
2009-09-15	0	0
2009-09-16	0	0
2009-09-17	0	0
2009-09-18	0	0
2009-09-19	0	0
2009-09-20	0	0
2009-09-21	0	0
2009-09-22	0	0
2009-09-23	0	0
2009-09-24	0	0
2009-09-25	0	0
2009-09-26	0	0
2009-09-27	0	0
2009-09-28	0	0
2009-09-29	0	0
2009-09-30	0	0
2009-10-01	2.10408	1.31377
2009-10-02	6.60447	4.66458
2009-10-03	3.33557	2.46447
2009-10-04	2.22717	1.67435
2009-10-05	2.03658	1.62367
2009-10-06	9.27759	7.86142
2009-10-07	5.85366	5.45368
2009-10-08	3.50018	3.37629
2009-10-09	2.52738	2.52672
2009-10-10	1.88326	2.08631
2009-10-11	1.5551	1.74133
2009-10-12	1.30647	1.58743
2009-10-13	1.16582	1.54582
2009-10-14	1.24778	1.55801
2009-10-15	2.55813	2.8863
2009-10-16	2.68943	2.94727
2009-10-17	2.51417	2.63133
2009-10-18	2.23763	2.42821
2009-10-19	1.6507	2.01742
2009-10-20	1.35609	1.8102
2009-10-21	3.87894	4.25292
2009-10-22	4.11013	4.51576
2009-10-23	2.94511	3.3923
2009-10-24	2.19067	2.77719
2009-10-25	1.62257	2.27835
2009-10-26	1.45286	0.85293
2009-10-27	1.34756	0.820949
2009-10-28	1.04209	0.72318
2009-10-29	1.04202	0.742384
2009-10-30	1.30511	1.47504
2009-10-31	1.46664	1.53952
2010-04-01	1.6358	1.22203
2010-04-02	1.44054	1.17442
2010-04-03	1.17765	1.0939
2010-04-04	1.06533	1.02065
2010-04-05	0.988432	1.07763
2010-04-06	0.919454	0.996345
2010-04-07	0.771139	0.953513
2010-04-08	0.726903	0.866602
2010-04-09	0.671256	0.82902
2010-04-10	0.557985	0.777557
2010-04-11	0.537743	0.765969
2010-04-12	0.548879	0.75827
2010-04-13	13.0545	13.9337
2010-04-14	9.45427	6.95196
2010-04-15	4.67618	3.78182
2010-04-16	3.2116	2.54676
2010-04-17	3.2116	2.06593
2010-04-18	2.0628	1.77867
2010-04-19	1.75227	1.56231
2010-04-20	1.54322	1.43585
2010-04-21	1.34308	1.25547
2010-04-22	1.19456	1.15198
2010-04-23	1.05509	1.07934
2010-04-24	0.965241	1.00675
2010-04-25	0.798145	0.945771
2010-04-26	0.690328	0.888996
2010-04-27	0.60706	0.885839
2010-04-28	0.641535	0.903279
2010-04-29	0.650482	0.895321
2010-04-30	0.526307	0.828231
2010-05-01	0.443201	0.758485
2010-05-02	0.395144	0.734601
2010-05-03	0.370339	0.687523
2010-05-04	0.383376	0.697992
2010-05-05	0.345811	0.646124
2010-05-06	0.312027	0.629494
2010-05-07	0.339439	0.637362
2010-05-08	0.302044	0.56819
2010-05-09	0.300259	0.595644
2010-05-10	0.338892	0.623785
2010-05-11	2.78963	2.01041
2010-05-12	2.9592	1.9537
2010-05-13	2.79896	1.9383
2010-05-14	2.34842	1.68371
2010-05-15	1.86036	1.48351
2010-05-16	1.55266	1.32848
2010-05-17	1.30133	1.1917
2010-05-18	1.09082	1.08872
2010-05-19	0.934205	1.02098
2010-05-20	0.800485	0.863899
2010-05-21	0.710982	0.776731
2010-05-22	0.700559	0.776731
2010-05-23	0.521463	0.776731
2010-05-24	0.515194	0.776731
2010-05-25	0.401473	0.736355
2010-05-26	0.391309	0.708843
2010-05-27	0.389444	0.688674
2010-05-28	0.366309	0.668878
2010-05-29	0.349021	0.662701
2010-05-30	0.314038	0.625201
2010-05-31	0.267467	0.591111
2010-06-01	0.271156	0.565603
2010-06-02	0.227483	0.540531
2010-06-03	0.205579	0.550122
2010-06-04	0.21036	0.512434
2010-06-05	0.166026	0.469853
2010-06-06	0.144077	0.483131
2010-06-07	0.146777	0.45747
2010-06-08	0.147546	0.501861
2010-06-09	0.187796	0.522815
2010-06-10	0.190411	0.560045
2010-06-11	8.13133	8.08583
2010-06-12	7.88712	5.29344
2010-06-13	5.50713	4.32679
2010-06-14	3.68742	1.82918
2010-06-15	3.8651	1.18164
2010-06-16	3.01761	2.3307
2010-06-17	2.2953	1.99676
2010-06-18	1.68908	1.66241
2010-06-19	1.22244	1.40708
2010-06-20	1.03533	1.30168
2010-06-21	0.855832	1.19431
2010-06-22	0.669088	1.10199
2010-06-23	1.35411	1.21348
2010-06-24	1.38567	1.24616
2010-06-25	1.09895	1.14427
2010-06-26	0.858981	1.03565
2010-06-27	0.672753	1.00068
2010-06-28	0.513256	0.860083
2010-06-29	0.409869	0.85045
2010-06-30	0.389333	0.786589
2010-07-01	0.374279	0.706575
2010-07-02	0.393525	0.652611
2010-07-03	0.393525	0.568215
2010-07-04	0.393525	0.499418
2010-07-05	0.369831	0.504765
2010-07-06	0.299021	0.546127
2010-07-07	0.266796	0.490977
2010-07-08	0.185833	0.449204
2010-07-09	0.134201	0.401204
2010-07-10	0.32728	0.475565
2010-07-11	0.799235	1.02717
2010-07-12	0.436483	0.705321
2010-07-13	0.300424	0.568292
2010-07-14	0.216645	0.451357
2010-07-15	0.116298	0.376125
2010-07-16	0.0339195	0.293022
2010-07-17	0	0.248273
2010-07-18	0	0.198043
2010-07-19	0	0.188129
2010-07-20	0	0.145898
2010-07-21	0	0.132864
2010-07-22	0	0.512237
2010-07-23	0	0.599001
2010-07-24	0	0.214839
2010-07-25	0	0.036045
2010-07-26	0	0.0336553
2010-07-27	0	0.0375386
2010-07-28	0	0.0307677
2010-07-29	0	0.0379369
2010-07-30	0	0.038136
2010-07-31	0	0.0315643
2010-08-01	0	0.0347506
2010-08-02	0	0.0497021
2010-08-03	0	0.0455947
2010-08-04	0	0.0357465
2010-08-05	0	0.0343452
2010-08-06	0	0.0333258
2010-08-07	0	0.0236003
2010-08-08	0	0.0349827
2010-08-09	0	0.0291064
2010-08-10	0	0.0374924
2010-08-11	0	0.0319964
2010-08-12	0	0.0336197
2010-08-13	0.01	1.04351
2010-08-14	4.03089	4.19484
2010-08-15	0.361539	0.220091
2010-08-16	0.136006	0.151046
2010-08-17	0.0339272	0.119057
2010-08-18	0.0150962	0.114016
2010-08-19	0	0.0965122
2010-08-20	0.0341932	0.209619
2010-08-21	0.0172742	0.171818
2010-08-22	0	0.133892
2010-08-23	0.0170684	0.0970425
2010-08-24	0.050918	0.302465
2010-08-25	0.0168646	0.202378
2010-08-26	0.0919687	0.184219
2010-08-27	0.166376	0.124003
2010-08-28	0.166376	0.100495
2010-08-29	0.166376	0.0629792
2010-08-30	0.166376	0.0674988
2010-08-31	0.105851	1.3421
2010-09-01	0.0337525	0.767247
2010-09-02	0.217772	1.19836
2010-09-03	0.231265	0.961031
2010-09-04	0.167167	0.729078
2010-09-05	0.0999104	0.607071
2010-09-06	0.099658	0.542042
2010-09-07	0.0330226	0.482175
2010-09-08	0.0169442	0.499838
2010-09-09	0.0395778	0.493501
2010-09-10	0.0660103	0.556018
2010-09-11	0.297254	0.982308
2010-09-12	0.297019	0.808043
2010-09-13	0.247359	0.707693
2010-09-14	0.232166	0.624289
2010-09-15	2.50303	2.19859
2010-09-16	5.86264	4.80765
2010-09-17	4.59746	2.90606
2010-09-18	2.90144	1.98515
2010-09-19	2.14437	1.58781
2010-09-20	1.84771	1.42722
2010-09-21	2.29338	1.80024
2010-09-22	2.07915	1.58934
2010-09-23	11.2962	8.2791
2010-09-24	17.8492	16.0452
2010-09-25	7.82957	6.4623
2010-09-26	4.73138	3.89017
2010-09-27	3.44459	2.64272
2010-09-28	2.61195	2.10583
2010-09-29	2.08907	1.79611
2010-09-30	1.63779	1.58478
2010-10-01	1.17798	1.34664
2010-10-02	0.781454	1.21282
2010-10-03	0.781454	1.13568
2010-10-04	0.781454	1.04345
2010-10-05	0.781454	0.980552
2010-10-06	0.730066	0.898857
2010-10-07	0.682727	0.867602
2010-10-08	0.624247	0.821434
2010-10-09	0.583224	0.773907
2010-10-10	0.522174	0.747868
2010-10-11	0.502644	0.721217
2010-10-12	0.423892	0.661531
2010-10-13	0.426501	0.664555
2010-10-14	0.449174	0.698821
2010-10-15	0.399933	0.693202
2010-10-16	0.363331	0.650613
2010-10-17	0.355768	0.634477
2010-10-18	0.351307	0.635426
2010-10-19	0.349312	0.624136
2010-10-20	0.322207	0.598293
2010-10-21	0.287618	0.555236
2010-10-22	0.297889	0.581917
2010-10-23	0.277123	0.555117
2010-10-24	0.77585	0.858609
2010-10-25	1.12961	0.969294
2010-10-26	3.87722	2.17653
2010-10-27	2.88888	1.75683
2010-10-28	2.23038	1.46028
2010-10-29	1.92526	1.33287
2010-10-30	1.3853	1.13965
2010-10-31	1.08177	1.02073
2011-04-01	10.9469	11.524
2011-04-02	12.9769	11.4188
2011-04-03	15.2247	14.8337
2011-04-04	11.132	11.4188
2011-04-05	7.21951	7.2961
2011-04-06	6.34217	7.70622
2011-04-07	6.03853	6.21826
2011-04-08	5.47137	5.44246
2011-04-09	5.23915	5.30331
2011-04-10	7.05954	7.36752
2011-04-11	4.35074	4.50515
2011-04-12	3.19529	3.26807
2011-04-13	2.58085	2.04918
2011-04-14	2.1844	1.84705
2011-04-15	1.92891	1.71917
2011-04-16	1.64776	1.5945
2011-04-17	1.45389	1.49813
2011-04-18	1.24626	1.42798
2011-04-19	1.20582	1.35488
2011-04-20	1.04166	1.26399
2011-04-21	1.09451	1.22811
2011-04-22	1.16096	1.20668
2011-04-23	1.07946	1.12654
2011-04-24	1.12873	1.1517
2011-04-25	1.17693	1.15108
2011-04-26	1.11854	1.12386
2011-04-27	0.995693	1.05167
2011-04-28	0.924213	0.994544
2011-04-29	0.900356	1.01059
2011-04-30	1.14613	1.1045
2011-05-01	1.08671	1.06558
2011-05-02	0.948976	1.00184
2011-05-03	0.922423	0.973738
2011-05-04	0.848103	0.948506
2011-05-05	1.08085	1.01915
2011-05-06	1.22648	1.07262
2011-05-07	1.01501	0.980664
2011-05-08	0.966062	1.0045
2011-05-09	3.63316	3.59373
2011-05-10	2.96431	2.99303
2011-05-11	2.09273	2.07264
2011-05-12	1.68604	1.74878
2011-05-13	1.42231	1.48084
2011-05-14	1.26682	1.30608
2011-05-15	1.1052	1.15653
2011-05-16	1.01953	1.00342
2011-05-17	0.977145	1.01143
2011-05-18	0.875441	0.967328
2011-05-19	0.79937	0.902941
2011-05-20	0.785652	0.881588
2011-05-21	2.11626	1.58976
2011-05-22	4.39852	4.31
2011-05-23	4.25151	4.32
2011-05-24	2.72533	1.92646
2011-05-25	2.05682	1.62673
2011-05-26	1.57936	1.41389
2011-05-27	1.45157	1.36113
2011-05-28	1.38791	1.3262
2011-05-29	1.18305	1.25635
2011-05-30	8.12514	8.58186
2011-05-31	4.28438	4.52521
2011-06-01	2.66824	2.81823
2011-06-02	2.09782	2.21574
2011-06-03	1.72174	1.81853
2011-06-04	1.5982	1.56421
2011-06-05	1.45437	1.48162
2011-06-06	1.30781	1.40428
2011-06-07	1.10758	1.3257
2011-06-08	0.844017	1.17198
2011-06-09	0.75086	1.10127
2011-06-10	0.686827	1.07513
2011-06-11	0.645437	0.990513
2011-06-12	0.494542	0.941311
2011-06-13	0.0858046	0.897747
2011-06-14	0.0271975	0.882263
2011-06-15	0.390649	1.13053
2011-06-16	0.812764	1.17751
2011-06-17	2.23421	4.32427
2011-06-18	4.69712	4.49712
2011-06-19	2.89269	2.69269
2011-06-20	2.57557	2.37557
2011-06-21	6.78995	7.74752
2011-06-22	6.95996	10.0092
2011-06-23	8.18881	5.30404
2011-06-24	4.85908	3.52129
2011-06-25	2.81681	2.71315
2011-06-26	2.89445	2.33348
2011-06-27	2.21689	1.99399
2011-06-28	1.79465	1.80468
2011-06-29	1.55977	1.64474
2011-06-30	1.28809	1.52674
2011-07-01	1.21263	1.55668
2011-07-02	1.18394	1.64933
2011-07-03	0.957092	1.39551
2011-07-04	0.801292	1.24948
2011-07-05	0.649169	1.11767
2011-07-06	0.585552	1.00933
2011-07-07	0.490725	0.937159
2011-07-08	0.412825	0.86039
2011-07-09	0.337354	0.764726
2011-07-10	0.261148	0.730693
2011-07-11	0.196076	0.678002
2011-07-12	0.134346	0.596797
2011-07-13	0.111525	0.554773
2011-07-14	3.31033	2.96094
2011-07-15	3.86265	2.84278
2011-07-16	2.40927	1.99678
2011-07-17	1.95867	1.78544
2011-07-18	7.65813	5.44875
2011-07-19	2.49232	2.25091
2011-07-20	1.29104	1.51429
2011-07-21	0.709813	1.11504
2011-07-22	0.587219	0.921133
2011-07-23	0.557633	0.879024
2011-07-24	0.522488	0.964625
2011-07-25	0.334485	0.807187
2011-07-26	0.253419	0.688484
2011-07-27	9.91731	7.9482
2011-07-28	3.1874	2.67708
2011-07-29	1.68868	1.69555
2011-07-30	1.01601	1.26402
2011-07-31	0.703772	0.996899
2011-08-01	0.549502	0.87405
2011-08-02	0.721827	1.26169
2011-08-03	0.577333	0.98267
2011-08-04	0.358539	0.765106
2011-08-05	0.248587	0.631503
2011-08-06	0.178802	0.565225
2011-08-07	0.070842	0.503449
2011-08-08	0.0357084	0.46421
2011-08-09	0	0.40247
2011-08-10	0	0.350702
2011-08-11	0	0.307823
2012-04-01	0	0.0640853
2012-04-02	0	0.061762
2012-04-03	0	0.0504689
2012-04-04	0	0.0652072
2012-04-05	0	0.0505851
2012-04-06	0	0.0525483
2012-04-07	0	0.0459901
2012-04-08	0	0.048089
2012-04-09	0	0.0430339
2012-04-10	0	0.128968
2012-04-11	0.00758818	0.0756884
2012-04-12	0	0.272517
2012-04-13	0	0.044777
2012-04-14	0	0.0437486
2012-04-15	0	0.121195
2012-04-16	0	0.218648
2012-04-17	0	0.161691
2012-04-18	0	0.152226
2012-04-19	0	0.135791
2012-04-20	0	0.143705
2012-04-21	0	0.126581
2012-04-22	0	0.129519
2012-04-23	0	0.138875
2012-04-24	0	0.12571
2012-04-25	0	0.121644
2012-04-26	0	0.113259
2012-04-27	0	0.111737
2012-04-28	0	0.11217
2012-04-29	0	0.106022
2012-04-30	0	0.112424
2012-05-01	0	0.143888
2012-05-02	0	0.155907
2012-05-03	0	0.181734
2012-05-04	0	0.180689
2012-05-05	0.663879	0.644966
2012-05-06	10.9464	11.302
2012-05-07	2.70558	4.03472
2012-05-08	1.39114	1.726
2012-05-09	0.951803	1.22138
2012-05-10	0.751413	1.00891
2012-05-11	0.471703	0.798952
2012-05-12	0.356458	0.644519
2012-05-13	0.359064	0.644822
2012-05-14	0.32418	0.59588
2012-05-15	0.250382	0.333291
2012-05-16	0.203869	0.149768
2012-05-17	0.200408	0.447783
2012-05-18	0.171224	0.241062
2012-05-19	0.118604	0.35637
2012-05-20	0.116276	0.240745
2012-05-21	0.0888313	0.582694
2012-05-22	0.175081	0.484063
2012-05-23	0.118887	0.414224
2012-05-24	0.601496	0.630382
2012-05-25	1.04114	0.817618
2012-05-26	1.95327	1.64541
2012-05-27	1.6651	1.28978
2012-05-28	3.44096	2.12146
2012-05-29	1.81319	1.26783
2012-05-30	1.22671	0.879899
2012-05-31	0.950715	0.74389
2012-06-01	0.786956	0.646339
2012-06-02	0.635455	0.576574
2012-06-03	0.480841	0.535505
2012-06-04	0.405283	0.446586
2012-06-05	0.332121	0.430256
2012-06-06	0.271362	0.385637
2012-06-07	0.229802	0.394235
2012-06-08	0.195191	0.364158
2012-06-09	0.145986	0.387571
2012-06-10	0.119846	0.348908
2012-06-11	0.0902055	0.301474
2012-06-12	0.0297855	0.247275
2012-06-13	0.0640887	0.254419
2012-06-14	0	0.252298
2012-06-15	0	0.211599
2012-06-16	0	0.210638
2012-06-17	1.66438	1.67852
2012-06-18	13.8131	11.8581
2012-06-19	9.3286	10.1527
2012-06-20	4.74523	4.52539
2012-06-21	2.54581	2.342
2012-06-22	0.298067	1.38027
2012-06-23	0.0853183	1.06413
2012-06-24	0.136296	0.82697
2012-06-25	0.115976	0.680088
2012-06-26	0.0669285	0.603423
2012-06-27	0.0975269	0.512743
2012-06-28	0.052446	0.389473
2012-06-29	0.0256604	0.35162
2012-06-30	0.0262108	0.283054
2012-07-01	0.0230071	0.251353
2012-07-02	0.00675246	0.213422
2012-07-03	0	0.177771
2012-07-04	0	0.146398
2012-07-05	0	0.108285
2012-07-06	0	0.0907674
2012-07-07	0	0.075455
2012-07-08	0	0.056842
2012-07-09	0	0.0519744
2012-07-31	0	0.321489
2012-08-01	0	0
2012-08-02	0	0
2012-08-03	0	0
2012-08-04	0	0
2012-08-05	0	0
2012-08-06	0	0
2012-08-07	0	0
2012-08-08	0	0
2012-08-09	0	0
2012-08-10	0	0
2012-08-11	0	0
2012-08-12	0	0
2012-08-13	0	0
2012-08-14	0	0
2012-08-15	0	0
2012-08-16	0	0
2012-08-17	0	0
2012-08-18	0	0
2012-08-19	0	0
2012-08-20	0	0
2012-08-21	0	0
2012-08-22	0	0
2012-08-23	0	0
2012-08-24	0	0
2012-08-25	0	0
2012-08-26	0	0
2012-08-27	0	0
2012-08-28	0	0
2012-08-29	0	0
2012-08-30	0	0
2012-08-31	0	0
2012-09-01	0	0
2012-09-02	0	0
2012-09-03	0	0
2012-09-04	0	0
2012-09-05	0	0
2012-09-06	0	0
2012-09-07	0	0
2012-09-08	0	0
2012-09-09	0	0
2012-09-10	0	0
2012-09-11	0	0
2012-09-12	0	0
2012-09-13	0	0
2012-09-14	0	0
2012-09-15	0	0
2012-09-16	0	0
2012-09-17	0	0
2012-09-18	0	0
2012-09-19	0	0
2012-09-20	0	0
2012-09-21	0	0
2012-09-22	0	0
2012-09-23	0	0
2012-09-24	0	0
2012-09-25	0	0
2012-09-26	0	0
2012-09-27	0	0
2012-09-28	0	0
2012-09-29	0	0
2012-09-30	0	0
2012-10-01	0	0
2012-10-02	0	0
2012-10-03	0	0
2012-10-04	0	0
2012-10-05	0	0
2012-10-06	0	0
2012-10-07	0	0
2012-10-08	0	0
2012-10-09	0	0
2012-10-10	0	0
2012-10-11	0	0
2012-10-12	0	0
2012-10-13	0	0
2012-10-14	0	0
2012-10-15	0	0
2012-10-16	0	0
2012-10-17	0	0
2012-10-18	0	0
2012-10-19	0	0
2012-10-20	0	0
2012-10-21	0	0
2012-10-22	0	0
2012-10-23	0	0
2012-10-24	0	0
2012-10-25	0	0
2012-10-26	0	0
2012-10-27	0	0
2012-10-28	0	0
2012-10-29	0	0
2012-10-30	0	0
2012-10-31	0	0
2013-04-01	0	0
2013-04-02	0	0
2013-04-03	0	0
2013-04-04	0	0
2013-04-05	0	0
2013-04-06	0	0
2013-04-07	0	0
2013-04-08	0	0
2013-04-09	0.00702518	0.305776
2013-04-10	1.03104	0.232974
2013-04-11	0.752485	0.194632
2013-04-12	0.490151	0.159721
2013-04-13	0.498573	0.149042
2013-04-14	0.749641	0.187429
2013-04-15	2.13342	0.463179
2013-04-16	2.94652	0.616499
2013-04-17	0	0.545399
2013-04-18	0	0.437194
2013-04-19	1.95543	0.362099
2013-04-20	1.67964	0.376184
2013-04-21	0.865456	0.51257
2013-04-22	0.248339	0.54985
2013-04-23	0.0706518	0.502741
2013-04-24	0.595202	0.495824
2013-04-25	0.302431	0.414195
2013-04-26	0	0.349605
2013-04-27	0	0.322895
2013-04-28	0	0.323508
2013-04-29	1.9219	0.291643
2013-04-30	0.702691	0.272774
2013-05-01	0.90243	0.230098
2013-05-02	0.810048	0.20341
2013-05-03	0.804406	0.198547
2013-05-04	0.390895	0.182695
2013-05-05	0	0.176156
2013-05-06	0	0.171743
2013-05-07	0.657377	0.168974
2013-05-08	0.475964	0.155341
2013-05-09	0.388028	0.181693
2013-05-10	0.389846	0.160281
2013-05-11	0.254911	0.154544
2013-05-12	0.313135	0.150267
2013-05-13	0.341832	0.165854
2013-05-14	0.264625	0.152323
2013-05-15	0.170312	0.124961
2013-05-16	0.209932	0.124772
2013-05-17	0.169283	0.132577
2013-05-18	0.166991	0.151151
2013-05-19	0.203588	0.153175
2013-05-20	0.186009	0.16403
2013-05-21	0.129574	0.138047
2013-05-22	0.169153	0.138823
2013-05-23	0.231979	0.13995
2013-05-24	0.2947	0.152244
2013-05-25	0.319657	0.159397
2013-05-26	0.279406	0.179091
2013-05-27	0.271335	0.187797
2013-05-28	0.254752	0.175026
2013-05-29	0.209856	0.17609
2013-05-30	0.210737	0.187098
2013-05-31	0.218834	0.190034
2013-06-01	0.165966	0.160545
2013-06-02	0.125872	0.16086
2013-06-03	0.166589	0.166446
2013-06-04	0.171896	0.17052
2013-06-05	0.348934	0.189183
2013-06-06	0.427134	0.200219
2013-06-07	0.388492	0.199271
2013-06-08	0.334482	0.197349
2013-06-09	0.658223	0.299666
2013-06-10	0.683281	0.415476
2013-06-11	0	0.390492
2013-06-12	0.597717	0.608254
2013-06-13	0	0.720702
2013-06-14	1.99044	0.625213
2013-06-15	0.0577582	0.527523
2013-06-16	0	0.43969
2013-06-17	0	0.40195
2013-06-18	0	0.350088
2013-06-19	0	0.333498
2013-06-20	0	0.300629
2013-06-21	3.74211	1.99898
2013-06-22	5.86875	2.37532
2013-06-23	13.322	7.35431
2013-06-24	3.14702	2.4626
2013-06-25	1.63622	1.44126
2013-06-26	0.790194	1.05151
2013-06-27	2.51737	0.789258
2013-06-28	1.5943	0.658665
2013-06-29	1.29245	0.521698
2013-06-30	0.270413	0.463135
2013-07-01	0	0.361571
2013-07-02	0	0.270183
2013-07-03	0	0.246845
2013-07-04	0	0.221578
2013-07-05	0.101741	0.201435
2013-07-06	0	0.201481
2013-07-07	0	0.187122
2013-07-08	0	0.171468
2013-07-09	0	0.21226

## Sheet: TP 2007-12
Date	Unfer Field TP (kg/ha)	Fertilized Field TP (kg/ha)
2007-04-01	0.0200281	0.0156095
2007-04-02	0.00883504	0.00666651
2007-04-03	0.00613853	0.00374675
2007-04-04	0.00413626	0.00221316
2007-04-05	0.00328101	0.00154226
2007-04-06	0.00265599	0.00122686
2007-04-07	0.00199973	0.00107224
2007-04-08	0.00164231	0.000897846
2007-04-09	0.00142394	0.00080058
2007-04-10	0.00129466	0.000649072
2007-04-11	0.00120439	0.000586196
2007-04-12	0.00128334	0.000456369
2007-04-13	0.00172524	0.000514452
2007-04-14	0.00230214	0.00044703
2007-04-15	0.00170695	0.000764204
2007-04-16	0.000787962	0.000578156
2007-04-17	0.003224	0.000600218
2007-04-18	0.00197159	0.00132814
2007-04-19	0.00252391	0.00207474
2007-04-20	0.00189361	0.00180811
2007-04-21	0.00203312	0.0010053
2007-04-22	0.012672	0.00837441
2007-04-23	0.02873	0.0281742
2007-04-24	0.0105156	0.0113342
2007-04-25	0.00535	0.00571188
2007-04-26	0.003402	0.00376967
2007-04-27	0.00304699	0.00221709
2007-04-28	0.00576477	0.00168801
2007-04-29	0.0060632	0.00194686
2007-04-30	0.00253133	0.00173531
2007-05-01	0.00253764	0.00156866
2007-05-02	0.0016975	0.00146254
2007-05-03	0.00138294	0.00114864
2007-05-04	0.000850048	0.000742843
2007-05-05	0.00146866	0.000608099
2007-05-06	0.0024481	0.00463979
2007-05-07	0.00365037	0.00705636
2007-05-08	0.0025901	0.00237553
2007-05-09	0.00248646	0.00118828
2007-05-10	0.0018952	0.00105369
2007-05-11	0.00114157	0.000559868
2007-05-12	0.00121447	0.000521428
2007-05-13	0.00141328	0.000332821
2007-05-14	0.00119944	0.000217621
2007-05-15	0.000954857	0.000392335
2007-05-16	0.000866474	0.000501653
2007-05-17	0.000811827	0.000473385
2007-05-18	0.000846741	0.00047255
2007-05-19	0.000546188	0.000391649
2007-05-20	0.000446601	0.000470941
2007-05-21	0.000516202	0.000417183
2007-05-22	0.0004735	0.000422318
2007-05-23	0.00041938	0.000333015
2007-05-24	0.000446322	0.000104282
2007-05-25	0.000400354	4.66149e-05
2007-05-26	0.00044384	4.75313e-05
2007-05-27	0.000397466	4.20068e-05
2007-05-28	0.000276653	0.000175104
2007-05-29	0.00020924	0.000170729
2007-05-30	0.000205655	0.000196361
2007-05-31	0.000271793	0.000355578
2007-06-01	0.000398735	0.000519251
2007-06-02	0.000446415	0.000583084
2007-06-03	0.000498226	0.000610272
2007-06-04	0.00050285	0.000487717
2007-06-05	0.000399226	0.000456741
2007-06-06	0.000440231	0.000329088
2007-06-07	0.000307643	0.000250147
2007-06-08	0.000228825	0.000201945
2007-06-09	0.000192335	0.000236047
2007-06-10	0.00018728	0.000256113
2007-06-11	0.000185768	0.00023844
2007-06-12	0.000222038	0.000243178
2007-06-13	0.000173107	0.000451081
2007-06-14	0.000173217	0.000432292
2007-06-15	0.000139311	0.000392211
2007-06-16	0.000105025	0.000382287
2007-06-17	9.88311e-05	0.000458528
2007-06-18	0.000162265	0.000422626
2007-06-19	0.000158598	0.000314665
2007-06-20	0.000170116	0.000296608
2007-06-21	0.000146252	0.000292287
2007-06-22	0.000168785	0.000402502
2007-06-23	0.000231165	0.000417477
2007-06-24	0.000186564	0.000272729
2007-06-25	0.000123069	0.000251824
2007-06-26	6.16438e-05	0.000244977
2007-06-27	5.76461e-05	0.000500224
2007-06-28	0	0.000555923
2007-06-29	0	0.000521603
2007-06-30	0	0.000452106
2007-07-01	0	0.000236602
2007-07-02	0	0.000142933
2007-07-03	0	0.000129586
2007-07-04	0	0.000104084
2007-07-05	0	0.000136499
2007-07-06	0	6.62792e-05
2007-07-07	0	0.000102179
2007-07-08	0	5.84308e-05
2007-07-09	0	5.54008e-05
2007-07-10	0	3.56741e-05
2007-07-11	0	7.31414e-05
2007-07-12	0	3.69811e-05
2007-07-13	0	8.16603e-05
2007-07-14	0	4.31139e-05
2007-07-15	0	3.95592e-05
2007-07-16	0	5.21308e-05
2007-07-17	0	3.21818e-05
2007-07-18	0	1.47002e-05
2007-07-19	0	1.0141e-05
2007-07-20	0	4.19395e-06
2007-07-21	0	1.01008e-05
2007-07-22	0	3.15105e-06
2007-07-23	0	5.98945e-06
2007-07-24	0	4.07113e-06
2007-07-25	0	0
2007-07-26	0	0
2007-07-27	0	0
2007-07-28	0	0
2007-07-29	0	0
2007-07-30	0	0
2007-07-31	0	0
2007-10-02	0	0
2007-10-03	0	0
2007-10-04	0	0
2007-10-05	0	0
2007-10-06	0	0
2007-10-07	0	0
2007-10-08	0.000430843	1.05109e-05
2007-10-17	0	1.64212e-05
2007-10-18	0.00262979	8.45654e-05
2007-10-19	0.00147812	0.000138873
2007-10-20	0.000175345	9.26103e-05
2007-10-21	0	7.06587e-05
2007-10-22	0	5.79307e-05
2007-10-23	0	0.000102452
2007-10-24	0	0.000117799
2007-10-25	0	0.000135619
2007-10-26	0	9.86516e-05
2007-10-27	0	9.91383e-05
2007-10-28	0	0.000102931
2007-10-29	0	0.000130834
2007-10-30	0	0.00014388
2007-10-31	0	0.000107965
2008-04-20	0.000677254	0.000203895
2008-04-21	0.00142932	0.000358995
2008-04-22	0.0017976	0.000728106
2008-04-23	0.00145833	0.000371323
2008-04-24	0.00144322	0.000452129
2008-04-25	0.00650983	0.00335935
2008-04-26	0.00753307	0.00398733
2008-04-27	0.00626778	0.00241849
2008-04-28	0.00590155	0.00147993
2008-04-29	0.0057634	0.00113246
2008-04-30	0.00482428	0.000900478
2008-05-01	0.00335322	0.000666317
2008-05-02	0.00278028	0.000535979
2008-05-03	0.00272575	0.000776298
2008-05-04	0.00230187	0.000831706
2008-05-05	0.00201149	0.000673849
2008-05-06	0.00198317	0.00133652
2008-05-07	0.00176749	0.00225534
2008-05-08	0.0017455	0.00125612
2008-05-09	0.00152907	0.000555568
2008-05-10	0.00201798	0.000420461
2008-05-11	0.0053404	0.000772603
2008-05-12	0.00395139	0.00110283
2008-05-13	0.00261452	0.00104786
2008-05-14	0.00191525	0.00116735
2008-05-15	0.00222619	0.00124322
2008-05-16	0.00223876	0.000979945
2008-05-17	0.0013275	0.000759565
2008-05-18	0.00168799	0.000754954
2008-05-19	0.00106504	0.000584988
2008-05-20	0.000928827	0.000649103
2008-05-21	0.00105465	0.000503286
2008-05-22	0.000879145	0.0004907
2008-05-23	0.00073106	0.000513513
2008-05-24	0.000789799	0.00056336
2008-05-25	0.000829496	0.000626638
2008-05-26	0.000570438	0.000650242
2008-05-27	0.000509691	0.000441958
2008-05-28	0.000564047	0.0005593
2008-05-29	0.000857842	0.000606799
2008-05-30	0.00167611	0.000787453
2008-05-31	0.00185754	0.00105959
2008-06-01	0.00146334	0.000824356
2008-06-02	0.00158017	0.00120148
2008-06-03	0.00136981	0.000909785
2008-06-04	0.00101407	0.000817003
2008-06-05	0.00104435	0.00104082
2008-06-06	0.00311967	0.00181283
2008-06-07	0.00358362	0.00161528
2008-06-08	0.00230545	0.00127223
2008-06-09	0.00157893	0.00101447
2008-06-10	0.00181645	0.000733463
2008-06-11	0.0034335	0.000972417
2008-06-12	0.0044417	0.00236866
2008-06-13	0.00253469	0.00207241
2008-06-14	0.00177881	0.00153699
2008-06-15	0.0010946	0.00131991
2008-06-16	0.000827417	0.00123792
2008-06-17	0.0010884	0.000831579
2008-06-18	0.000648106	0.000489843
2008-06-19	0.000349307	0.000382101
2008-06-20	0.000307813	0.000344815
2008-06-21	0.000197114	0.000306713
2008-06-22	0.000248017	0.000210153
2008-06-23	0.000246285	0.000211936
2008-06-24	0.000244217	0.000299806
2008-06-25	0.000158079	0.000167794
2008-06-26	8.4065e-05	0.00012051
2008-06-27	1.32016e-05	0.000153036
2008-06-28	1.33665e-05	0.000153741
2008-06-29	0	0.000131311
2008-06-30	0	0.000169246
2008-07-01	0	0.000189981
2008-07-02	8.10641e-05	0.000160968
2008-07-03	0	0.000146836
2008-07-04	0	0.000125244
2008-07-05	0	0.000103062
2008-07-06	0	8.31173e-05
2008-07-07	0	8.164e-05
2008-07-08	0	6.2135e-05
2008-07-09	0	5.35485e-05
2008-07-10	0	3.80678e-06
2008-07-11	0	3.78905e-06
2008-07-12	0	1.89014e-06
2008-07-13	0	3.82161e-06
2008-07-14	0	1.88349e-06
2008-07-15	0	1.0432e-05
2008-07-16	0	6.19992e-06
2008-07-17	0	8.31709e-06
2008-07-18	0	1.04343e-05
2008-07-19	0	1.04301e-05
2008-07-20	0	1.04301e-05
2008-07-21	0	1.04361e-05
2008-07-22	0	0
2008-07-23	0	0
2008-07-24	0	0
2008-07-25	0	0
2008-07-26	0	0
2008-07-27	0	0
2008-07-28	0	0
2008-07-29	0	0
2008-07-30	0	0
2008-07-31	0	0
2009-05-01	0	8.88311e-05
2009-05-02	0	0.000179649
2009-05-03	0	0.000185154
2009-05-04	0	0.000242912
2009-05-05	0	0.000450152
2009-05-06	0	0.00039239
2009-05-07	0	0.00020741
2009-05-08	0	0.000157451
2009-05-09	0	0.000126095
2009-05-10	0	0.000171059
2009-05-11	0	0.000155022
2009-05-12	0	0.000124623
2009-05-13	0	0.000162488
2009-05-14	0	0.000100667
2009-05-15	0	8.62586e-05
2009-05-16	0	7.10918e-05
2009-05-17	0	7.38865e-05
2009-05-18	0	9.19087e-05
2009-05-19	0	0.000117149
2009-05-20	0	0.000136978
2009-05-21	0	0.000127974
2009-05-22	0	0.000159362
2009-05-23	0	0.000153223
2009-05-24	0	0.000162635
2009-05-25	0	0.000171875
2009-05-26	0.000384591	0.000155442
2009-05-27	0.000274199	0.000141366
2009-05-28	0.000256122	0.000106518
2009-05-29	0.000141849	0.000104543
2009-05-30	7.08322e-05	8.94674e-05
2009-05-31	6.81419e-05	8.97596e-05
2009-06-01	0	7.15651e-05
2009-06-02	0	6.50025e-05
2009-06-03	0	6.58634e-05
2009-06-04	0	7.37781e-05
2009-06-05	0	6.60934e-05
2009-06-06	0	6.29982e-05
2009-06-07	0	7.36091e-05
2009-06-08	0	6.43823e-05
2009-06-09	0	6.99747e-05
2009-06-10	0	3.50201e-05
2009-06-11	0	4.79261e-05
2009-06-12	0	4.33874e-05
2009-06-13	0	4.6986e-05
2009-06-14	0	4.16571e-05
2009-06-15	0	4.07226e-05
2009-06-16	0	3.49869e-05
2009-06-17	0	4.05688e-05
2009-06-18	0	3.49885e-05
2009-06-19	0	4.21452e-05
2009-06-20	0	4.0975e-05
2009-06-21	0	4.94935e-05
2009-06-22	0	4.9474e-05
2009-06-23	0	3.89477e-05
2009-06-24	0	2.94905e-05
2009-06-25	0	3.87967e-05
2009-06-26	2.13299e-05	3.43551e-05
2009-06-27	0	0
2009-06-28	0	0
2009-06-29	0	0
2009-06-30	0	0
2009-07-01	0	0
2009-07-02	0	0
2009-07-03	0	0
2009-07-04	0	0
2009-07-05	0	0
2009-07-06	0	0
2009-07-07	0	0
2009-07-08	0	0
2009-07-09	0	0
2009-07-10	0	0
2009-07-11	0	0
2009-07-12	0	0
2009-07-13	0	0
2009-07-14	0	0
2009-07-15	0	0
2009-07-16	0	0
2009-07-17	0	0
2009-07-18	0	0
2009-07-19	0	0
2009-07-20	0	0
2009-07-21	0	0
2009-07-22	0	0
2009-07-23	0	0
2009-07-24	0	0
2009-07-25	0	0
2009-07-26	0	0
2009-07-27	0	0
2009-07-28	0	0
2009-07-29	0	0
2009-07-30	0	0
2009-07-31	0	0
2009-08-01	0	0
2009-08-02	0	0
2009-08-03	0	0
2009-08-04	0	0
2009-08-05	0	0
2009-08-06	0	0
2009-08-07	0	0
2009-08-08	0.0050247	0.00104957
2009-08-09	0.000330802	0.000725362
2009-08-10	0.000107758	0.000298096
2009-08-11	0	0
2009-08-12	0	0
2009-08-13	0	0
2009-08-14	0	0
2009-08-15	0	0
2009-08-16	0.0148266	0.0111982
2009-08-17	0.00505557	0.00286592
2009-08-18	0.00231674	0.00128317
2009-08-19	0.00165241	0.00232329
2009-08-20	0.00532996	0.00815991
2009-08-21	0.00584446	0.00490925
2009-08-22	0.00253752	0.00269092
2009-08-23	0.00191922	0.0017218
2009-08-24	0.00138189	0.00138149
2009-08-25	0.000756163	0.000889219
2009-08-26	0.000332507	0.000215546
2009-08-27	0.000148219	4.00909e-05
2009-08-28	9.59214e-05	4.52104e-05
2009-08-29	9.60681e-05	3.6625e-05
2009-08-30	8.64235e-05	3.72622e-05
2009-08-31	6.46152e-05	3.02508e-05
2009-09-01	1.68907e-05	3.02132e-05
2009-09-02	4.13065e-05	2.99824e-05
2009-09-03	3.29914e-05	2.28943e-05
2009-09-04	0	0
2009-09-05	0	0
2009-09-06	0	0
2009-09-07	0	0
2009-09-08	0	0
2009-09-09	0	0
2009-09-10	0	0
2009-09-11	0	0
2009-09-12	0	0
2009-09-13	0	0
2009-09-14	0	0
2009-09-15	0	0
2009-09-16	0	0
2009-09-17	0	0
2009-09-18	0	0
2009-09-19	0	0
2009-09-20	0	0
2009-09-21	0	0
2009-09-22	0	0
2009-09-23	0	0
2009-09-24	0	0
2009-09-25	0	0
2009-09-26	0	0
2009-09-27	0	0
2009-09-28	0	0
2009-09-29	0	0
2009-09-30	0	0
2009-10-01	0.00597559	0.00183644
2009-10-02	0.0140048	0.00652034
2009-10-03	0.00402418	0.00534926
2009-10-04	0.00239302	0.00299605
2009-10-05	0.00315396	0.00240793
2009-10-06	0.02056	0.0160306
2009-10-07	0.0123196	0.00825396
2009-10-08	0.00528016	0.00214734
2009-10-09	0.0027183	0.00080058
2009-10-10	0.00199357	0.00108899
2009-10-11	0.00182674	0.00217852
2009-10-12	0.00179189	0.00272174
2009-10-13	0.00227577	0.00240417
2009-10-14	0.00245164	0.00294815
2009-10-15	0.0124429	0.00452262
2009-10-16	0.0100343	0.00468576
2009-10-17	0.0103167	0.00357985
2009-10-18	0.011488	0.00262419
2009-10-19	0.00221851	0.00358484
2009-10-20	0.00191117	0.00451132
2009-10-21	0.00515058	0.00550904
2009-10-22	0.00480133	0.00692427
2009-10-23	0.00364829	0.00354203
2009-10-24	0.0033265	0.00271119
2009-10-25	0.00259615	0.00303994
2009-10-26	0.00165546	0.00101071
2009-10-27	0.00156738	0.000619701
2009-10-28	0.000854888	0.000704166
2009-10-29	0.000867238	0.00162783
2009-10-30	0.00210496	0.00405984
2009-10-31	0.00163088	0.00352016
2010-04-01	0.0112543	0.00469045
2010-04-02	0.014686	0.00323866
2010-04-03	0.0151916	0.00189272
2010-04-04	0.00797375	0.00213636
2010-04-05	0.00166057	0.00275874
2010-04-06	0.0135423	0.00205851
2010-04-07	0.0184302	0.00165911
2010-04-08	0.0161548	0.00130027
2010-04-09	0.0138279	0.0011026
2010-04-10	0.0102765	0.0012482
2010-04-11	0.00768972	0.00135576
2010-04-12	0.00741906	0.00179873
2010-04-13	0.101312	0.0325159
2010-04-14	0.0661799	0.0184922
2010-04-15	0.0157172	0.00764581
2010-04-16	0.0032116	0.00410028
2010-04-17	0.00877826	0.00395059
2010-04-18	0.00783864	0.00369964
2010-04-19	0.0112105	0.00221614
2010-04-20	0.0128087	0.00149328
2010-04-21	0.00430134	0.0013634
2010-04-22	0.00113483	0.00126718
2010-04-23	0.00261873	0.00109341
2010-04-24	0.00329147	0.000986618
2010-04-25	0.00162166	0.000971459
2010-04-26	0.000476326	0.000933446
2010-04-27	0.000685169	0.000669737
2010-04-28	0.00116118	0.000523902
2010-04-29	0.00101005	0.00116372
2010-04-30	0.000699988	0.00135002
2010-05-01	0.000702761	0.00126019
2010-05-02	0.000810046	0.00123413
2010-05-03	0.000791036	0.00122972
2010-05-04	0.000985276	0.00130525
2010-05-05	0.000888735	0.00118842
2010-05-06	0.000938774	0.00099304
2010-05-07	0.00104887	0.000911428
2010-05-08	0.000926354	0.000843068
2010-05-09	0.000906783	0.000917292
2010-05-10	0.00102908	0.000864352
2010-05-11	0.00875943	0.00235218
2010-05-12	0.00919589	0.00171073
2010-05-13	0.00755381	0.00140058
2010-05-14	0.00627029	0.00166687
2010-05-15	0.00496717	0.00186621
2010-05-16	0.0041456	0.00200601
2010-05-17	0.00343256	0.00119948
2010-05-18	0.00283612	0.000951427
2010-05-19	0.00242893	0.000786152
2010-05-20	0.00142916	0.000896126
2010-05-21	0.000995374	0.000877707
2010-05-22	0.00100962	0.000877707
2010-05-23	0.000771765	0.000877707
2010-05-24	0.000796285	0.00105635
2010-05-25	0.000666445	0.00109717
2010-05-26	0.000557424	0.001079
2010-05-27	0.000498488	0.00106056
2010-05-28	0.000613135	0.0010777
2010-05-29	0.000715494	0.00109346
2010-05-30	0.000646706	0.00108925
2010-05-31	0.000559006	0.001064
2010-06-01	0.000566715	0.000843006
2010-06-02	0.000376559	0.000708096
2010-06-03	0.000261083	0.00116235
2010-06-04	0.000254536	0.00130671
2010-06-05	0.000228059	0.000992566
2010-06-06	0.000301121	0.000888961
2010-06-07	0.000306765	0.000778211
2010-06-08	0.000308372	0.000818033
2010-06-09	0.000331756	0.000861978
2010-06-10	0.000526619	0.000995682
2010-06-11	0.0258576	0.0148779
2010-06-12	0.0193008	0.00857913
2010-06-13	0.0101331	0.00649019
2010-06-14	0.00563799	0.00255534
2010-06-15	0.00479272	0.00157158
2010-06-16	0.00318349	0.00349556
2010-06-17	0.00332651	0.00342612
2010-06-18	0.00292211	0.00297572
2010-06-19	0.00151828	0.00169271
2010-06-20	0.000983564	0.000976261
2010-06-21	0.00112168	0.000718238
2010-06-22	0.00109061	0.000517936
2010-06-23	0.00189933	0.000864447
2010-06-24	0.00134035	0.00100627
2010-06-25	0.00087916	0.00084676
2010-06-26	0.00099148	0.000897406
2010-06-27	0.00102259	0.000950649
2010-06-28	0.000800671	0.000896539
2010-06-29	0.000672184	0.000952504
2010-06-30	0.000638506	0.00115846
2010-07-01	0.000568004	0.00092116
2010-07-02	0.000578481	0.000606928
2010-07-03	0.000561658	0.000568295
2010-07-04	0.000543064	0.000529383
2010-07-05	0.000530069	0.00061628
2010-07-06	0.000475444	0.000791885
2010-07-07	0.000514005	0.000642405
2010-07-08	0.000384675	0.00055252
2010-07-09	0.000277795	0.000529739
2010-07-10	0.00072211	0.000684814
2010-07-11	0.00176631	0.00139271
2010-07-12	0.000973402	0.000832278
2010-07-13	0.00067295	0.000711391
2010-07-14	0.000801824	0.000620869
2010-07-15	0.000494265	0.000500246
2010-07-16	0.000144158	0.000370759
2010-07-17	0	0.000283031
2010-07-18	0	0.000220701
2010-07-19	0	0.000137335
2010-07-20	0	0.000106506
2010-07-21	0	0.000112063
2010-07-22	0	0.00053532
2010-07-23	0	0.000664891
2010-07-24	0	0.000238472
2010-07-25	0	4.83928e-05
2010-07-26	0	5.08195e-05
2010-07-27	0	4.86374e-05
2010-07-28	0	2.57457e-05
2010-07-29	0	3.26257e-05
2010-07-30	0	3.253e-05
2010-07-31	0	2.49358e-05
2010-08-01	0	2.7453e-05
2010-08-02	0	3.92647e-05
2010-08-03	0	5.60815e-05
2010-08-04	0	4.39681e-05
2010-08-05	0	4.22446e-05
2010-08-06	0	3.85882e-05
2010-08-07	0	2.40723e-05
2010-08-08	0	3.56824e-05
2010-08-09	0	2.96885e-05
2010-08-10	0	4.17926e-05
2010-08-11	0	3.74358e-05
2010-08-12	0	3.93351e-05
2010-08-13	4.98265e-05	0.00113414
2010-08-14	0.016369	0.0038173
2010-08-15	0.00127397	0.000206282
2010-08-16	0.000663708	0.000158598
2010-08-17	0	0.000125009
2010-08-18	7.36696e-05	0.000110204
2010-08-19	0	8.68609e-05
2010-08-20	0.000166863	0.000188657
2010-08-21	8.42981e-05	0.000211332
2010-08-22	0	0.000179415
2010-08-23	8.32939e-05	0.000185517
2010-08-24	0.00024848	0.00115239
2010-08-25	6.37111e-05	0.000771061
2010-08-26	0.000347182	0.000179293
2010-08-27	0.000476395	6.32416e-05
2010-08-28	0.000444223	5.12527e-05
2010-08-29	0.000444223	4.73113e-05
2010-08-30	0.000444223	6.54739e-05
2010-08-31	0.000282623	0.00139218
2010-09-01	9.01192e-05	0.000828626
2010-09-02	0.000516442	0.00143789
2010-09-03	0.000437091	0.0012109
2010-09-04	0.000338518	0.00106862
2010-09-05	0.00020531	0.00100167
2010-09-06	0.000206292	0.000871716
2010-09-07	6.83568e-05	0.000752193
2010-09-08	3.50745e-05	0.00064858
2010-09-09	5.63343e-05	0.000364873
2010-09-10	9.37347e-05	0.000378092
2010-09-11	0.000335015	0.000739685
2010-09-12	0.000222458	0.000662595
2010-09-13	0.000163257	0.000365159
2010-09-14	0.000333313	0.000118615
2010-09-15	0.00595895	0.00460374
2010-09-16	0.0135529	0.00944975
2010-09-17	0.00612475	0.00313854
2010-09-18	0.003824	0.00194819
2010-09-19	0.00309857	0.00133376
2010-09-20	0.00240874	0.0015739
2010-09-21	0.00304242	0.00342046
2010-09-22	0.0034315	0.00301975
2010-09-23	0.0471469	0.0149433
2010-09-24	0.0622837	0.0288814
2010-09-25	0.0194149	0.00960182
2010-09-26	0.0108724	0.00470711
2010-09-27	0.00587131	0.00268022
2010-09-28	0.0034296	0.00197948
2010-09-29	0.00254671	0.000981407
2010-09-30	0.00310191	0.00147915
2010-10-01	0.00241828	0.00150824
2010-10-02	0.00148214	0.00143856
2010-10-03	0.00139739	0.00137417
2010-10-04	0.00185204	0.000933801
2010-10-05	0.00122957	0.000755025
2010-10-06	0.00109391	0.000556289
2010-10-07	0.00100144	0.000477181
2010-10-08	0.000776748	0.000824217
2010-10-09	0.000688752	0.000951905
2010-10-10	0.000443848	0.000934824
2010-10-11	0.000713669	0.000908734
2010-10-12	0.000751701	0.00166688
2010-10-13	0.000900888	0.00215981
2010-10-14	0.000887415	0.00191209
2010-10-15	0.000667888	0.00180233
2010-10-16	0.000708983	0.00121629
2010-10-17	0.000953458	0.00102151
2010-10-18	0.000913913	0.00117707
2010-10-19	0.000541433	0.00121082
2010-10-20	0.000807796	0.00144348
2010-10-21	0.000980779	0.00144361
2010-10-22	0.0010158	0.00157138
2010-10-23	0.00066959	0.00152657
2010-10-24	0.00170687	0.00274933
2010-10-25	0.00264026	0.00325683
2010-10-26	0.00996444	0.00508625
2010-10-27	0.00742443	0.00303932
2010-10-28	0.00433357	0.00257006
2010-10-29	0.00311892	0.00237251
2010-10-30	0.0020725	0.00206874
2010-10-31	0.00150367	0.00187814
2011-04-01	0.037548	0.0166045
2011-04-02	0.0299184	0.0204396
2011-04-03	0.0223803	0.0471859
2011-04-04	0.0180148	0.0480731
2011-04-05	0.00978021	0.0250622
2011-04-06	0.00729349	0.0213462
2011-04-07	0.00584258	0.0107525
2011-04-08	0.00486952	0.0041907
2011-04-09	0.00640232	0.00405421
2011-04-10	0.0102363	0.00559932
2011-04-11	0.00707627	0.00569599
2011-04-12	0.00571957	0.00552305
2011-04-13	0.00382546	0.0023275
2011-04-14	0.00281787	0.001256
2011-04-15	0.00253918	0.00125487
2011-04-16	0.00220799	0.00121182
2011-04-17	0.00206343	0.00142673
2011-04-18	0.0019691	0.00154222
2011-04-19	0.00190519	0.00132
2011-04-20	0.00165541	0.00106553
2011-04-21	0.00174028	0.000982489
2011-04-22	0.00165019	0.0014844
2011-04-23	0.00143568	0.00173488
2011-04-24	0.00153627	0.00170138
2011-04-25	0.00255395	0.00164605
2011-04-26	0.00242723	0.00151751
2011-04-27	0.00241652	0.00134614
2011-04-28	0.00167652	0.00100975
2011-04-29	0.000954377	0.000757946
2011-04-30	0.00111939	0.00103664
2011-05-01	0.000847637	0.00119345
2011-05-02	0.000742055	0.00112654
2011-05-03	0.000928811	0.00110032
2011-05-04	0.000856584	0.000753408
2011-05-05	0.000920936	0.000384949
2011-05-06	0.000797212	0.00070793
2011-05-07	0.00065976	0.000669442
2011-05-08	0.00115583	0.00103464
2011-05-09	0.00468677	0.00370155
2011-05-10	0.00524921	0.00308196
2011-05-11	0.00416453	0.00159594
2011-05-12	0.00332705	0.00116856
2011-05-13	0.00278773	0.000858888
2011-05-14	0.00213823	0.000808925
2011-05-15	0.00124888	0.000717051
2011-05-16	0.00115207	0.000713996
2011-05-17	0.00106999	0.000809143
2011-05-18	0.000707323	0.000635817
2011-05-19	0.000487616	0.0004605
2011-05-20	0.000545346	0.00029239
2011-05-21	0.00186231	0.000222567
2011-05-22	0.00377679	0.00763982
2011-05-23	0.0034012	0.0123552
2011-05-24	0.00227538	0.00459553
2011-05-25	0.00224193	0.00292811
2011-05-26	0.0017215	0.002545
2011-05-27	0.00162524	0.00245003
2011-05-28	0.00155446	0.00238716
2011-05-29	0.00752969	0.00226142
2011-05-30	0.046803	0.0154474
2011-05-31	0.00856875	0.00814537
2011-06-01	0.00400236	0.00295231
2011-06-02	0.00272716	0.000819823
2011-06-03	0.00198001	0.00187164
2011-06-04	0.00183793	0.0016737
2011-06-05	0.00167253	0.00171049
2011-06-06	0.00149266	0.00162897
2011-06-07	0.00126264	0.00203085
2011-06-08	0.000768992	0.00182829
2011-06-09	0.000578163	0.00171798
2011-06-10	0.000723955	0.0016772
2011-06-11	0.000987519	0.0015452
2011-06-12	0.000756649	0.00131382
2011-06-13	0.000131281	0.00101445
2011-06-14	4.16122e-05	0.000900726
2011-06-15	0.000680318	0.000949646
2011-06-16	0.00220259	0.00140123
2011-06-17	0.00605471	0.00795666
2011-06-18	0.00992374	0.0105108
2011-06-19	0.00564075	0.00885896
2011-06-20	0.00502237	0.00702442
2011-06-21	0.0132404	0.0165797
2011-06-22	0.0161858	0.0155084
2011-06-23	0.0211271	0.00424323
2011-06-24	0.0111224	0.00335038
2011-06-25	0.00457426	0.00303873
2011-06-26	0.00358912	0.00319298
2011-06-27	0.00356594	0.00321033
2011-06-28	0.00459429	0.00315217
2011-06-29	0.00360413	0.0030921
2011-06-30	0.00253843	0.00287028
2011-07-01	0.00191596	0.00223275
2011-07-02	0.00187063	0.00178127
2011-07-03	0.00144838	0.00204631
2011-07-04	0.00119393	0.00234902
2011-07-05	0.0010857	0.00210121
2011-07-06	0.00113304	0.00189755
2011-07-07	0.000949553	0.00169038
2011-07-08	0.000965673	0.00151429
2011-07-09	0.000802902	0.00130651
2011-07-10	0.000583733	0.00122756
2011-07-11	0.000367642	0.00113904
2011-07-12	0.000251899	0.00100262
2011-07-13	0.00020911	0.000932018
2011-07-14	0.00620688	0.00377859
2011-07-15	0.00702775	0.00238794
2011-07-16	0.0033007	0.00318864
2011-07-17	0.00268338	0.00494567
2011-07-18	0.0144627	0.015093
2011-07-19	0.0047354	0.00623503
2011-07-20	0.00419698	0.00419459
2011-07-21	0.00240272	0.00308867
2011-07-22	0.00198774	0.00155829
2011-07-23	0.00188759	0.00113394
2011-07-24	0.00221194	0.00170676
2011-07-25	0.00162894	0.00159016
2011-07-26	0.00118302	0.00135631
2011-07-27	0.0342147	0.0156579
2011-07-28	0.0109965	0.00329166
2011-07-29	0.00560996	0.00135644
2011-07-30	0.00206249	0.0011212
2011-07-31	0.00142866	0.000927116
2011-08-01	0.00117921	0.000812866
2011-08-02	0.00159163	0.00117337
2011-08-03	0.00127302	0.000913883
2011-08-04	0.000790578	0.000619693
2011-08-05	0.000548135	0.000423107
2011-08-06	0.000394257	0.000348072
2011-08-07	0.000156207	0.000276897
2011-08-08	7.8737e-05	0.000255315
2011-08-09	0	0.000221358
2011-08-10	0	0.000192886
2011-08-11	0	0.000169303
2012-04-01	0	3.85185e-05
2012-04-02	0	3.39691e-05
2012-04-03	0	3.34229e-05
2012-04-04	0	4.76012e-05
2012-04-05	0	3.69271e-05
2012-04-06	0	3.83603e-05
2012-04-07	0	3.10014e-05
2012-04-08	0	3.12579e-05
2012-04-09	0	2.79721e-05
2012-04-10	0	8.48897e-05
2012-04-11	0	5.37388e-05
2012-04-12	0	0.000193487
2012-04-13	0	3.17917e-05
2012-04-14	0	3.33414e-05
2012-04-15	0	9.93799e-05
2012-04-16	0	0.000141395
2012-04-17	0	7.92287e-05
2012-04-18	0	7.45907e-05
2012-04-19	0	6.65375e-05
2012-04-20	0	7.83386e-05
2012-04-21	0	7.46826e-05
2012-04-22	0	7.64165e-05
2012-04-23	0	6.51e-05
2012-04-24	0	4.90269e-05
2012-04-25	0	4.74411e-05
2012-04-26	0	4.41708e-05
2012-04-27	0	5.83547e-05
2012-04-28	0	6.73022e-05
2012-04-29	0	6.36131e-05
2012-04-30	0	6.74546e-05
2012-05-01	0	6.34382e-05
2012-05-02	0	6.08036e-05
2012-05-03	0	7.08761e-05
2012-05-04	0	7.04688e-05
2012-05-05	0.00224515	0.00131039
2012-05-06	0.0370193	0.0253165
2012-05-07	0.00955071	0.00903777
2012-05-08	0.00295688	0.00239435
2012-05-09	0.000847104	0.000842749
2012-05-10	0.000668757	0.00069615
2012-05-11	0.000419816	0.000551277
2012-05-12	0.000317248	0.000400378
2012-05-13	0.000431394	0.000367548
2012-05-14	0.000457094	0.000339651
2012-05-15	0.000300309	0.000195065
2012-05-16	0.000193676	9.43539e-05
2012-05-17	0.000190387	0.000282103
2012-05-18	0.000162663	0.000151869
2012-05-19	0.000112673	0.000219751
2012-05-20	0.000110462	0.000146855
2012-05-21	8.43897e-05	0.000355443
2012-05-22	0.000166327	0.000295278
2012-05-23	0.000122459	0.000377193
2012-05-24	0.000765444	0.000731244
2012-05-25	0.00139513	0.000948437
2012-05-26	0.00261738	0.00190867
2012-05-27	0.00223123	0.0011811
2012-05-28	0.00434882	0.00161231
2012-05-29	0.00154121	0.000963552
2012-05-30	0.0010427	0.000668723
2012-05-31	0.000742727	0.000501451
2012-06-01	0.000582347	0.000394267
2012-06-02	0.000470236	0.00035171
2012-06-03	0.000355822	0.000326658
2012-06-04	0.000299909	0.000254922
2012-06-05	0.000272334	0.000236641
2012-06-06	0.000252367	0.00023827
2012-06-07	0.000213716	0.000287791
2012-06-08	0.000181528	0.000265835
2012-06-09	0.000135767	0.000282927
2012-06-10	0.000111457	0.000254703
2012-06-11	0.000192263	0.000223091
2012-06-12	8.54844e-05	0.000182984
2012-06-13	0.000183934	0.000190814
2012-06-14	0	0.000189224
2012-06-15	0	0.000158699
2012-06-16	0	0.000330541
2012-06-17	0.00800567	0.00357526
2012-06-18	0.0664411	0.0252578
2012-06-19	0.0448706	0.0216253
2012-06-20	0.0228246	0.00963908
2012-06-21	0.0122453	0.00344588
2012-06-22	0.0014337	0.00104901
2012-06-23	0.000410381	0.000808741
2012-06-24	0.000655584	0.000628497
2012-06-25	0.000557844	0.000492634
2012-06-26	0.000321926	0.000352628
2012-06-27	0.000469104	0.000271754
2012-06-28	0.000252265	0.00020642
2012-06-29	0.000123427	0.000186359
2012-06-30	0.000126074	0.000168686
2012-07-01	0.000110664	0.000158352
2012-07-02	3.24793e-05	0.000134456
2012-07-03	0	0.000111996
2012-07-04	0	9.22305e-05
2012-07-05	0	7.02139e-05
2012-07-06	0	5.99065e-05
2012-07-07	0	4.98003e-05
2012-07-08	0	3.75157e-05
2012-07-09	0	3.43031e-05
2012-07-31	0	0
2012-08-01	0	0
2012-08-02	0	0
2012-08-03	0	0
2012-08-04	0	0
2012-08-05	0	0
2012-08-06	0	0
2012-08-07	0	0
2012-08-08	0	0
2012-08-09	0	0
2012-08-10	0	0
2012-08-11	0	0
2012-08-12	0	0
2012-08-13	0	0
2012-08-14	0	0
2012-08-15	0	0
2012-08-16	0	0
2012-08-17	0	0
2012-08-18	0	0
2012-08-19	0	0
2012-08-20	0	0
2012-08-21	0	0
2012-08-22	0	0
2012-08-23	0	0
2012-08-24	0	0
2012-08-25	0	0
2012-08-26	0	0
2012-08-27	0	0
2012-08-28	0	0
2012-08-29	0	0
2012-08-30	0	0
2012-08-31	0	0
2012-09-01	0	0
2012-09-02	0	0
2012-09-03	0	0
2012-09-04	0	0
2012-09-05	0	0
2012-09-06	0	0
2012-09-07	0	0
2012-09-08	0	0
2012-09-09	0	0
2012-09-10	0	0
2012-09-11	0	0
2012-09-12	0	0
2012-09-13	0	0
2012-09-14	0	0
2012-09-15	0	0
2012-09-16	0	0
2012-09-17	0	0
2012-09-18	0	0
2012-09-19	0	0
2012-09-20	0	0
2012-09-21	0	0
2012-09-22	0	0
2012-09-23	0	0
2012-09-24	0	0
2012-09-25	0	0
2012-09-26	0	0
2012-09-27	0	0
2012-09-28	0	0
2012-09-29	0	0
2012-09-30	0	0
2012-10-01	0	0
2012-10-02	0	0
2012-10-03	0	0
2012-10-04	0	0
2012-10-05	0	0
2012-10-06	0	0
2012-10-07	0	0
2012-10-08	0	0
2012-10-09	0	0
2012-10-10	0	0
2012-10-11	0	0
2012-10-12	0	0
2012-10-13	0	0
2012-10-14	0	0
2012-10-15	0	0
2012-10-16	0	0
2012-10-17	0	0
2012-10-18	0	0
2012-10-19	0	0
2012-10-20	0	0
2012-10-21	0	0
2012-10-22	0	0
2012-10-23	0	0
2012-10-24	0	0
2012-10-25	0	0
2012-10-26	0	0
2012-10-27	0	0
2012-10-28	0	0
2012-10-29	0	0
2012-10-30	0	0
2012-10-31	0	0
2013-04-01	0	0
2013-04-02	0	0
2013-04-03	0	0
2013-04-04	0	0
2013-04-05	0	0
2013-04-06	0	0
2013-04-07	0	0
2013-04-08	0	0
2013-04-09	4.33905e-06	8.78897e-05
2013-04-10	0.000636817	0.000160752
2013-04-11	0.000464767	0.000134296
2013-04-12	0.000302738	0.000110207
2013-04-13	0.00030794	0.000110211
2013-04-14	0.00046301	0.000157441
2013-04-15	0.00131769	0.000389071
2013-04-16	0.0018199	0.000388382
2013-04-17	0	0.000267246
2013-04-18	0	0.000214225
2013-04-19	0.00120775	0.000177428
2013-04-20	0.00103742	0.000125877
2013-04-21	0.000534543	0.000133268
2013-04-22	0.000153385	0.000142961
2013-04-23	4.36375e-05	0.000130713
2013-04-24	0.000367622	0.000173447
2013-04-25	0.000193556	0.000165678
2013-04-26	0	0.000139842
2013-04-27	0	0.000129158
2013-04-28	0	0.000127272
2013-04-29	0.00123002	0.000113741
2013-04-30	0.000449722	0.000106382
2013-05-01	0.000577555	8.97381e-05
2013-05-02	0.000518431	7.93297e-05
2013-05-03	0.00051482	7.74332e-05
2013-05-04	0.000255538	7.1251e-05
2013-05-05	0	6.88169e-05
2013-05-06	0	7.02838e-05
2013-05-07	0.000444926	6.82958e-05
2013-05-08	0.000328415	6.21365e-05
2013-05-09	0.00026774	7.2677e-05
2013-05-10	0.000268994	6.41122e-05
2013-05-11	0.000175889	6.09995e-05
2013-05-12	0.000216063	5.86042e-05
2013-05-13	0.000278593	6.4683e-05
2013-05-14	0.000215669	5.94061e-05
2013-05-15	0.000138804	4.87346e-05
2013-05-16	0.000171094	4.86609e-05
2013-05-17	0.000159126	5.17051e-05
2013-05-18	0.000156971	5.8949e-05
2013-05-19	0.000191373	5.97382e-05
2013-05-20	0.000174848	6.60887e-05
2013-05-21	0.0001218	5.65995e-05
2013-05-22	0.000159004	5.69174e-05
2013-05-23	0.000218061	6.25677e-05
2013-05-24	0.000277018	7.15548e-05
2013-05-25	0.000300478	7.49165e-05
2013-05-26	0.000314789	8.4173e-05
2013-05-27	0.000325602	7.41658e-05
2013-05-28	0.000305702	5.60083e-05
2013-05-29	0.000251827	5.63487e-05
2013-05-30	0.000233466	7.54591e-05
2013-05-31	0.000212269	9.31168e-05
2013-06-01	0.000160987	7.86672e-05
2013-06-02	0.000122096	7.88215e-05
2013-06-03	0.000161591	8.58026e-05
2013-06-04	0.000166739	9.20806e-05
2013-06-05	0.000338466	0.000102159
2013-06-06	0.00054199	0.000113918
2013-06-07	0.000559428	0.000115577
2013-06-08	0.000481654	0.000114463
2013-06-09	0.000947841	0.000173806
2013-06-10	0.00108645	0.000254841
2013-06-11	0	0.00024601
2013-06-12	0.00150625	0.000397305
2013-06-13	0	0.000475664
2013-06-14	0.00716558	0.000412641
2013-06-15	0.00020793	0.000348165
2013-06-16	0	0.000264431
2013-06-17	0	0.000229111
2013-06-18	0	0.000262053
2013-06-19	0	0.000280138
2013-06-20	0	0.000252529
2013-06-21	0.0134716	0.00167915
2013-06-22	0.0211275	0.00302919
2013-06-23	0.0479591	0.0119875
2013-06-24	0.0105977	0.00401404
2013-06-25	0.00377966	0.00142988
2013-06-26	0.00182535	0.000609873
2013-06-27	0.00256772	0.000457769
2013-06-28	0.00162618	0.000382025
2013-06-29	0.0013183	0.000299201
2013-06-30	0.000275821	0.000263987
2013-07-01	0	0.000206095
2013-07-02	0	0.000154004
2013-07-03	0	0.000137366
2013-07-04	0	0.000121868
2013-07-05	0.000103776	0.000110789
2013-07-06	0	0.000110815
2013-07-07	0	0.000101736
2013-07-08	0	9.25928e-05
2013-07-09	0	4.80819e-05

## Sheet: TSS 2007-12
Date	Unfer Field TSS (kg/ha)	Fertilized Field TSS (kg/ha)
2007-04-01	0.267222	0.515342
2007-04-02	0.190752	0.182898
2007-04-03	0.176764	0.0898965
2007-04-04	0.169297	0.0621659
2007-04-05	0.183575	0.055937
2007-04-06	0.173577	0.0444977
2007-04-07	0.133611	0.0388897
2007-04-08	0.10973	0.0325644
2007-04-09	0.0951396	0.0290366
2007-04-10	0.0873946	0.030328
2007-04-11	0.023537	0.0312685
2007-04-12	0.0156744	0.0283834
2007-04-13	0.0102957	0.0198958
2007-04-14	0.00576781	0.0054376
2007-04-15	0.00554012	0.00588428
2007-04-16	0.00289227	0.0046157
2007-04-17	0.004	0.00450706
2007-04-18	0.00244614	0.0107452
2007-04-19	0.00722084	0.00835209
2007-04-20	0.0129936	0.00625183
2007-04-21	0.0217626	0.00512834
2007-04-22	0.2205	0.109149
2007-04-23	0.403325	0.35419
2007-04-24	0.19872	0.115315
2007-04-25	0.0125	0.0674022
2007-04-26	0.0105	0.0264919
2007-04-27	0.516138	0.0360829
2007-04-28	0.501181	0.0433446
2007-04-29	0.0876578	0.0141625
2007-04-30	0.0267865	0.00479368
2007-05-01	0.051018	0.013893
2007-05-02	0.0371646	0.0167859
2007-05-03	0.0302777	0.00535851
2007-05-04	0.0126257	0.0032955
2007-05-05	0.0218139	0.00345511
2007-05-06	0.00988315	0.0129909
2007-05-07	0.00860936	0.019107
2007-05-08	0.0973601	0.00824066
2007-05-09	0.0500698	0.0245218
2007-05-10	0.0265148	0.0254172
2007-05-11	0.0239267	0.00738179
2007-05-12	0.0148917	0.00347619
2007-05-13	0.0143172	0.00363547
2007-05-14	0.0101231	0.00310887
2007-05-15	0.00324926	0.00271297
2007-05-16	0.00187548	0.00298603
2007-05-17	0.00174168	0.0027415
2007-05-18	0.00180158	0.00268494
2007-05-19	0.00147036	0.00211412
2007-05-20	0.0013784	0.00240276
2007-05-21	0.00139261	0.00507093
2007-05-22	0.00122036	0.00966638
2007-05-23	0.00139839	0.00672722
2007-05-24	0.00181943	0.00257678
2007-05-25	0.00173313	0.00211886
2007-05-26	0.00192138	0.00216052
2007-05-27	0.00172063	0.0019094
2007-05-28	0.00172813	0.002208
2007-05-29	0.00153139	0.00177843
2007-05-30	0.00150516	0.00204543
2007-05-31	0.221628	0.00442678
2007-06-01	0.386958	0.00706464
2007-06-02	0.43323	0.00793312
2007-06-03	0.483511	0.00830303
2007-06-04	0.151143	0.00579789
2007-06-05	0.00753256	0.00383816
2007-06-06	0.00334511	0.00243166
2007-06-07	0.000840554	0.00171333
2007-06-08	0.000625204	0.00138318
2007-06-09	0.000525506	0.00161676
2007-06-10	0.000897051	0.00160853
2007-06-11	0.00106153	0.0014539
2007-06-12	0.00126879	0.00148279
2007-06-13	0.00106006	0.00794773
2007-06-14	0.00106924	0.00861739
2007-06-15	0.000859945	0.00781843
2007-06-16	0.000648304	0.00762059
2007-06-17	0.0043418	0.00741482
2007-06-18	0.00842938	0.00595248
2007-06-19	0.0101183	0.00257361
2007-06-20	0.0117321	0.00151331
2007-06-21	0.0100863	0.00149126
2007-06-22	0.0116403	0.00205358
2007-06-23	0.0088786	0.0115874
2007-06-24	0.00511135	0.0104896
2007-06-25	0.00337177	0.00968553
2007-06-26	0.00168887	0.00942219
2007-06-27	0.000202267	0.00370334
2007-06-28	0	0.00119297
2007-06-29	0	0.00111932
2007-06-30	0	0.000970184
2007-07-01	0	0.000957858
2007-07-02	0	0.000861042
2007-07-03	0	0.000780636
2007-07-04	0	0.000627013
2007-07-05	0	0.000670149
2007-07-06	0	0.000315615
2007-07-07	0	0.000486564
2007-07-08	0	0.000278242
2007-07-09	0	0.000263813
2007-07-10	0	0.000169877
2007-07-11	0	0.000968252
2007-07-12	0	0.000685161
2007-07-13	0	0.000226834
2007-07-14	0	0.000119761
2007-07-15	0	0.000109887
2007-07-16	0	0.000144808
2007-07-17	0	8.93938e-05
2007-07-18	0	6.6279e-05
2007-07-19	0	7.4566e-05
2007-07-20	0	3.08379e-05
2007-07-21	0	7.42704e-05
2007-07-22	0	2.31695e-05
2007-07-23	0	4.40401e-05
2007-07-24	0	2.99348e-05
2007-07-25	0	0
2007-07-26	0	0
2007-07-27	0	0
2007-07-28	0	0
2007-07-29	0	0
2007-07-30	0	0
2007-07-31	0	0
2007-10-02	0	0
2007-10-03	0	0
2007-10-04	0	0
2007-10-05	0	0
2007-10-06	0	0
2007-10-07	0	0
2007-10-08	0.0134352	0.00160756
2007-10-17	0	0.0216097
2007-10-18	0.0315154	0.18513
2007-10-19	0.0177139	0.30402
2007-10-20	0.00210134	0.202742
2007-10-21	0	0.154685
2007-10-22	0	0.126821
2007-10-23	0	0.065922
2007-10-24	0	0.00242885
2007-10-25	0	0.00279628
2007-10-26	0	0.00203405
2007-10-27	0	0.00204409
2007-10-28	0	0.00212228
2007-10-29	0	0.00514655
2007-10-30	0	0.00805729
2007-10-31	0	0.00604602
2008-04-20	0.00814969	0.00991267
2008-04-21	0.0220563	0.0126253
2008-04-22	0.00437372	0.0223098
2008-04-23	0.00645014	0.0108892
2008-04-24	0.00817541	0.0077287
2008-04-25	0.291946	0.102696
2008-04-26	0.35473	0.161916
2008-04-27	0.348794	0.073268
2008-04-28	0.44397	0.0378133
2008-04-29	0.514421	0.035846
2008-04-30	0.317088	0.0234952
2008-05-01	0.0182897	0.0100201
2008-05-02	0.00630071	0.0367384
2008-05-03	0.0101707	0.037635
2008-05-04	0.0194841	0.0109115
2008-05-05	0.00739223	0.0183445
2008-05-06	0.0396298	0.022062
2008-05-07	0.044653	0.0298224
2008-05-08	0.0169629	0.0169312
2008-05-09	0.0045204	0.00350209
2008-05-10	0.0105235	0.00345164
2008-05-11	0.0409293	0.00602965
2008-05-12	0.0420808	0.00591888
2008-05-13	0.00604612	0.0529924
2008-05-14	0.00767433	0.0496656
2008-05-15	0.00680581	0.0256813
2008-05-16	0.00749659	0.022552
2008-05-17	0.0163106	0.0332529
2008-05-18	0.035289	0.0258841
2008-05-19	0.0212222	0.0191202
2008-05-20	0.0207155	0.0257342
2008-05-21	0.0286006	0.0126042
2008-05-22	0.00883629	0.00665775
2008-05-23	0.0027176	0.00719944
2008-05-24	0.00492697	0.00366322
2008-05-25	0.00749916	0.00809978
2008-05-26	0.00574266	0.0118542
2008-05-27	0.00443977	0.00555764
2008-05-28	0.00326984	0.00528486
2008-05-29	0.0181532	0.0210401
2008-05-30	0.0445163	0.0516718
2008-05-31	0.0293914	0.077691
2008-06-01	0.0267996	0.0791382
2008-06-02	0.0539881	0.0653448
2008-06-03	0.0315885	0.0249327
2008-06-04	0.00193556	0.00275624
2008-06-05	0.00265963	0.00275399
2008-06-06	0.0095353	0.00443591
2008-06-07	0.0302977	0.00444451
2008-06-08	0.0474925	0.00405276
2008-06-09	0.0201295	0.00365329
2008-06-10	0.00268527	0.00661824
2008-06-11	0.045969	0.0294251
2008-06-12	0.176118	0.106997
2008-06-13	0.100703	0.0461428
2008-06-14	0.0359056	0.0416477
2008-06-15	0.00339499	0.0351964
2008-06-16	0.00485274	0.0187057
2008-06-17	0.0173801	0.0100574
2008-06-18	0.00839578	0.00295511
2008-06-19	0.00672673	0.00263518
2008-06-20	0.00992945	0.00237803
2008-06-21	0.00916506	0.00211526
2008-06-22	0.00754981	0.00185997
2008-06-23	0.000922416	0.00267248
2008-06-24	0.000914671	0.00234264
2008-06-25	0.00147271	0.00136665
2008-06-26	0.00381357	0.00238887
2008-06-27	0.00182585	0.00281316
2008-06-28	0.00184866	0.00282613
2008-06-29	0	0.0024138
2008-06-30	0	0.00299159
2008-07-01	0	0.00324754
2008-07-02	0.000806748	0.00665455
2008-07-03	0	0.00792468
2008-07-04	0	0.00675938
2008-07-05	0	0.00556222
2008-07-06	0	0.00448579
2008-07-07	0	0.00440607
2008-07-08	0	0.00335339
2008-07-09	0	0.00287893
2008-07-10	0	0.000158616
2008-07-11	0	0.000157877
2008-07-12	0	7.8756e-05
2008-07-13	0	0.000159234
2008-07-14	0	7.84788e-05
2008-07-15	0	0.00284509
2008-07-16	0	0.00169089
2008-07-17	0	0.0022683
2008-07-18	0	0.00284571
2008-07-19	0	0.00284457
2008-07-20	0	0.00284457
2008-07-21	0	0.0028462
2008-07-22	0	0
2008-07-23	0	0
2008-07-24	0	0
2008-07-25	0	0
2008-07-26	0	0
2008-07-27	0	0
2008-07-28	0	0
2008-07-29	0	0
2008-07-30	0	0
2008-07-31	0	0
2009-05-01	0	0.00123377
2009-05-02	0	0.00121385
2009-05-03	0	0.0011412
2009-05-04	0	0.00108705
2009-05-05	0	0.00100034
2009-05-06	0	0.00100415
2009-05-07	0	0.000783359
2009-05-08	0	0.000779462
2009-05-09	0	0.00131803
2009-05-10	0	0.00360285
2009-05-11	0	0.00387761
2009-05-12	0	0.00304858
2009-05-13	0	0.00232855
2009-05-14	0	0.00303587
2009-05-15	0	0.00405782
2009-05-16	0	0.00228277
2009-05-17	0	0.000753944
2009-05-18	0	0.00168366
2009-05-19	0	0.00272986
2009-05-20	0	0.00323885
2009-05-21	0	0.00298425
2009-05-22	0	0.00359638
2009-05-23	0	0.00273301
2009-05-24	0	0.00223246
2009-05-25	0	0.00242086
2009-05-26	0.118259	0.00244581
2009-05-27	0.0843144	0.00245854
2009-05-28	0.0734976	0.00164719
2009-05-29	0.039054	0.00161665
2009-05-30	0.0195017	0.00138352
2009-05-31	0.0187609	0.00124066
2009-06-01	0	0.000905887
2009-06-02	0	0.00118907
2009-06-03	0	0.00120482
2009-06-04	0	0.00163209
2009-06-05	0	0.00155514
2009-06-06	0	0.000897779
2009-06-07	0	0.000908755
2009-06-08	0	0.00077569
2009-06-09	0	0.00130147
2009-06-10	0	0.00569452
2009-06-11	0	0.0078999
2009-06-12	0	0.00715177
2009-06-13	0	0.00774494
2009-06-14	0	0.00686656
2009-06-15	0	0.00671252
2009-06-16	0	0.00576707
2009-06-17	0	0.00668717
2009-06-18	0	0.00576733
2009-06-19	0	0.00706881
2009-06-20	0	0.00691787
2009-06-21	0	0.00835604
2009-06-22	0	0.00835275
2009-06-23	0	0.00657559
2009-06-24	0	0.00497892
2009-06-25	0	0.00655009
2009-06-26	0.00180552	0.00121703
2009-06-27	0	0
2009-06-28	0	0
2009-06-29	0	0
2009-06-30	0	0
2009-07-01	0	0
2009-07-02	0	0
2009-07-03	0	0
2009-07-04	0	0
2009-07-05	0	0
2009-07-06	0	0
2009-07-07	0	0
2009-07-08	0	0
2009-07-09	0	0
2009-07-10	0	0
2009-07-11	0	0
2009-07-12	0	0
2009-07-13	0	0
2009-07-14	0	0
2009-07-15	0	0
2009-07-16	0	0
2009-07-17	0	0
2009-07-18	0	0
2009-07-19	0	0
2009-07-20	0	0
2009-07-21	0	0
2009-07-22	0	0
2009-07-23	0	0
2009-07-24	0	0
2009-07-25	0	0
2009-07-26	0	0
2009-07-27	0	0
2009-07-28	0	0
2009-07-29	0	0
2009-07-30	0	0
2009-07-31	0	0
2009-08-01	0	0
2009-08-02	0	0
2009-08-03	0	0
2009-08-04	0	0
2009-08-05	0	0
2009-08-06	0	0
2009-08-07	0	0
2009-08-08	0.213212	0.0390537
2009-08-09	0.0140369	0.00549516
2009-08-10	0.0045071	0.00209569
2009-08-11	0	0
2009-08-12	0	0
2009-08-13	0	0
2009-08-14	0	0
2009-08-15	0	0
2009-08-16	0.60444	0.0118284
2009-08-17	0.120761	0.00981419
2009-08-18	0.0354292	0.00486894
2009-08-19	0.0517596	0.00353218
2009-08-20	0.138347	0.0096997
2009-08-21	0.172466	0.0109918
2009-08-22	0.130771	0.00698394
2009-08-23	0.0757505	0.00473022
2009-08-24	0.0553387	0.00317976
2009-08-25	0.003819	0.00236581
2009-08-26	0.0163451	0.0169564
2009-08-27	0.0188953	0.0213818
2009-08-28	0.0132814	0.0153776
2009-08-29	0.00874562	0.00872024
2009-08-30	0.00624749	0.00915415
2009-08-31	0.00477595	0.00882314
2009-09-01	0.00164787	0.00881219
2009-09-02	0.00255621	0.00874486
2009-09-03	0.0017257	0.00831024
2009-09-04	0	0
2009-09-05	0	0
2009-09-06	0	0
2009-09-07	0	0
2009-09-08	0	0
2009-09-09	0	0
2009-09-10	0	0
2009-09-11	0	0
2009-09-12	0	0
2009-09-13	0	0
2009-09-14	0	0
2009-09-15	0	0
2009-09-16	0	0
2009-09-17	0	0
2009-09-18	0	0
2009-09-19	0	0
2009-09-20	0	0
2009-09-21	0	0
2009-09-22	0	0
2009-09-23	0	0
2009-09-24	0	0
2009-09-25	0	0
2009-09-26	0	0
2009-09-27	0	0
2009-09-28	0	0
2009-09-29	0	0
2009-09-30	0	0
2009-10-01	0.273531	0.0275599
2009-10-02	0.467797	0.0978522
2009-10-03	0.025696	0.0354749
2009-10-04	0.0222717	0.0167435
2009-10-05	0.0321376	0.03383
2009-10-06	0.295431	0.198121
2009-10-07	0.133178	0.0775386
2009-10-08	0.0175009	0.0239411
2009-10-09	0.0126369	0.0126336
2009-10-10	0.00941628	0.0361878
2009-10-11	0.00777551	0.0447603
2009-10-12	0.00653233	0.0246681
2009-10-13	0.00582911	0.00772912
2009-10-14	0.00623888	0.0573832
2009-10-15	0.0210364	0.180609
2009-10-16	0.0203354	0.0605313
2009-10-17	0.0125708	0.0328071
2009-10-18	0.01561	0.0327539
2009-10-19	0.0136216	0.0100871
2009-10-20	0.0129343	0.00905101
2009-10-21	0.548093	0.0782817
2009-10-22	0.737783	0.094106
2009-10-23	0.0294511	0.0169615
2009-10-24	0.0314132	0.0138859
2009-10-25	0.0388002	0.0113917
2009-10-26	0.0302074	0.00426465
2009-10-27	0.034705	0.00410474
2009-10-28	0.062651	0.0036159
2009-10-29	0.0274035	0.00371192
2009-10-30	0.0386839	0.00737522
2009-10-31	0.0385398	0.0281649
2010-04-01	1.34135	0.00866852
2010-04-02	1.09399	0.0069539
2010-04-03	0.83613	0.00615063
2010-04-04	0.689543	0.00660426
2010-04-05	0.573291	0.00538817
2010-04-06	2.76725	0.0199856
2010-04-07	3.63777	0.0286054
2010-04-08	3.10809	0.0133382
2010-04-09	2.58286	0.0041451
2010-04-10	1.87708	0.011185
2010-04-11	1.31833	0.0153194
2010-04-12	1.299	0.0477789
2010-04-13	20.1184	0.764558
2010-04-14	12.9722	0.347598
2010-04-15	2.69506	0.166102
2010-04-16	0.192696	0.10187
2010-04-17	1.14698	0.0427789
2010-04-18	1.11391	0.0177867
2010-04-19	0.420229	0.0106545
2010-04-20	0.0308644	0.00717925
2010-04-21	0.0454906	0.0591762
2010-04-22	0.0477825	0.0691188
2010-04-23	0.0947693	0.0647604
2010-04-24	0.115829	0.0604052
2010-04-25	0.0796008	0.0694901
2010-04-26	0.0552262	0.0711197
2010-04-27	0.0390542	0.0542462
2010-04-28	0.0256614	0.045164
2010-04-29	0.0190475	0.0171475
2010-04-30	0.0105261	0.00414116
2010-05-01	0.0151587	0.00379242
2010-05-02	0.0237087	0.003673
2010-05-03	0.0191587	0.00540284
2010-05-04	0.00383376	0.00697992
2010-05-05	0.00345811	0.00929444
2010-05-06	0.0110163	0.00691218
2010-05-07	0.0135775	0.00318681
2010-05-08	0.0518726	0.00284095
2010-05-09	0.132114	0.00297822
2010-05-10	0.129421	0.00441996
2010-05-11	0.0557925	0.0201041
2010-05-12	0.0555843	0.0158972
2010-05-13	0.141705	0.00969152
2010-05-14	0.193745	0.00841853
2010-05-15	0.15348	0.00741757
2010-05-16	0.128094	0.00664241
2010-05-17	0.10736	0.00595848
2010-05-18	0.0899922	0.00684742
2010-05-19	0.0770719	0.0102098
2010-05-20	0.107328	0.0503335
2010-05-21	0.113757	0.0582549
2010-05-22	0.0904604	0.0582549
2010-05-23	0.0521463	0.0582549
2010-05-24	0.0383754	0.0905108
2010-05-25	0.0120442	0.10309
2010-05-26	0.0311393	0.0490245
2010-05-27	0.0428388	0.0206602
2010-05-28	0.051535	0.0330568
2010-05-29	0.0593337	0.0397621
2010-05-30	0.0446016	0.049046
2010-05-31	0.0133734	0.0532
2010-06-01	0.0135578	0.0401851
2010-06-02	0.0113742	0.0324319
2010-06-03	0.0318662	0.0330073
2010-06-04	0.0399685	0.0307461
2010-06-05	0.0259879	0.0195056
2010-06-06	0.00144077	0.0144939
2010-06-07	0.00146777	0.019775
2010-06-08	0.00147546	0.025093
2010-06-09	0.00499274	0.0130877
2010-06-10	0.016681	0.0386044
2010-06-11	0.894446	0.808583
2010-06-12	0.695037	0.324496
2010-06-13	0.385499	0.173072
2010-06-14	0.277234	0.084251
2010-06-15	0.309208	0.0590818
2010-06-16	0.226318	0.300267
2010-06-17	0.12975	0.300712
2010-06-18	0.084454	0.216114
2010-06-19	0.0840659	0.127327
2010-06-20	0.0828264	0.0781009
2010-06-21	0.0344256	0.0906763
2010-06-22	0.00334544	0.0991793
2010-06-23	0.0522518	0.160363
2010-06-24	0.168213	0.187743
2010-06-25	0.175832	0.160198
2010-06-26	0.107853	0.0638799
2010-06-27	0.0605478	0.0100068
2010-06-28	0.046193	0.0459938
2010-06-29	0.0368882	0.0765405
2010-06-30	0.03504	0.0479868
2010-07-01	0.0229054	0.010708
2010-07-02	0.0196762	0.00326305
2010-07-03	0.0121993	0.00284108
2010-07-04	0.00393525	0.00249709
2010-07-05	0.00463649	0.00252382
2010-07-06	0.00598043	0.00273064
2010-07-07	0.0240439	0.0198328
2010-07-08	0.0223	0.0269522
2010-07-09	0.0161041	0.0275253
2010-07-10	0.020142	0.0380452
2010-07-11	0.0479541	0.0854977
2010-07-12	0.0174136	0.0634789
2010-07-13	0.00901273	0.0560431
2010-07-14	0.0269721	0.0259059
2010-07-15	0.0186076	0.00188062
2010-07-16	0.00542711	0.00894951
2010-07-17	0	0.0198618
2010-07-18	0	0.015349
2010-07-19	0	0.00752518
2010-07-20	0	0.00583594
2010-07-21	0	0.00531456
2010-07-22	0	0.00838214
2010-07-23	0	0.002995
2010-07-24	0	0.0010742
2010-07-25	0	0.000913722
2010-07-26	0	0.00134621
2010-07-27	0	0.00116158
2010-07-28	0	0.000213387
2010-07-29	0	0.000189685
2010-07-30	0	0.00019068
2010-07-31	0	0.000157822
2010-08-01	0	0.000173753
2010-08-02	0	0.000248511
2010-08-03	0	0.000227974
2010-08-04	0	0.000178732
2010-08-05	0	0.000171726
2010-08-06	0	0.000166629
2010-08-07	0	0.000118001
2010-08-08	0	0.000174914
2010-08-09	0	0.000145532
2010-08-10	0	0.00243605
2010-08-11	0	0.00319964
2010-08-12	0	0.00336197
2010-08-13	0.000965424	0.0910025
2010-08-14	0.22255	0.25169
2010-08-15	0.0243829	0.012777
2010-08-16	0.0108805	0.00755231
2010-08-17	0	0.00595283
2010-08-18	0.0012077	0.00633494
2010-08-19	0	0.00579073
2010-08-20	0.00273545	0.0125772
2010-08-21	0.00138194	0.00773203
2010-08-22	0	0.00535567
2010-08-23	0.00136547	0.00433093
2010-08-24	0.00407344	0.0181479
2010-08-25	0.000718348	0.0121427
2010-08-26	0.00390867	0.0110531
2010-08-27	0.00192372	0.00744019
2010-08-28	0.000831878	0.00602973
2010-08-29	0.000831878	0.00410901
2010-08-30	0.000831878	0.00472492
2010-08-31	0.000529256	0.0528818
2010-09-01	0.000168763	0.0153449
2010-09-02	0.00400599	0.0119954
2010-09-03	0.00925061	0.00480516
2010-09-04	0.00141971	0.00364539
2010-09-05	0.000499552	0.00303536
2010-09-06	0.00049829	0.00271021
2010-09-07	0.000165113	0.00241088
2010-09-08	8.4721e-05	0.00711775
2010-09-09	0.00118219	0.0083812
2010-09-10	0.00198031	0.00556018
2010-09-11	0.00561891	0.00982308
2010-09-12	0.0014851	0.00808043
2010-09-13	0.0012368	0.0241523
2010-09-14	0.00522723	0.0374573
2010-09-15	0.14109	0.209434
2010-09-16	0.6712	0.509872
2010-09-17	0.551696	0.348727
2010-09-18	0.365577	0.246374
2010-09-19	0.253762	0.206415
2010-09-20	0.182755	0.174924
2010-09-21	0.218789	0.180024
2010-09-22	0.227229	0.158934
2010-09-23	2.41183	1.61491
2010-09-24	2.55495	3.20904
2010-09-25	0.252558	0.707454
2010-09-26	0.0701965	0.116705
2010-09-27	0.0529175	0.0601162
2010-09-28	0.0200379	0.0421166
2010-09-29	0.0104453	0.0162851
2010-09-30	0.0345338	0.0255331
2010-10-01	0.0202506	0.0269329
2010-10-02	0.00390727	0.0509923
2010-10-03	0.00396154	0.0567838
2010-10-04	0.00781454	0.0222842
2010-10-05	0.00490579	0.00980552
2010-10-06	0.00365033	0.00898857
2010-10-07	0.00341364	0.00867602
2010-10-08	0.00379171	0.0054759
2010-10-09	0.0103309	0.00386953
2010-10-10	0.0261087	0.0161943
2010-10-11	0.00252003	0.0216365
2010-10-12	0.00211946	0.00937668
2010-10-13	0.0028507	0.00332278
2010-10-14	0.0074233	0.0173046
2010-10-15	0.00799866	0.0207961
2010-10-16	0.00574848	0.0195184
2010-10-17	0.00177884	0.0190343
2010-10-18	0.00175654	0.0237306
2010-10-19	0.00174656	0.0249654
2010-10-20	0.00161104	0.00893518
2010-10-21	0.00143809	0.00277618
2010-10-22	0.00148945	0.00290958
2010-10-23	0.00138561	0.00277559
2010-10-24	0.00387925	0.00429305
2010-10-25	0.00564804	0.00484647
2010-10-26	0.0193861	0.0108827
2010-10-27	0.0144444	0.00878416
2010-10-28	0.0479547	0.0379461
2010-10-29	0.0577577	0.0533147
2010-10-30	0.0564879	0.0723562
2010-10-31	0.0540887	0.0816581
2011-04-01	11.7132	0.921921
2011-04-02	5.95626	0.913503
2011-04-03	0.0761236	1.01617
2011-04-04	0.358293	0.685127
2011-04-05	0.384811	0.359233
2011-04-06	0.317108	0.308249
2011-04-07	0.301926	0.151649
2011-04-08	0.273568	0.0544246
2011-04-09	0.60364	0.0383621
2011-04-10	1.12953	0.0368376
2011-04-11	0.538064	0.0225257
2011-04-12	0.287576	0.0163404
2011-04-13	0.343473	0.117061
2011-04-14	0.349504	0.184705
2011-04-15	0.196672	0.13973
2011-04-16	0.0823878	0.111615
2011-04-17	0.0822957	0.0778544
2011-04-18	0.0872385	0.0571192
2011-04-19	0.0844072	0.0939903
2011-04-20	0.0825009	0.0849337
2011-04-21	0.0875611	0.0614056
2011-04-22	0.107933	0.0673481
2011-04-23	0.107946	0.0675926
2011-04-24	0.110786	0.0494023
2011-04-25	0.0588467	0.0345325
2011-04-26	0.0559269	0.0456629
2011-04-27	0.0973868	0.0525836
2011-04-28	0.120148	0.0273744
2011-04-29	0.117046	0.00505297
2011-04-30	0.106358	0.00552248
2011-05-01	0.00543357	0.00532792
2011-05-02	0.00474488	0.00500919
2011-05-03	0.00461211	0.00486869
2011-05-04	0.00424051	0.00474253
2011-05-05	0.0314874	0.008285
2011-05-06	0.0735888	0.0429049
2011-05-07	0.0609009	0.0380263
2011-05-08	0.107454	0.02009
2011-05-09	0.435979	0.0718747
2011-05-10	0.192831	0.0598606
2011-05-11	0.0837092	0.0414529
2011-05-12	0.0392618	0.0209225
2011-05-13	0.0142231	0.00740421
2011-05-14	0.0292819	0.0515032
2011-05-15	0.0552601	0.0462613
2011-05-16	0.0509764	0.0248244
2011-05-17	0.0967102	0.0101143
2011-05-18	0.0467814	0.00729318
2011-05-19	0.00399685	0.0045147
2011-05-20	0.00392826	0.00440794
2011-05-21	0.0105813	0.00794882
2011-05-22	0.0219926	0.02155
2011-05-23	0.0212575	0.0216
2011-05-24	0.0283857	0.0656886
2011-05-25	0.102841	0.113871
2011-05-26	0.0789678	0.098972
2011-05-27	0.0438977	0.095279
2011-05-28	0.0416373	0.0928342
2011-05-29	6.54847	0.0879442
2011-05-30	40.1816	0.60073
2011-05-31	1.28531	0.316764
2011-06-01	0.667061	0.10089
2011-06-02	0.440541	0.0110787
2011-06-03	0.378784	0.0176554
2011-06-04	0.351605	0.0156421
2011-06-05	0.319962	0.00786292
2011-06-06	0.117971	0.0070214
2011-06-07	0.0775306	0.0374436
2011-06-08	0.0381961	0.0351595
2011-06-09	0.0225258	0.033038
2011-06-10	0.0141871	0.0322538
2011-06-11	0.00322719	0.0297154
2011-06-12	0.00247271	0.0282393
2011-06-13	0.000429023	0.0269324
2011-06-14	0.000135988	0.0181721
2011-06-15	0.0142069	0.00565266
2011-06-16	0.146297	0.407706
2011-06-17	0.402158	4.23779
2011-06-18	0.623998	3.49733
2011-06-19	0.347123	1.05015
2011-06-20	0.309069	0.802631
2011-06-21	0.814794	1.62698
2011-06-22	3.32457	1.19759
2011-06-23	5.89594	0.0265202
2011-06-24	2.87594	0.0176064
2011-06-25	0.84233	0.0135657
2011-06-26	0.376279	0.0767103
2011-06-27	0.220112	0.11964
2011-06-28	0.0358929	0.172223
2011-06-29	0.0748452	0.213816
2011-06-30	0.110963	0.198477
2011-07-01	0.157642	0.167678
2011-07-02	0.153913	0.148439
2011-07-03	0.18116	0.112117
2011-07-04	0.168271	0.0874635
2011-07-05	0.119025	0.0782367
2011-07-06	0.0849051	0.0706534
2011-07-07	0.0711551	0.0477319
2011-07-08	0.0354873	0.0344156
2011-07-09	0.0269883	0.0158103
2011-07-10	0.0231374	0.00730693
2011-07-11	0.0215683	0.00678002
2011-07-12	0.0147781	0.00596797
2011-07-13	0.0122678	0.00554773
2011-07-14	0.364137	0.0723164
2011-07-15	0.437646	0.113711
2011-07-16	0.337298	0.158179
2011-07-17	0.274214	0.249961
2011-07-18	0.0606454	0.762825
2011-07-19	0.0124616	0.315128
2011-07-20	0.0681118	0.212001
2011-07-21	0.0408142	0.156106
2011-07-22	0.0337651	0.0484249
2011-07-23	0.0320639	0.0175805
2011-07-24	0.0457161	0.0124925
2011-07-25	0.0367934	0.00807187
2011-07-26	0.0266158	0.00688484
2011-07-27	0.743798	0.079482
2011-07-28	0.239055	0.0182999
2011-07-29	0.121327	0.00847774
2011-07-30	0.0406403	0.0063201
2011-07-31	0.0281509	0.0049845
2011-08-01	0.0401874	0.00437025
2011-08-02	0.0649645	0.00630845
2011-08-03	0.0519599	0.00491335
2011-08-04	0.0322685	0.00382553
2011-08-05	0.0223728	0.00315752
2011-08-06	0.0160921	0.00282613
2011-08-07	0.00637578	0.00251724
2011-08-08	0.00321376	0.00232105
2011-08-09	0	0.00201235
2011-08-10	0	0.00175351
2011-08-11	0	0.00153911
2012-04-01	0	0.000320426
2012-04-02	0	0.00030881
2012-04-03	0	0.000252344
2012-04-04	0	0.000326036
2012-04-05	0	0.000252926
2012-04-06	0	0.000262741
2012-04-07	0	0.000229951
2012-04-08	0	0.000240445
2012-04-09	0	0.00021517
2012-04-10	0	0.000644838
2012-04-11	0	0.000378442
2012-04-12	0	0.00136258
2012-04-13	0	0.000223885
2012-04-14	0	0.00260229
2012-04-15	0	0.0145434
2012-04-16	0	0.0262377
2012-04-17	0	0.0194029
2012-04-18	0	0.0182671
2012-04-19	0	0.0162949
2012-04-20	0	0.00813275
2012-04-21	0	0.000632903
2012-04-22	0	0.000647597
2012-04-23	0	0.0103753
2012-04-24	0	0.0150852
2012-04-25	0	0.0145973
2012-04-26	0	0.013591
2012-04-27	0	0.00531627
2012-04-28	0	0.000560852
2012-04-29	0	0.000530109
2012-04-30	0	0.000562121
2012-05-01	0	0.0067157
2012-05-02	0	0.0093544
2012-05-03	0	0.010904
2012-05-04	0	0.0108414
2012-05-05	0.146284	0.198957
2012-05-06	2.41202	3.84268
2012-05-07	0.622284	1.3718
2012-05-08	0.153442	0.311454
2012-05-09	0.00475901	0.0610688
2012-05-10	0.00375706	0.0504457
2012-05-11	0.00235852	0.0399476
2012-05-12	0.00178229	0.039616
2012-05-13	0.0157737	0.0451375
2012-05-14	0.0226926	0.0417116
2012-05-15	0.0129416	0.0385963
2012-05-16	0.00611607	0.037442
2012-05-17	0.00601223	0.111946
2012-05-18	0.00513671	0.0602654
2012-05-19	0.00355811	0.0367087
2012-05-20	0.00348828	0.00722236
2012-05-21	0.00266494	0.0174808
2012-05-22	0.00525243	0.0145219
2012-05-23	0.0184523	0.0803445
2012-05-24	0.321517	0.208026
2012-05-25	0.66633	0.269814
2012-05-26	1.25009	0.542984
2012-05-27	1.06566	0.169652
2012-05-28	1.86259	0.0106073
2012-05-29	0.00906595	0.00633916
2012-05-30	0.00613354	0.0043995
2012-05-31	0.00475357	0.0314118
2012-06-01	0.00393478	0.0452437
2012-06-02	0.00317727	0.0403602
2012-06-03	0.0024042	0.0374853
2012-06-04	0.00202641	0.031261
2012-06-05	0.00235967	0.0301179
2012-06-06	0.00271362	0.0240869
2012-06-07	0.00229802	0.0236541
2012-06-08	0.00195191	0.0218495
2012-06-09	0.00145986	0.0232543
2012-06-10	0.00119846	0.0209345
2012-06-11	0.005371	0.0174255
2012-06-12	0.0026807	0.00686644
2012-06-13	0.00576798	0.00254419
2012-06-14	0	0.00252298
2012-06-15	0	0.00211599
2012-06-16	0	0.0208632
2012-06-17	0.282945	0.268564
2012-06-18	2.34823	1.8973
2012-06-19	1.58586	1.62444
2012-06-20	0.806689	0.724062
2012-06-21	0.432787	2.18752
2012-06-22	0.0506714	2.44308
2012-06-23	0.0145041	1.88352
2012-06-24	0.0231703	1.46374
2012-06-25	0.0197159	0.604567
2012-06-26	0.0113779	0.0120228
2012-06-27	0.0165796	0.00512743
2012-06-28	0.00891583	0.00389473
2012-06-29	0.00436227	0.0035162
2012-06-30	0.00445584	0.00656403
2012-07-01	0.00391121	0.00754058
2012-07-02	0.00114792	0.00640266
2012-07-03	0	0.00533314
2012-07-04	0	0.00439193
2012-07-05	0	0.0138854
2012-07-06	0	0.0172458
2012-07-07	0	0.0143365
2012-07-08	0	0.0108
2012-07-09	0	0.00987514
2012-07-31	0	0
2012-08-01	0	0
2012-08-02	0	0
2012-08-03	0	0
2012-08-04	0	0
2012-08-05	0	0
2012-08-06	0	0
2012-08-07	0	0
2012-08-08	0	0
2012-08-09	0	0
2012-08-10	0	0
2012-08-11	0	0
2012-08-12	0	0
2012-08-13	0	0
2012-08-14	0	0
2012-08-15	0	0
2012-08-16	0	0
2012-08-17	0	0
2012-08-18	0	0
2012-08-19	0	0
2012-08-20	0	0
2012-08-21	0	0
2012-08-22	0	0
2012-08-23	0	0
2012-08-24	0	0
2012-08-25	0	0
2012-08-26	0	0
2012-08-27	0	0
2012-08-28	0	0
2012-08-29	0	0
2012-08-30	0	0
2012-08-31	0	0
2012-09-01	0	0
2012-09-02	0	0
2012-09-03	0	0
2012-09-04	0	0
2012-09-05	0	0
2012-09-06	0	0
2012-09-07	0	0
2012-09-08	0	0
2012-09-09	0	0
2012-09-10	0	0
2012-09-11	0	0
2012-09-12	0	0
2012-09-13	0	0
2012-09-14	0	0
2012-09-15	0	0
2012-09-16	0	0
2012-09-17	0	0
2012-09-18	0	0
2012-09-19	0	0
2012-09-20	0	0
2012-09-21	0	0
2012-09-22	0	0
2012-09-23	0	0
2012-09-24	0	0
2012-09-25	0	0
2012-09-26	0	0
2012-09-27	0	0
2012-09-28	0	0
2012-09-29	0	0
2012-09-30	0	0
2012-10-01	0	0
2012-10-02	0	0
2012-10-03	0	0
2012-10-04	0	0
2012-10-05	0	0
2012-10-06	0	0
2012-10-07	0	0
2012-10-08	0	0
2012-10-09	0	0
2012-10-10	0	0
2012-10-11	0	0
2012-10-12	0	0
2012-10-13	0	0
2012-10-14	0	0
2012-10-15	0	0
2012-10-16	0	0
2012-10-17	0	0
2012-10-18	0	0
2012-10-19	0	0
2012-10-20	0	0
2012-10-21	0	0
2012-10-22	0	0
2012-10-23	0	0
2012-10-24	0	0
2012-10-25	0	0
2012-10-26	0	0
2012-10-27	0	0
2012-10-28	0	0
2012-10-29	0	0
2012-10-30	0	0
2012-10-31	0	0
2013-04-01	0	0
2013-04-02	0	0
2013-04-03	0	0
2013-04-04	0	0
2013-04-05	0	0
2013-04-06	0	0
2013-04-07	0	0
2013-04-08	0	0
2013-04-09	0.000203393	0.0038595
2013-04-10	0.0298508	0.00705912
2013-04-11	0.0217859	0.00589735
2013-04-12	0.0141908	0.00483954
2013-04-13	0.0144347	0.00453072
2013-04-14	0.0217036	0.00573534
2013-04-15	0.0617667	0.0141733
2013-04-16	0.0853077	0.0149436
2013-04-17	0	0.010908
2013-04-18	0	0.00874388
2013-04-19	0.0566135	0.00724198
2013-04-20	0.048629	0.00371152
2013-04-21	0.0250567	0.00256285
2013-04-22	0.00718992	0.00274925
2013-04-23	0.00204551	0.00251371
2013-04-24	0.0172323	0.00247912
2013-04-25	0.00907294	0.00207098
2013-04-26	0	0.00174803
2013-04-27	0	0.00161448
2013-04-28	0	0.00268313
2013-04-29	0.057657	0.00291643
2013-04-30	0.0210807	0.00272774
2013-05-01	0.0270729	0.00230098
2013-05-02	0.0243014	0.0020341
2013-05-03	0.0241322	0.00198547
2013-05-04	0.00958054	0.00182695
2013-05-05	0	0.00173258
2013-05-06	0	0.000891456
2013-05-07	0.0100396	0.000844869
2013-05-08	0.00475964	0.000776707
2013-05-09	0.00388028	0.000908463
2013-05-10	0.00389846	0.000801403
2013-05-11	0.00254911	0.00118176
2013-05-12	0.00313135	0.00150267
2013-05-13	0.0119641	0.00165854
2013-05-14	0.00926187	0.00152323
2013-05-15	0.00596092	0.00124961
2013-05-16	0.00734761	0.00124772
2013-05-17	0.010157	0.00132577
2013-05-18	0.0100194	0.00151151
2013-05-19	0.0122153	0.00153175
2013-05-20	0.0111605	0.00111107
2013-05-21	0.00777446	0.000690237
2013-05-22	0.0101492	0.000694115
2013-05-23	0.0139188	0.00199684
2013-05-24	0.017682	0.00304489
2013-05-25	0.0191794	0.00318793
2013-05-26	0.00673603	0.00358183
2013-05-27	0.00271335	0.00234607
2013-05-28	0.00254752	0.00087513
2013-05-29	0.00209856	0.000880448
2013-05-30	0.00168523	0.00231087
2013-05-31	0.00109417	0.00380069
2013-06-01	0.000829829	0.00321091
2013-06-02	0.000629362	0.0032172
2013-06-03	0.000832944	0.00332891
2013-06-04	0.000859481	0.00341039
2013-06-05	0.00174467	0.00378367
2013-06-06	0.0170758	0.0112543
2013-06-07	0.0233095	0.013949
2013-06-08	0.0200689	0.0138144
2013-06-09	0.0394934	0.0209766
2013-06-10	0.0504897	0.0207643
2013-06-11	0	0.0156197
2013-06-12	0.0956346	0.00787417
2013-06-13	0	0.00360351
2013-06-14	0.517514	0.00312607
2013-06-15	0.0150171	0.00263762
2013-06-16	0	0.00935523
2013-06-17	0	0.0120585
2013-06-18	0	0.0220773
2013-06-19	0	0.0266798
2013-06-20	0	0.0240503
2013-06-21	0.972947	0.159919
2013-06-22	1.52587	0.477953
2013-06-23	3.46371	2.20629
2013-06-24	0.75017	0.73878
2013-06-25	0.22907	0.174078
2013-06-26	0.110627	0.00525753
2013-06-27	0.0503474	0.00394629
2013-06-28	0.0318859	0.00329332
2013-06-29	0.025849	0.00260849
2013-06-30	0.00540826	0.00231568
2013-07-01	0	0.00180785
2013-07-02	0	0.00135091
2013-07-03	0	0.0070711
2013-07-04	0	0.00886311
2013-07-05	0.00203482	0.0080574
2013-07-06	0	0.00805926
2013-07-07	0	0.00866622
2013-07-08	0	0.00857341
2013-07-09	0	0.00354121

## Sheet: NO3 2007-12
Date	Unfertilized Field NO3 (kg/ha)	Fertilized Field NO3 (kg/ha)
2007-04-01	1.59172	1.60445
2007-04-02	0.696788	0.721749
2007-04-03	0.466978	0.489211
2007-04-04	0.295203	0.41652
2007-04-05	0.216294	0.320439
2007-04-06	0.197373	0.254908
2007-04-07	0.162804	0.222782
2007-04-08	0.133705	0.186547
2007-04-09	0.115927	0.166338
2007-04-10	0.122321	0.155792
2007-04-11	0.110805	0.139152
2007-04-12	0.108302	0.126701
2007-04-13	0.161999	0.138568
2007-04-14	0.197265	0.155198
2007-04-15	0.192027	0.172155
2007-04-16	0.103678	0.182081
2007-04-17	0.1424	0.179139
2007-04-18	0.0870824	0.153927
2007-04-19	0.158914	0.134032
2007-04-20	0.138132	0.145478
2007-04-21	0.138278	0.124812
2007-04-22	0.675	0.736155
2007-04-23	1.79775	2.05077
2007-04-24	0.8694	0.943845
2007-04-25	0.62025	0.729061
2007-04-26	0.5397	0.612906
2007-04-27	0.267815	0.413365
2007-04-28	0.399743	0.320578
2007-04-29	0.33447	0.265521
2007-04-30	0.285411	0.213894
2007-05-01	0.21704	0.1947
2007-05-02	0.135251	0.182069
2007-05-03	0.110188	0.14025
2007-05-04	0.0795462	0.169129
2007-05-05	0.137435	0.186092
2007-05-06	0.230603	0.169639
2007-05-07	0.344202	0.197219
2007-05-08	0.321359	0.208294
2007-05-09	0.292391	0.201966
2007-05-10	0.238063	0.164005
2007-05-11	0.177983	0.132637
2007-05-12	0.14964	0.148781
2007-05-13	0.135288	0.15512
2007-05-14	0.105247	0.1325
2007-05-15	0.0818962	0.114387
2007-05-16	0.0738941	0.125473
2007-05-17	0.0693214	0.114814
2007-05-18	0.0723873	0.112177
2007-05-19	0.0611033	0.0885824
2007-05-20	0.0581959	0.101012
2007-05-21	0.0591208	0.0937015
2007-05-22	0.0519142	0.101356
2007-05-23	0.0467364	0.0850227
2007-05-24	0.0505274	0.111923
2007-05-25	0.0455641	0.124589
2007-05-26	0.0505132	0.127038
2007-05-27	0.0452354	0.112273
2007-05-28	0.0463932	0.120597
2007-05-29	0.0413931	0.0949681
2007-05-30	0.040684	0.109226
2007-05-31	0.0345286	0.11173
2007-06-01	0.0452405	0.0916991
2007-06-02	0.0506502	0.102972
2007-06-03	0.0565287	0.107773
2007-06-04	0.0656802	0.0935794
2007-06-05	0.0550254	0.101788
2007-06-06	0.0702657	0.108769
2007-06-07	0.0519967	0.0970089
2007-06-08	0.0386751	0.0783159
2007-06-09	0.0325078	0.0915409
2007-06-10	0.0327184	0.0884754
2007-06-11	0.0329288	0.0791214
2007-06-12	0.0393579	0.0806936
2007-06-13	0.0326922	0.0923065
2007-06-14	0.032954	0.0774144
2007-06-15	0.0265035	0.0702368
2007-06-16	0.0199807	0.0684595
2007-06-17	0.0192004	0.0849812
2007-06-18	0.0316628	0.079793
2007-06-19	0.0395684	0.0777698
2007-06-20	0.0464738	0.0823238
2007-06-21	0.0399545	0.0811246
2007-06-22	0.0461103	0.111715
2007-06-23	0.0525069	0.137864
2007-06-24	0.0392807	0.0968539
2007-06-25	0.025912	0.0894297
2007-06-26	0.012979	0.0869982
2007-06-27	0.00576866	0.0760078
2007-06-28	0	0.0653508
2007-06-29	0	0.0613164
2007-06-30	0	0.0531467
2007-07-01	0	0.0513387
2007-07-02	0	0.045773
2007-07-03	0	0.0414986
2007-07-04	0	0.033332
2007-07-05	0	0.0343739
2007-07-06	0	0.0160901
2007-07-07	0	0.0248051
2007-07-08	0	0.0141848
2007-07-09	0	0.0134492
2007-07-10	0	0.00866031
2007-07-11	0	0.0129939
2007-07-12	0	0.00553586
2007-07-13	0	0.0086197
2007-07-14	0	0.00455092
2007-07-15	0	0.00417569
2007-07-16	0	0.0055027
2007-07-17	0	0.00339696
2007-07-18	0	0.00182715
2007-07-19	0	0.00166034
2007-07-20	0	0.000686657
2007-07-21	0	0.00165375
2007-07-22	0	0.000515907
2007-07-23	0	0.000980625
2007-07-24	0	0.000666547
2007-07-25	0	0
2007-07-26	0	0
2007-07-27	0	0
2007-07-28	0	0
2007-07-29	0	0
2007-07-30	0	0
2007-07-31	0	0
2007-10-02	0	0
2007-10-03	0	0
2007-10-04	0	0
2007-10-05	0	0
2007-10-06	0	0
2007-10-07	0	0
2007-10-08	0.00549184	0.00165578
2007-10-17	0	0.00557076
2007-10-18	0.0650269	0.0402257
2007-10-19	0.0365496	0.0660587
2007-10-20	0.00433576	0.0440525
2007-10-21	0	0.0336106
2007-10-22	0	0.0275562
2007-10-23	0	0.0260272
2007-10-24	0	0.0194065
2007-10-25	0	0.0223422
2007-10-26	0	0.0162521
2007-10-27	0	0.0163323
2007-10-28	0	0.016957
2007-10-29	0	0.0191768
2007-10-30	0	0.018762
2007-10-31	0	0.0140786
2008-04-20	0.0139593	0.0457286
2008-04-21	0.0434458	0.0537533
2008-04-22	0.0550651	0.0857036
2008-04-23	0.0484476	0.0759798
2008-04-24	0.0498295	0.079992
2008-04-25	0.389328	0.680527
2008-04-26	0.561812	0.868701
2008-04-27	0.498614	0.564221
2008-04-28	0.395242	0.344382
2008-04-29	0.334052	0.281148
2008-04-30	0.266254	0.243905
2008-05-01	0.20889	0.210412
2008-05-02	0.178165	0.205369
2008-05-03	0.163952	0.248306
2008-05-04	0.166953	0.24393
2008-05-05	0.154863	0.223344
2008-05-06	0.155543	0.213039
2008-05-07	0.145836	0.190329
2008-05-08	0.144748	0.204241
2008-05-09	0.123229	0.197283
2008-05-10	0.145191	0.185081
2008-05-11	0.387534	0.340445
2008-05-12	0.374319	0.305836
2008-05-13	0.271052	0.23197
2008-05-14	0.214853	0.19975
2008-05-15	0.187127	0.196454
2008-05-16	0.17714	0.1934
2008-05-17	0.158433	0.175032
2008-05-18	0.126688	0.170467
2008-05-19	0.101601	0.145802
2008-05-20	0.0803032	0.144278
2008-05-21	0.0647088	0.137616
2008-05-22	0.0563539	0.130848
2008-05-23	0.05196	0.122715
2008-05-24	0.0508972	0.118976
2008-05-25	0.0437964	0.115142
2008-05-26	0.0354131	0.0951571
2008-05-27	0.030648	0.0900345
2008-05-28	0.0315539	0.0856664
2008-05-29	0.0403112	0.097831
2008-05-30	0.0784565	0.151443
2008-05-31	0.128735	0.184587
2008-06-01	0.121937	0.174763
2008-06-02	0.11316	0.167953
2008-06-03	0.107572	0.163407
2008-06-04	0.0935184	0.151338
2008-06-05	0.0919877	0.154493
2008-06-06	0.264466	0.252938
2008-06-07	0.342405	0.255987
2008-06-08	0.27878	0.235259
2008-06-09	0.188432	0.202487
2008-06-10	0.1318	0.164809
2008-06-11	0.203672	0.217487
2008-06-12	0.483674	0.429096
2008-06-13	0.359754	0.352999
2008-06-14	0.265237	0.293276
2008-06-15	0.183533	0.247336
2008-06-16	0.137779	0.214115
2008-06-17	0.117746	0.190127
2008-06-18	0.0856609	0.165313
2008-06-19	0.0599288	0.145093
2008-06-20	0.0515934	0.130934
2008-06-21	0.0407439	0.116466
2008-06-22	0.0413728	0.0998825
2008-06-23	0.0247484	0.0894187
2008-06-24	0.0245406	0.0846487
2008-06-25	0.0182708	0.0715694
2008-06-26	0.0179266	0.0664411
2008-06-27	0.00613942	0.0564657
2008-06-28	0.00621612	0.056726
2008-06-29	0	0.0484499
2008-06-30	0	0.0473137
2008-07-01	0	0.0391166
2008-07-02	0.00403308	0.0297071
2008-07-03	0	0.0254666
2008-07-04	0	0.0217218
2008-07-05	0	0.0178746
2008-07-06	0	0.0144155
2008-07-07	0	0.0141593
2008-07-08	0	0.0107764
2008-07-09	0	0.0103663
2008-07-10	0	0.00523114
2008-07-11	0	0.00520678
2008-07-12	0	0.00259737
2008-07-13	0	0.00525153
2008-07-14	0	0.00258823
2008-07-15	0	0.00222707
2008-07-16	0	0.00132359
2008-07-17	0	0.00177557
2008-07-18	0	0.00222756
2008-07-19	0	0.00222667
2008-07-20	0	0.00222667
2008-07-21	0	0.00222794
2008-07-22	0	0
2008-07-23	0	0
2008-07-24	0	0
2008-07-25	0	0
2008-07-26	0	0
2008-07-27	0	0
2008-07-28	0	0
2008-07-29	0	0
2008-07-30	0	0
2008-07-31	0	0
2009-05-01	0	0.0412078
2009-05-02	0	0.0402997
2009-05-03	0	0.0368535
2009-05-04	0	0.0346513
2009-05-05	0	0.0322108
2009-05-06	0	0.0317267
2009-05-07	0	0.0233475
2009-05-08	0	0.0224485
2009-05-09	0	0.0178356
2009-05-10	0	0.0181442
2009-05-11	0	0.023211
2009-05-12	0	0.0222952
2009-05-13	0	0.0240512
2009-05-14	0	0.0188603
2009-05-15	0	0.0207028
2009-05-16	0	0.0182621
2009-05-17	0	0.0208088
2009-05-18	0	0.0200143
2009-05-19	0	0.0209154
2009-05-20	0	0.0192111
2009-05-21	0	0.0149874
2009-05-22	0	0.0164136
2009-05-23	0	0.0149202
2009-05-24	0	0.0150426
2009-05-25	0	0.0166494
2009-05-26	0.0143376	0.0165682
2009-05-27	0.0102221	0.0164476
2009-05-28	0.0104419	0.0147039
2009-05-29	0.00606372	0.0144313
2009-05-30	0.00302792	0.0123502
2009-05-31	0.00291292	0.0140493
2009-06-01	0	0.0121389
2009-06-02	0	0.0102656
2009-06-03	0	0.0104016
2009-06-04	0	0.0110653
2009-06-05	0	0.00971962
2009-06-06	0	0.00919233
2009-06-07	0	0.0107233
2009-06-08	0	0.00892044
2009-06-09	0	0.0122635
2009-06-10	0	0.0100238
2009-06-11	0	0.0105543
2009-06-12	0	0.00955477
2009-06-13	0	0.0103472
2009-06-14	0	0.00917373
2009-06-15	0	0.00896792
2009-06-16	0	0.0077048
2009-06-17	0	0.00893406
2009-06-18	0	0.00770515
2009-06-19	0	0.00567244
2009-06-20	0	0.00417201
2009-06-21	0	0.00503934
2009-06-22	0	0.00503735
2009-06-23	0	0.00396558
2009-06-24	0	0.00300267
2009-06-25	0	0.00395021
2009-06-26	0.00045567	0.00179911
2009-06-27	0	0
2009-06-28	0	0
2009-06-29	0	0
2009-06-30	0	0
2009-07-01	0	0
2009-07-02	0	0
2009-07-03	0	0
2009-07-04	0	0
2009-07-05	0	0
2009-07-06	0	0
2009-07-07	0	0
2009-07-08	0	0
2009-07-09	0	0
2009-07-10	0	0
2009-07-11	0	0
2009-07-12	0	0
2009-07-13	0	0
2009-07-14	0	0
2009-07-15	0	0
2009-07-16	0	0
2009-07-17	0	0
2009-07-18	0	0
2009-07-19	0	0
2009-07-20	0	0
2009-07-21	0	0
2009-07-22	0	0
2009-07-23	0	0
2009-07-24	0	0
2009-07-25	0	0
2009-07-26	0	0
2009-07-27	0	0
2009-07-28	0	0
2009-07-29	0	0
2009-07-30	0	0
2009-07-31	0	0
2009-08-01	0	0
2009-08-02	0	0
2009-08-03	0	0
2009-08-04	0	0
2009-08-05	0	0
2009-08-06	0	0
2009-08-07	0	0
2009-08-08	0.0558615	0.0284115
2009-08-09	0.00367766	0.00692391
2009-08-10	0.00163422	0.00295125
2009-08-11	0	0
2009-08-12	0	0
2009-08-13	0	0
2009-08-14	0	0
2009-08-15	0	0
2009-08-16	0.329598	0.293304
2009-08-17	0.188289	0.134138
2009-08-18	0.111273	0.0692591
2009-08-19	0.0985344	0.0775231
2009-08-20	0.250081	0.265776
2009-08-21	0.281625	0.339739
2009-08-22	0.192107	0.221779
2009-08-23	0.13767	0.143799
2009-08-24	0.0962581	0.0847154
2009-08-25	0.0633955	0.0567728
2009-08-26	0.0487419	0.0353855
2009-08-27	0.0391978	0.0262194
2009-08-28	0.0284813	0.0230167
2009-08-29	0.024506	0.0143361
2009-08-30	0.0206167	0.0136496
2009-08-31	0.01649	0.0064661
2009-09-01	0.00840415	0.00645808
2009-09-02	0.00756566	0.00640874
2009-09-03	0.00325853	0.00394506
2009-09-04	0	0
2009-09-05	0	0
2009-09-06	0	0
2009-09-07	0	0
2009-09-08	0	0
2009-09-09	0	0
2009-09-10	0	0
2009-09-11	0	0
2009-09-12	0	0
2009-09-13	0	0
2009-09-14	0	0
2009-09-15	0	0
2009-09-16	0	0
2009-09-17	0	0
2009-09-18	0	0
2009-09-19	0	0
2009-09-20	0	0
2009-09-21	0	0
2009-09-22	0	0
2009-09-23	0	0
2009-09-24	0	0
2009-09-25	0	0
2009-09-26	0	0
2009-09-27	0	0
2009-09-28	0	0
2009-09-29	0	0
2009-09-30	0	0
2009-10-01	0.246178	0.225354
2009-10-02	0.835249	0.800126
2009-10-03	0.471402	0.520789
2009-10-04	0.330853	0.350765
2009-10-05	0.288372	0.340226
2009-10-06	1.24869	1.72634
2009-10-07	0.819093	1.24489
2009-10-08	0.534416	0.770346
2009-10-09	0.396822	0.569078
2009-10-10	0.292656	0.469343
2009-10-11	0.246691	0.387299
2009-10-12	0.212481	0.343657
2009-10-13	0.193178	0.337839
2009-10-14	0.201894	0.334576
2009-10-15	0.374734	0.663077
2009-10-16	0.393836	0.695885
2009-10-17	0.378165	0.605285
2009-10-18	0.341888	0.55203
2009-10-19	0.255362	0.470837
2009-10-20	0.205396	0.419792
2009-10-21	0.543895	0.990844
2009-10-22	0.617701	1.19707
2009-10-23	0.480053	0.972362
2009-10-24	0.35708	0.750689
2009-10-25	0.270193	0.588366
2009-10-26	0.247215	0.222114
2009-10-27	0.226333	0.211559
2009-10-28	0.17736	0.187144
2009-10-29	0.176544	0.176965
2009-10-30	0.198236	0.307483
2009-10-31	0.218904	0.322641
2010-04-01	0.201203	0.307934
2010-04-02	0.177186	0.285788
2010-04-03	0.144851	0.256631
2010-04-04	0.130008	0.234433
2010-04-05	0.1196	0.242467
2010-04-06	0.113954	0.220577
2010-04-07	0.0971635	0.208819
2010-04-08	0.0912207	0.196875
2010-04-09	0.083907	0.193162
2010-04-10	0.0691681	0.179711
2010-04-11	0.0656046	0.176173
2010-04-12	0.0637637	0.163395
2010-04-13	1.39854	2.22529
2010-04-14	1.09669	1.25135
2010-04-15	0.565126	0.756591
2010-04-16	0.398239	0.542459
2010-04-17	0.400227	0.46263
2010-04-18	0.25785	0.409095
2010-04-19	0.220045	0.371256
2010-04-20	0.194445	0.347476
2010-04-21	0.160844	0.293244
2010-04-22	0.139764	0.266108
2010-04-23	0.122789	0.293915
2010-04-24	0.111968	0.289945
2010-04-25	0.0925849	0.278117
2010-04-26	0.080078	0.264032
2010-04-27	0.070419	0.249243
2010-04-28	0.0744181	0.245692
2010-04-29	0.0748054	0.220819
2010-04-30	0.0605253	0.194634
2010-05-01	0.0514402	0.171563
2010-05-02	0.046627	0.162347
2010-05-03	0.0432713	0.159803
2010-05-04	0.0425547	0.168216
2010-05-05	0.0383851	0.153733
2010-05-06	0.034635	0.141245
2010-05-07	0.0376777	0.138945
2010-05-08	0.0330295	0.130532
2010-05-09	0.0318275	0.144146
2010-05-10	0.036157	0.147573
2010-05-11	0.309648	0.460384
2010-05-12	0.329431	0.451037
2010-05-13	0.309522	0.456829
2010-05-14	0.252456	0.399038
2010-05-15	0.199989	0.358473
2010-05-16	0.166911	0.326807
2010-05-17	0.135394	0.289158
2010-05-18	0.109082	0.257574
2010-05-19	0.0934205	0.225636
2010-05-20	0.0887432	0.182904
2010-05-21	0.0824739	0.161949
2010-05-22	0.0827068	0.161949
2010-05-23	0.0625755	0.161949
2010-05-24	0.0621988	0.155745
2010-05-25	0.0489797	0.144326
2010-05-26	0.0501647	0.157193
2010-05-27	0.0514066	0.162527
2010-05-28	0.0485401	0.158721
2010-05-29	0.0464199	0.157723
2010-05-30	0.0417671	0.148029
2010-05-31	0.0355731	0.139502
2010-06-01	0.0360637	0.131017
2010-06-02	0.0301008	0.123836
2010-06-03	0.026828	0.125641
2010-06-04	0.0273469	0.116835
2010-06-05	0.0214907	0.106547
2010-06-06	0.0182978	0.109188
2010-06-07	0.0186407	0.100665
2010-06-08	0.0187384	0.108904
2010-06-09	0.0240059	0.113124
2010-06-10	0.0221789	0.114736
2010-06-11	0.910709	1.60908
2010-06-12	0.909239	1.07729
2010-06-13	0.649841	0.891319
2010-06-14	0.431293	0.386786
2010-06-15	0.448351	0.254052
2010-06-16	0.345516	0.503927
2010-06-17	0.274829	0.445037
2010-06-18	0.207757	0.377368
2010-06-19	0.145771	0.323378
2010-06-20	0.121134	0.30199
2010-06-21	0.100132	0.272009
2010-06-22	0.0782833	0.246846
2010-06-23	0.154233	0.278853
2010-06-24	0.156184	0.283205
2010-06-25	0.12528	0.255172
2010-06-26	0.101305	0.232198
2010-06-27	0.0820759	0.225154
2010-06-28	0.0633013	0.192116
2010-06-29	0.0516434	0.1888
2010-06-30	0.049056	0.173863
2010-07-01	0.0463507	0.157125
2010-07-02	0.0484035	0.146185
2010-07-03	0.0480297	0.127587
2010-07-04	0.0476165	0.112369
2010-07-05	0.0442805	0.111698
2010-07-06	0.0346865	0.117964
2010-07-07	0.0315096	0.107315
2010-07-08	0.0221141	0.0988248
2010-07-09	0.0159699	0.086711
2010-07-10	0.0363955	0.100344
2010-07-11	0.0887151	0.216401
2010-07-12	0.0510822	0.148117
2010-07-13	0.0360509	0.118525
2010-07-14	0.0223438	0.0932653
2010-07-15	0.0112576	0.078234
2010-07-16	0.0032834	0.0599507
2010-07-17	0	0.049158
2010-07-18	0	0.0391631
2010-07-19	0	0.0364971
2010-07-20	0	0.0283043
2010-07-21	0	0.0244359
2010-07-22	0	0.082876
2010-07-23	0	0.0922461
2010-07-24	0	0.0330853
2010-07-25	0	0.00467074
2010-07-26	0	0.00376939
2010-07-27	0	0.00382016
2010-07-28	0	0.00216158
2010-07-29	0	0.00247728
2010-07-30	0	0.00243535
2010-07-31	0	0.00160662
2010-08-01	0	0.00176881
2010-08-02	0	0.00252984
2010-08-03	0	0.00153654
2010-08-04	0	0.00120466
2010-08-05	0	0.00115743
2010-08-06	0	0.00107045
2010-08-07	0	0.000686767
2010-08-08	0	0.001018
2010-08-09	0	0.000846996
2010-08-10	0	0.00174194
2010-08-11	0	0.001811
2010-08-12	0	0.00190288
2010-08-13	0.000741283	0.0898973
2010-08-14	0.335754	0.625031
2010-08-15	0.0365457	0.031251
2010-08-16	0.0123901	0.0170682
2010-08-17	0	0.0134534
2010-08-18	0.00137527	0.0116598
2010-08-19	0	0.00904319
2010-08-20	0.003115	0.0196413
2010-08-21	0.00157368	0.0161251
2010-08-22	0	0.0125724
2010-08-23	0.00155493	0.00958623
2010-08-24	0.00463863	0.0347835
2010-08-25	0.00157001	0.0232735
2010-08-26	0.00856228	0.0170362
2010-08-27	0.0157641	0.0110115
2010-08-28	0.0158223	0.00892399
2010-08-29	0.0158223	0.00459847
2010-08-30	0.0158223	0.00396218
2010-08-31	0.0100665	0.163621
2010-09-01	0.00320986	0.124294
2010-09-02	0.0206351	0.199721
2010-09-03	0.0217852	0.162414
2010-09-04	0.0163942	0.120522
2010-09-05	0.00962227	0.0983455
2010-09-06	0.00937782	0.0873074
2010-09-07	0.00310743	0.0771481
2010-09-08	0.00159445	0.0790504
2010-09-09	0.00381089	0.077135
2010-09-10	0.0063568	0.0872948
2010-09-11	0.0287707	0.156784
2010-09-12	0.0292115	0.130903
2010-09-13	0.0262201	0.114646
2010-09-14	0.0222859	0.101135
2010-09-15	0.204433	0.31935
2010-09-16	0.468605	0.734065
2010-09-17	0.458378	0.50856
2010-09-18	0.304069	0.356373
2010-09-19	0.227303	0.295333
2010-09-20	0.193808	0.26334
2010-09-21	0.237273	0.324043
2010-09-22	0.211158	0.286081
2010-09-23	0.659886	0.884248
2010-09-24	1.20925	1.65266
2010-09-25	0.708761	0.823912
2010-09-26	0.455923	0.579636
2010-09-27	0.331799	0.434012
2010-09-28	0.251116	0.357991
2010-09-29	0.200913	0.307957
2010-09-30	0.154685	0.267887
2010-10-01	0.107932	0.226236
2010-10-02	0.0706187	0.209101
2010-10-03	0.0703666	0.197608
2010-10-04	0.0729096	0.18156
2010-10-05	0.0736077	0.170616
2010-10-06	0.0691119	0.157636
2010-10-07	0.0643457	0.152698
2010-10-08	0.0580406	0.147311
2010-10-09	0.0533146	0.140077
2010-10-10	0.0492932	0.135862
2010-10-11	0.0478516	0.131262
2010-10-12	0.0408325	0.117886
2010-10-13	0.0411277	0.116962
2010-10-14	0.0445708	0.129069
2010-10-15	0.0403932	0.129629
2010-10-16	0.0373037	0.120704
2010-10-17	0.0380672	0.117378
2010-10-18	0.0374922	0.118954
2010-10-19	0.0359791	0.117338
2010-10-20	0.03206	0.104338
2010-10-21	0.0276689	0.0938349
2010-10-22	0.0286569	0.0987332
2010-10-23	0.0246335	0.09437
2010-10-24	0.0677317	0.133874
2010-10-25	0.0988243	0.146363
2010-10-26	0.340419	0.331388
2010-10-27	0.253644	0.268795
2010-10-28	0.202304	0.230427
2010-10-29	0.177509	0.214592
2010-10-30	0.127575	0.185492
2010-10-31	0.0995232	0.167399
2011-04-01	0.91407	1.78553
2011-04-02	1.09102	1.81559
2011-04-03	1.28649	2.00898
2011-04-04	0.947809	1.34742
2011-04-05	0.625721	0.884499
2011-04-06	0.552403	0.955571
2011-04-07	0.488667	0.942576
2011-04-08	0.428408	0.963316
2011-04-09	0.391588	0.94162
2011-04-10	0.510405	1.31142
2011-04-11	0.326751	0.821461
2011-04-12	0.248274	0.607862
2011-04-13	0.200214	0.372153
2011-04-14	0.169291	0.328776
2011-04-15	0.15061	0.30494
2011-04-16	0.129514	0.282227
2011-04-17	0.115284	0.26787
2011-04-18	0.100574	0.257037
2011-04-19	0.0973094	0.240694
2011-04-20	0.0837745	0.2203
2011-04-21	0.0879989	0.212463
2011-04-22	0.0933409	0.209456
2011-04-23	0.0867887	0.196018
2011-04-24	0.0908415	0.199082
2011-04-25	0.0972148	0.197986
2011-04-26	0.0923912	0.206445
2011-04-27	0.0825417	0.204024
2011-04-28	0.0784531	0.187477
2011-04-29	0.0779708	0.184939
2011-04-30	0.0987435	0.200434
2011-05-01	0.0924794	0.191805
2011-05-02	0.0807724	0.179882
2011-05-03	0.0801363	0.174299
2011-05-04	0.0737001	0.169783
2011-05-05	0.0926932	0.181972
2011-05-06	0.103392	0.186636
2011-05-07	0.0855658	0.170816
2011-05-08	0.0815215	0.177797
2011-05-09	0.306638	0.636091
2011-05-10	0.238378	0.529703
2011-05-11	0.164489	0.327478
2011-05-12	0.131208	0.282866
2011-05-13	0.109802	0.244339
2011-05-14	0.0978816	0.216789
2011-05-15	0.0855426	0.191985
2011-05-16	0.0789115	0.166568
2011-05-17	0.0737169	0.167897
2011-05-18	0.0697669	0.159148
2011-05-19	0.0666675	0.147179
2011-05-20	0.0656213	0.144124
2011-05-21	0.177343	0.260721
2011-05-22	0.370239	0.74047
2011-05-23	0.362228	0.76464
2011-05-24	0.233477	0.347883
2011-05-25	0.183262	0.300944
2011-05-26	0.140721	0.261569
2011-05-27	0.128331	0.251809
2011-05-28	0.122691	0.245347
2011-05-29	0.0859868	0.232424
2011-05-30	0.604107	1.58764
2011-05-31	0.347034	0.837163
2011-06-01	0.216128	0.502095
2011-06-02	0.169923	0.381107
2011-06-03	0.151169	0.311074
2011-06-04	0.140322	0.267479
2011-06-05	0.127694	0.268654
2011-06-06	0.115052	0.255579
2011-06-07	0.0974671	0.241277
2011-06-08	0.0752656	0.213301
2011-06-09	0.0675023	0.200431
2011-06-10	0.0623362	0.195673
2011-06-11	0.0595093	0.180273
2011-06-12	0.0455968	0.171678
2011-06-13	0.00791119	0.164288
2011-06-14	0.00250761	0.160127
2011-06-15	0.0357098	0.202365
2011-06-16	0.0713607	0.200883
2011-06-17	0.196164	0.670262
2011-06-18	0.426803	0.598204
2011-06-19	0.26526	0.244766
2011-06-20	0.23618	0.238713
2011-06-21	0.622638	0.960692
2011-06-22	0.662292	1.54113
2011-06-23	0.798409	1.01838
2011-06-24	0.474077	0.697754
2011-06-25	0.275242	0.556196
2011-06-26	0.283077	0.484277
2011-06-27	0.216812	0.418739
2011-06-28	0.175516	0.382638
2011-06-29	0.151434	0.351974
2011-06-30	0.123806	0.326723
2011-07-01	0.1152	0.327926
2011-07-02	0.112475	0.34306
2011-07-03	0.0914202	0.283526
2011-07-04	0.0766837	0.247397
2011-07-05	0.0628308	0.221298
2011-07-06	0.0575891	0.199848
2011-07-07	0.0482628	0.193301
2011-07-08	0.041595	0.181542
2011-07-09	0.0340727	0.159879
2011-07-10	0.0259643	0.151984
2011-07-11	0.0187252	0.141024
2011-07-12	0.0128301	0.124134
2011-07-13	0.0106507	0.115393
2011-07-14	0.316137	0.57744
2011-07-15	0.366544	0.514543
2011-07-16	0.216834	0.361418
2011-07-17	0.17628	0.323164
2011-07-18	0.666754	0.986224
2011-07-19	0.216832	0.407415
2011-07-20	0.1142	0.274087
2011-07-21	0.0628894	0.201823
2011-07-22	0.0520276	0.167396
2011-07-23	0.0494063	0.159982
2011-07-24	0.0467701	0.169442
2011-07-25	0.0301706	0.139643
2011-07-26	0.0226495	0.119108
2011-07-27	0.837021	1.37504
2011-07-28	0.269016	0.456358
2011-07-29	0.141643	0.286547
2011-07-30	0.0798582	0.221233
2011-07-31	0.0553165	0.177448
2011-08-01	0.04452	0.155581
2011-08-02	0.0593703	0.224581
2011-08-03	0.0474856	0.174915
2011-08-04	0.0294898	0.137955
2011-08-05	0.0204463	0.115565
2011-08-06	0.0147064	0.103691
2011-08-07	0.00582675	0.0926345
2011-08-08	0.00293702	0.0854146
2011-08-09	0	0.0740544
2011-08-10	0	0.0645291
2011-08-11	0	0.0566394
2012-04-01	0	0.00621153
2012-04-02	0	0.00560799
2012-04-03	0	0.00435282
2012-04-04	0	0.0054448
2012-04-05	0	0.00422386
2012-04-06	0	0.00438778
2012-04-07	0	0.0037791
2012-04-08	0	0.00392407
2012-04-09	0	0.00351157
2012-04-10	0	0.0105273
2012-04-11	0	0.00619131
2012-04-12	0	0.0222919
2012-04-13	0	0.00366276
2012-04-14	0	0.00345842
2012-04-15	0	0.00921082
2012-04-16	0	0.0158593
2012-04-17	0	0.0112214
2012-04-18	0	0.0105645
2012-04-19	0	0.00942389
2012-04-20	0	0.0101712
2012-04-21	0	0.00910115
2012-04-22	0	0.00931245
2012-04-23	0	0.0101703
2012-04-24	0	0.00931511
2012-04-25	0	0.00901381
2012-04-26	0	0.00839246
2012-04-27	0	0.00820938
2012-04-28	0	0.00819966
2012-04-29	0	0.0077502
2012-04-30	0	0.00821821
2012-05-01	0	0.0103002
2012-05-02	0	0.011085
2012-05-03	0	0.0129213
2012-05-04	0	0.012847
2012-05-05	0.0455389	0.149968
2012-05-06	0.750872	2.85941
2012-05-07	0.19372	1.02078
2012-05-08	0.110411	0.35786
2012-05-09	0.0820454	0.207634
2012-05-10	0.0647718	0.171515
2012-05-11	0.0406608	0.135822
2012-05-12	0.0307267	0.105873
2012-05-13	0.0315964	0.103172
2012-05-14	0.0289169	0.0953407
2012-05-15	0.0243744	0.053581
2012-05-16	0.021814	0.0244122
2012-05-17	0.0214436	0.0729886
2012-05-18	0.0183209	0.0392931
2012-05-19	0.0126906	0.0566597
2012-05-20	0.0124415	0.037797
2012-05-21	0.00950495	0.0914829
2012-05-22	0.0187337	0.0759978
2012-05-23	0.0125379	0.0668443
2012-05-24	0.0606289	0.104013
2012-05-25	0.103593	0.134907
2012-05-26	0.19435	0.271492
2012-05-27	0.165677	0.227779
2012-05-28	0.341948	0.390348
2012-05-29	0.178962	0.233281
2012-05-30	0.121076	0.161901
2012-05-31	0.0931223	0.147527
2012-06-01	0.0767282	0.135085
2012-06-02	0.0619568	0.120504
2012-06-03	0.046882	0.11192
2012-06-04	0.0395151	0.0866299
2012-06-05	0.0313472	0.0800276
2012-06-06	0.0244497	0.0663492
2012-06-07	0.0207052	0.0660343
2012-06-08	0.0175868	0.0609964
2012-06-09	0.0131533	0.0649181
2012-06-10	0.0107981	0.0584422
2012-06-11	0.00725607	0.0492705
2012-06-12	0.00221902	0.0350574
2012-06-13	0.0047746	0.0346009
2012-06-14	0	0.0343126
2012-06-15	0	0.0287775
2012-06-16	0	0.0287719
2012-06-17	0.098032	0.229958
2012-06-18	0.813592	1.62456
2012-06-19	0.549455	1.39092
2012-06-20	0.279494	0.619978
2012-06-21	0.149948	0.372648
2012-06-22	0.0175562	0.25259
2012-06-23	0.00502525	0.194736
2012-06-24	0.00802784	0.151336
2012-06-25	0.00683098	0.116494
2012-06-26	0.00394209	0.0941577
2012-06-27	0.00574433	0.0789625
2012-06-28	0.00308907	0.0599788
2012-06-29	0.0015114	0.0541496
2012-06-30	0.00154382	0.0387368
2012-07-01	0.00135512	0.0321731
2012-07-02	0.00039772	0.027318
2012-07-03	0	0.0227547
2012-07-04	0	0.0187389
2012-07-05	0	0.0129962
2012-07-06	0	0.0104382
2012-07-07	0	0.00867733
2012-07-08	0	0.00653682
2012-07-09	0	0.00597706
2012-07-31	0	0
2012-08-01	0	0
2012-08-02	0	0
2012-08-03	0	0
2012-08-04	0	0
2012-08-05	0	0
2012-08-06	0	0
2012-08-07	0	0
2012-08-08	0	0
2012-08-09	0	0
2012-08-10	0	0
2012-08-11	0	0
2012-08-12	0	0
2012-08-13	0	0
2012-08-14	0	0
2012-08-15	0	0
2012-08-16	0	0
2012-08-17	0	0
2012-08-18	0	0
2012-08-19	0	0
2012-08-20	0	0
2012-08-21	0	0
2012-08-22	0	0
2012-08-23	0	0
2012-08-24	0	0
2012-08-25	0	0
2012-08-26	0	0
2012-08-27	0	0
2012-08-28	0	0
2012-08-29	0	0
2012-08-30	0	0
2012-08-31	0	0
2012-09-01	0	0
2012-09-02	0	0
2012-09-03	0	0
2012-09-04	0	0
2012-09-05	0	0
2012-09-06	0	0
2012-09-07	0	0
2012-09-08	0	0
2012-09-09	0	0
2012-09-10	0	0
2012-09-11	0	0
2012-09-12	0	0
2012-09-13	0	0
2012-09-14	0	0
2012-09-15	0	0
2012-09-16	0	0
2012-09-17	0	0
2012-09-18	0	0
2012-09-19	0	0
2012-09-20	0	0
2012-09-21	0	0
2012-09-22	0	0
2012-09-23	0	0
2012-09-24	0	0
2012-09-25	0	0
2012-09-26	0	0
2012-09-27	0	0
2012-09-28	0	0
2012-09-29	0	0
2012-09-30	0	0
2012-10-01	0	0
2012-10-02	0	0
2012-10-03	0	0
2012-10-04	0	0
2012-10-05	0	0
2012-10-06	0	0
2012-10-07	0	0
2012-10-08	0	0
2012-10-09	0	0
2012-10-10	0	0
2012-10-11	0	0
2012-10-12	0	0
2012-10-13	0	0
2012-10-14	0	0
2012-10-15	0	0
2012-10-16	0	0
2012-10-17	0	0
2012-10-18	0	0
2012-10-19	0	0
2012-10-20	0	0
2012-10-21	0	0
2012-10-22	0	0
2012-10-23	0	0
2012-10-24	0	0
2012-10-25	0	0
2012-10-26	0	0
2012-10-27	0	0
2012-10-28	0	0
2012-10-29	0	0
2012-10-30	0	0
2012-10-31	0	0
2013-04-01	0	0
2013-04-02	0	0
2013-04-03	0	0
2013-04-04	0	0
2013-04-05	0	0
2013-04-06	0	0
2013-04-07	0	0
2013-04-08	0	0
2013-04-09	0.000371531	0.013884
2013-04-10	0.0545274	0.0253942
2013-04-11	0.0397956	0.0212149
2013-04-12	0.0259219	0.0174096
2013-04-13	0.0263674	0.0170319
2013-04-14	0.0396452	0.0234287
2013-04-15	0.112827	0.0578974
2013-04-16	0.155829	0.0755826
2013-04-17	0	0.0659933
2013-04-18	0	0.0529005
2013-04-19	0.103414	0.043814
2013-04-20	0.0888289	0.0439934
2013-04-21	0.0457702	0.0589455
2013-04-22	0.0131336	0.0632328
2013-04-23	0.00373646	0.0578152
2013-04-24	0.0314776	0.0576559
2013-04-25	0.0165732	0.0484609
2013-04-26	0	0.0409038
2013-04-27	0	0.0377787
2013-04-28	0	0.0384898
2013-04-29	0.10532	0.0349972
2013-04-30	0.0385074	0.0327329
2013-05-01	0.0494531	0.0274877
2013-05-02	0.0443906	0.0218538
2013-05-03	0.0440815	0.0212445
2013-05-04	0.0221937	0.0195483
2013-05-05	0	0.0187942
2013-05-06	0	0.0168237
2013-05-07	0.0395097	0.0183998
2013-05-08	0.0295097	0.0181749
2013-05-09	0.0240578	0.021258
2013-05-10	0.0241705	0.0187528
2013-05-11	0.0158045	0.0183271
2013-05-12	0.0194144	0.0180321
2013-05-13	0.0216038	0.0199025
2013-05-14	0.0167243	0.0182788
2013-05-15	0.0107637	0.0141892
2013-05-16	0.0132677	0.0133506
2013-05-17	0.0109018	0.0141858
2013-05-18	0.0107542	0.0161732
2013-05-19	0.0131111	0.0163897
2013-05-20	0.011979	0.0165563
2013-05-21	0.00834459	0.0134734
2013-05-22	0.0108935	0.0135491
2013-05-23	0.0149395	0.0151637
2013-05-24	0.0189787	0.0175081
2013-05-25	0.0205859	0.0183306
2013-05-26	0.0185554	0.0205955
2013-05-27	0.0182337	0.0214086
2013-05-28	0.0171193	0.0197779
2013-05-29	0.0141023	0.0198981
2013-05-30	0.0144655	0.0210504
2013-05-31	0.0154935	0.0212838
2013-06-01	0.0117504	0.0179811
2013-06-02	0.00891177	0.0180163
2013-06-03	0.0117945	0.018557
2013-06-04	0.0121703	0.0189277
2013-06-05	0.0247045	0.0209993
2013-06-06	0.0288014	0.0233843
2013-06-07	0.0254462	0.0237132
2013-06-08	0.0219086	0.0234846
2013-06-09	0.0431136	0.0356603
2013-06-10	0.0437344	0.0547104
2013-06-11	0	0.0538879
2013-06-12	0.032725	0.0905215
2013-06-13	0	0.109547
2013-06-14	0.0875793	0.0950324
2013-06-15	0.00254136	0.0801835
2013-06-16	0	0.0662603
2013-06-17	0	0.0602925
2013-06-18	0	0.0541337
2013-06-19	0	0.0523592
2013-06-20	0	0.0471988
2013-06-21	0.164653	0.31384
2013-06-22	0.258225	0.425275
2013-06-23	0.586167	1.4488
2013-06-24	0.141645	0.485132
2013-06-25	0.0811563	0.314573
2013-06-26	0.0391936	0.243949
2013-06-27	0.138959	0.183108
2013-06-28	0.0880052	0.15281
2013-06-29	0.0713433	0.115958
2013-06-30	0.0149268	0.1005
2013-07-01	0	0.0784608
2013-07-02	0	0.0586296
2013-07-03	0	0.0498965
2013-07-04	0	0.0432076
2013-07-05	0.00561611	0.0392798
2013-07-06	0	0.0392889
2013-07-07	0	0.032354
2013-07-08	0	0.0274349
2013-07-09	0	0.0309251

## Sheet: NH4 2007-12
Date	Unfertilized Field NH4 (kg/ha)	Fertilized Field NH4 (kg/ha)
2007-04-01	0.00445371	0.00372758
2007-04-02	0.00218345	0.00210395
2007-04-03	0.00160695	0.00139216
2007-04-04	0.0011848	0.00103159
2007-04-05	0.000918728	0.000799099
2007-04-06	0.000718274	0.000635681
2007-04-07	0.000553942	0.000555567
2007-04-08	0.000454933	0.000465205
2007-04-09	0.000394443	0.000414808
2007-04-10	0.000373599	0.00039452
2007-04-11	0.000329445	0.000357529
2007-04-12	0.000331035	0.000328498
2007-04-13	0.000477094	0.00036419
2007-04-14	0.000576781	0.000409477
2007-04-15	0.000554012	0.000440755
2007-04-16	0.000289227	0.00046157
2007-04-17	0.0004	0.00274849
2007-04-18	0.000244614	0.00405135
2007-04-19	0.000444947	0.000350837
2007-04-20	0.000392457	0.000379466
2007-04-21	0.000396046	0.00034248
2007-04-22	0.0018	0.00181257
2007-04-23	0.00425	0.00491022
2007-04-24	0.00207	0.00222625
2007-04-25	0.00125	0.00138348
2007-04-26	0.00105	0.00111758
2007-04-27	0.0006168	0.000857782
2007-04-28	0.000918921	0.000715257
2007-04-29	0.000768075	0.000594344
2007-04-30	0.000669664	0.000479368
2007-05-01	0.000521799	0.000441939
2007-05-02	0.000331507	0.000415493
2007-05-03	0.000270076	0.000317925
2007-05-04	0.000208345	0.00032955
2007-05-05	0.000359966	0.000345511
2007-05-06	0.000580424	0.000382998
2007-05-07	0.000860936	0.000472946
2007-05-08	0.00397595	0.000481133
2007-05-09	0.00163318	0.0013364
2007-05-10	0.000530766	0.00132716
2007-05-11	0.000401346	0.000497195
2007-05-12	0.000361449	0.000347619
2007-05-13	0.000342611	0.000363547
2007-05-14	0.000270655	0.000310887
2007-05-15	0.000208413	0.000271297
2007-05-16	0.000187548	0.000298603
2007-05-17	0.000174168	0.00027415
2007-05-18	0.000180158	0.000268494
2007-05-19	0.000147036	0.000211412
2007-05-20	0.00013784	0.000240276
2007-05-21	0.000139261	0.000220351
2007-05-22	0.000122036	0.000234621
2007-05-23	0.000100605	0.000198847
2007-05-24	9.92626e-05	0.00020403
2007-05-25	8.66566e-05	0.000211886
2007-05-26	9.60692e-05	0.000216052
2007-05-27	8.60316e-05	0.00019094
2007-05-28	8.57637e-05	0.0002208
2007-05-29	7.58115e-05	0.000177843
2007-05-30	7.45128e-05	0.000204543
2007-05-31	6.39617e-05	0.000211369
2007-06-01	8.41214e-05	0.000176616
2007-06-02	9.41804e-05	0.000198328
2007-06-03	0.000105111	0.000207576
2007-06-04	0.000114893	0.000178778
2007-06-05	9.41571e-05	0.000191908
2007-06-06	0.000115319	0.00019514
2007-06-07	8.40554e-05	0.000171333
2007-06-08	6.25204e-05	0.000138318
2007-06-09	5.25506e-05	0.000161676
2007-06-10	5.27836e-05	0.000160853
2007-06-11	5.30767e-05	0.00014539
2007-06-12	6.34395e-05	0.000148279
2007-06-13	5.30029e-05	0.000169573
2007-06-14	5.3462e-05	0.000142201
2007-06-15	4.29972e-05	0.000129017
2007-06-16	3.24152e-05	0.000125752
2007-06-17	3.18105e-05	0.000157665
2007-06-18	5.26836e-05	0.000148812
2007-06-19	6.32396e-05	0.000143503
2007-06-20	7.33257e-05	0.000151331
2007-06-21	6.30396e-05	0.000149126
2007-06-22	7.27521e-05	0.000205358
2007-06-23	8.45892e-05	0.000250087
2007-06-24	6.38919e-05	0.000174827
2007-06-25	4.21471e-05	0.000161425
2007-06-26	2.11109e-05	0.000157036
2007-06-27	2.16426e-05	0.000138226
2007-06-28	0	0.000119297
2007-06-29	0	0.000111932
2007-06-30	0	9.70184e-05
2007-07-01	0	9.57858e-05
2007-07-02	0	8.61042e-05
2007-07-03	0	7.80636e-05
2007-07-04	0	6.27013e-05
2007-07-05	0	0.0001026
2007-07-06	0	5.11296e-05
2007-07-07	0	7.88234e-05
2007-07-08	0	4.50752e-05
2007-07-09	0	4.27378e-05
2007-07-10	0	2.752e-05
2007-07-11	0	4.4285e-05
2007-07-12	0	1.28694e-05
2007-07-13	0	2.26834e-05
2007-07-14	0	1.19761e-05
2007-07-15	0	1.09887e-05
2007-07-16	0	1.44808e-05
2007-07-17	0	8.93938e-06
2007-07-18	0	5.08929e-06
2007-07-19	0	4.97106e-06
2007-07-20	0	2.05586e-06
2007-07-21	0	4.95136e-06
2007-07-22	0	1.54463e-06
2007-07-23	0	2.936e-06
2007-07-24	0	1.99565e-06
2007-07-25	0	0
2007-07-26	0	0
2007-07-27	0	0
2007-07-28	0	0
2007-07-29	0	0
2007-07-30	0	0
2007-07-31	0	0
2007-10-02	0	0
2007-10-03	0	0
2007-10-04	0	0
2007-10-05	0	0
2007-10-06	0	0
2007-10-07	0	0
2007-10-08	0.000943495	6.18291e-06
2007-10-17	0	1.68169e-05
2007-10-18	0.00303949	0.000114278
2007-10-19	0.0017084	0.000187667
2007-10-20	0.000202662	0.000125149
2007-10-21	0	9.54847e-05
2007-10-22	0	7.82847e-05
2007-10-23	0	7.74058e-05
2007-10-24	0	6.07212e-05
2007-10-25	0	6.99069e-05
2007-10-26	0	5.08513e-05
2007-10-27	0	5.11022e-05
2007-10-28	0	5.3057e-05
2007-10-29	0	5.94481e-05
2007-10-30	0	5.7552e-05
2007-10-31	0	4.31859e-05
2008-04-20	5.82121e-05	0.000141572
2008-04-21	0.000179872	0.000146956
2008-04-22	0.000218686	0.000202941
2008-04-23	0.000192302	0.000187614
2008-04-24	0.000197632	0.000193217
2008-04-25	0.00114455	0.00118825
2008-04-26	0.00151502	0.00131929
2008-04-27	0.00130213	0.000954223
2008-04-28	0.00108285	0.000709557
2008-04-29	0.000957326	0.000592843
2008-04-30	0.000781174	0.000517516
2008-05-01	0.000608854	0.000450769
2008-05-02	0.000538742	0.000426085
2008-05-03	0.000508536	0.000474307
2008-05-04	0.000500201	0.000482756
2008-05-05	0.000458738	0.000801413
2008-05-06	0.000440719	0.00069077
2008-05-07	0.000372109	0.00078707
2008-05-08	0.000351546	0.000622494
2008-05-09	0.000307548	0.000350209
2008-05-10	0.000357184	0.000345164
2008-05-11	0.000897304	0.000602965
2008-05-12	0.000821146	0.000591888
2008-05-13	0.00121872	0.00115814
2008-05-14	0.00300867	0.00112251
2008-05-15	0.00273149	0.000872622
2008-05-16	0.00121838	0.000630443
2008-05-17	0.00113403	0.000445178
2008-05-18	0.0010822	0.000793019
2008-05-19	0.000339925	0.000477982
2008-05-20	0.000203771	0.000272135
2008-05-21	0.000178754	0.000568
2008-05-22	0.000152007	0.000649828
2008-05-23	0.00013588	0.000574189
2008-05-24	0.000136824	0.000560079
2008-05-25	0.000124986	0.000511913
2008-05-26	9.57111e-05	0.000459887
2008-05-27	8.18177e-05	0.000522527
2008-05-28	8.17459e-05	0.000545792
2008-05-29	0.0001085	0.00058305
2008-05-30	0.000207681	0.000613459
2008-05-31	0.000293914	0.000347734
2008-06-01	0.000267996	0.000329742
2008-06-02	0.000250293	0.000320329
2008-06-03	0.000227561	0.000305274
2008-06-04	0.000188117	0.000275624
2008-06-05	0.000177309	0.000275399
2008-06-06	0.000490448	0.000443591
2008-06-07	0.000624748	0.000444451
2008-06-08	0.000499315	0.000405276
2008-06-09	0.000358588	0.000365329
2008-06-10	0.000268527	0.000310917
2008-06-11	0.000423557	0.000405043
2008-06-12	0.00094739	0.000749823
2008-06-13	0.00067859	0.000608479
2008-06-14	0.000495545	0.000500032
2008-06-15	0.000339499	0.000420256
2008-06-16	0.000253308	0.000362636
2008-06-17	0.0002151	0.000328042
2008-06-18	0.000162738	0.000295511
2008-06-19	0.000116376	0.000263518
2008-06-20	9.92945e-05	0.000237803
2008-06-21	7.6387e-05	0.000211526
2008-06-22	0.000105036	0.000185997
2008-06-23	0.000118992	0.000170243
2008-06-24	0.000117993	0.000161544
2008-06-25	0.000111816	0.000136665
2008-06-26	0.000181417	0.00013011
2008-06-27	7.78671e-05	0.000112526
2008-06-28	7.884e-05	0.000113045
2008-06-29	0	9.65521e-05
2008-06-30	0	9.58685e-05
2008-07-01	0	8.11884e-05
2008-07-02	7.128e-05	6.3956e-05
2008-07-03	0	5.60444e-05
2008-07-04	0	4.78032e-05
2008-07-05	0	3.93367e-05
2008-07-06	0	3.17241e-05
2008-07-07	0	3.11603e-05
2008-07-08	0	2.37156e-05
2008-07-09	0	2.38399e-05
2008-07-10	0	1.58616e-05
2008-07-11	0	1.57877e-05
2008-07-12	0	7.8756e-06
2008-07-13	0	1.59234e-05
2008-07-14	0	7.84788e-06
2008-07-15	0	1.84931e-05
2008-07-16	0	1.09908e-05
2008-07-17	0	1.47439e-05
2008-07-18	0	1.84971e-05
2008-07-19	0	1.84897e-05
2008-07-20	0	1.84897e-05
2008-07-21	0	1.85003e-05
2008-07-22	0	0
2008-07-23	0	0
2008-07-24	0	0
2008-07-25	0	0
2008-07-26	0	0
2008-07-27	0	0
2008-07-28	0	0
2008-07-29	0	0
2008-07-30	0	0
2008-07-31	0	0
2009-05-01	0	0.000175195
2009-05-02	0	0.000519527
2009-05-03	0	0.000328829
2009-05-04	0	0.000195794
2009-05-05	0	4.50152e-05
2009-05-06	0	4.51866e-05
2009-05-07	0	0.000142305
2009-05-08	0	0.000218249
2009-05-09	0	0.000176196
2009-05-10	0	0.000218935
2009-05-11	0	0.000250114
2009-05-12	0	0.000256423
2009-05-13	0	0.000535721
2009-05-14	0	0.000201382
2009-05-15	0	4.69503e-05
2009-05-16	0	9.94634e-05
2009-05-17	0	0.000196025
2009-05-18	0	0.000115961
2009-05-19	0	4.7703e-05
2009-05-20	0	5.68976e-05
2009-05-21	0	6.64928e-05
2009-05-22	0	8.85449e-05
2009-05-23	0	5.35193e-05
2009-05-24	0	2.76511e-05
2009-05-25	0	2.72346e-05
2009-05-26	4.92277e-05	2.75154e-05
2009-05-27	3.50975e-05	2.76586e-05
2009-05-28	4.31301e-05	7.49472e-05
2009-05-29	2.71362e-05	7.35574e-05
2009-05-30	1.35505e-05	6.295e-05
2009-05-31	1.30358e-05	0.000101996
2009-06-01	0	0.000103271
2009-06-02	0	5.41027e-05
2009-06-03	0	5.48192e-05
2009-06-04	0	3.07875e-05
2009-06-05	0	1.74953e-05
2009-06-06	0	1.73592e-05
2009-06-07	0	2.0447e-05
2009-06-08	0	1.7453e-05
2009-06-09	0	2.36511e-05
2009-06-10	0	3.80399e-05
2009-06-11	0	4.92427e-05
2009-06-12	0	4.45794e-05
2009-06-13	0	4.82768e-05
2009-06-14	0	4.28016e-05
2009-06-15	0	4.18414e-05
2009-06-16	0	3.59481e-05
2009-06-17	0	4.16834e-05
2009-06-18	0	3.59497e-05
2009-06-19	0	4.00907e-05
2009-06-20	0	3.77822e-05
2009-06-21	0	4.56368e-05
2009-06-22	0	4.56189e-05
2009-06-23	0	3.59128e-05
2009-06-24	0	2.71925e-05
2009-06-25	0	3.57736e-05
2009-06-26	1.69319e-05	8.78255e-06
2009-06-27	0	0
2009-06-28	0	0
2009-06-29	0	0
2009-06-30	0	0
2009-07-01	0	0
2009-07-02	0	0
2009-07-03	0	0
2009-07-04	0	0
2009-07-05	0	0
2009-07-06	0	0
2009-07-07	0	0
2009-07-08	0	0
2009-07-09	0	0
2009-07-10	0	0
2009-07-11	0	0
2009-07-12	0	0
2009-07-13	0	0
2009-07-14	0	0
2009-07-15	0	0
2009-07-16	0	0
2009-07-17	0	0
2009-07-18	0	0
2009-07-19	0	0
2009-07-20	0	0
2009-07-21	0	0
2009-07-22	0	0
2009-07-23	0	0
2009-07-24	0	0
2009-07-25	0	0
2009-07-26	0	0
2009-07-27	0	0
2009-07-28	0	0
2009-07-29	0	0
2009-07-30	0	0
2009-07-31	0	0
2009-08-01	0	0
2009-08-02	0	0
2009-08-03	0	0
2009-08-04	0	0
2009-08-05	0	0
2009-08-06	0	0
2009-08-07	0	0
2009-08-08	0.00477595	0.000109838
2009-08-09	0.000314426	6.18206e-05
2009-08-10	6.97246e-05	3.31086e-05
2009-08-11	0	0
2009-08-12	0	0
2009-08-13	0	0
2009-08-14	0	0
2009-08-15	0	0
2009-08-16	0.00174221	0.0136042
2009-08-17	0.000379398	0.00149235
2009-08-18	0.000176965	0.000146642
2009-08-19	0.000167679	0.000158948
2009-08-20	0.000451248	0.000436486
2009-08-21	0.000509248	0.000494631
2009-08-22	0.00032871	0.000314277
2009-08-23	0.000219103	0.00021286
2009-08-24	0.00014155	0.000143089
2009-08-25	8.59276e-05	0.000408635
2009-08-26	6.19204e-05	0.000252509
2009-08-27	4.72383e-05	6.01363e-05
2009-08-28	3.32036e-05	6.00535e-05
2009-08-29	2.80856e-05	3.92411e-05
2009-08-30	2.34281e-05	3.92184e-05
2009-08-31	1.86696e-05	2.83601e-05
2009-09-01	9.26929e-06	2.83249e-05
2009-09-02	9.30597e-06	2.81085e-05
2009-09-03	4.56804e-06	2.28656e-05
2009-09-04	0	0
2009-09-05	0	0
2009-09-06	0	0
2009-09-07	0	0
2009-09-08	0	0
2009-09-09	0	0
2009-09-10	0	0
2009-09-11	0	0
2009-09-12	0	0
2009-09-13	0	0
2009-09-14	0	0
2009-09-15	0	0
2009-09-16	0	0
2009-09-17	0	0
2009-09-18	0	0
2009-09-19	0	0
2009-09-20	0	0
2009-09-21	0	0
2009-09-22	0	0
2009-09-23	0	0
2009-09-24	0	0
2009-09-25	0	0
2009-09-26	0	0
2009-09-27	0	0
2009-09-28	0	0
2009-09-29	0	0
2009-09-30	0	0
2009-10-01	0.000473419	0.000295599
2009-10-02	0.00148601	0.00104953
2009-10-03	0.00290585	0.000554507
2009-10-04	0.00181161	0.000376728
2009-10-05	0.000458231	0.000365325
2009-10-06	0.00208746	0.00176882
2009-10-07	0.00131707	0.00122708
2009-10-08	0.000787539	0.000759665
2009-10-09	0.000877309	0.000568512
2009-10-10	0.000669937	0.00046942
2009-10-11	0.000349898	0.000391798
2009-10-12	0.000293955	0.000357171
2009-10-13	0.00026231	0.00034781
2009-10-14	0.00028075	0.000350553
2009-10-15	0.00057558	0.000649417
2009-10-16	0.000605121	0.000663135
2009-10-17	0.000565688	0.000592049
2009-10-18	0.000503466	0.000546346
2009-10-19	0.000371407	0.00045392
2009-10-20	0.00030512	0.000407296
2009-10-21	0.000872762	0.000956908
2009-10-22	0.00092478	0.00101605
2009-10-23	0.000662649	0.000763268
2009-10-24	0.000492902	0.000624867
2009-10-25	0.000365078	0.000512628
2009-10-26	0.000326892	0.000191909
2009-10-27	0.000303201	0.000184714
2009-10-28	0.000234469	0.000162715
2009-10-29	0.000234453	0.000167036
2009-10-30	0.00029365	0.000331885
2009-10-31	0.000329994	0.000346392
2010-04-01	0.000368054	0.000274957
2010-04-02	0.000324121	0.000264245
2010-04-03	0.000264971	0.000246128
2010-04-04	0.0002397	0.000229646
2010-04-05	0.000222397	0.000242467
2010-04-06	0.000206877	0.000224178
2010-04-07	0.000173506	0.00021454
2010-04-08	0.000163553	0.000194985
2010-04-09	0.000151033	0.00018653
2010-04-10	0.000125547	0.00017495
2010-04-11	0.000120992	0.000172343
2010-04-12	0.000123498	0.000170611
2010-04-13	0.00608698	0.00268508
2010-04-14	0.00538893	0.00156419
2010-04-15	0.001687	0.00194288
2010-04-16	0.000722611	0.00178273
2010-04-17	0.000722611	0.00126015
2010-04-18	0.00046413	0.000996057
2010-04-19	0.00039426	0.00085502
2010-04-20	0.000347224	0.000775359
2010-04-21	0.000302192	0.000374988
2010-04-22	0.000268777	0.000259196
2010-04-23	0.000237396	0.000242852
2010-04-24	0.000217179	0.000226519
2010-04-25	0.000179583	0.000212799
2010-04-26	0.000155324	0.000200024
2010-04-27	0.000136589	0.000199314
2010-04-28	0.000144345	0.000203238
2010-04-29	0.000146358	0.000201447
2010-04-30	0.000118419	0.000186352
2010-05-01	9.97202e-05	0.000170659
2010-05-02	8.89075e-05	0.000165285
2010-05-03	8.33262e-05	0.000154693
2010-05-04	8.62596e-05	0.000157048
2010-05-05	7.78075e-05	0.000145378
2010-05-06	7.02061e-05	0.000141636
2010-05-07	7.63737e-05	0.000143407
2010-05-08	9.23318e-05	0.000127843
2010-05-09	0.000141122	0.00013402
2010-05-10	0.000147793	0.000230123
2010-05-11	0.000627666	0.00114593
2010-05-12	0.00137256	0.00086246
2010-05-13	0.00644623	0.000436118
2010-05-14	0.00398645	0.000378834
2010-05-15	0.00315797	0.000333791
2010-05-16	0.00263564	0.000298909
2010-05-17	0.00220901	0.000268132
2010-05-18	0.00185166	0.000244962
2010-05-19	0.00158581	0.00022972
2010-05-20	0.000574349	0.000194377
2010-05-21	0.000159971	0.000174765
2010-05-22	0.000157626	0.000174765
2010-05-23	0.000117329	0.000174765
2010-05-24	0.000115919	0.000174765
2010-05-25	9.03315e-05	0.00016568
2010-05-26	8.80446e-05	0.00015949
2010-05-27	8.76249e-05	0.000154952
2010-05-28	8.24195e-05	0.000150498
2010-05-29	7.85298e-05	0.000149108
2010-05-30	7.06585e-05	0.00014067
2010-05-31	6.01801e-05	0.000133
2010-06-01	6.101e-05	0.000127261
2010-06-02	5.11837e-05	0.000121619
2010-06-03	4.62552e-05	0.000123778
2010-06-04	4.73311e-05	0.000115298
2010-06-05	3.73558e-05	0.000105717
2010-06-06	3.24173e-05	0.000108704
2010-06-07	3.30249e-05	0.000102931
2010-06-08	3.31979e-05	0.000112919
2010-06-09	4.22541e-05	0.000117633
2010-06-10	4.28425e-05	0.00012601
2010-06-11	0.00182955	0.00181931
2010-06-12	0.0017746	0.00253961
2010-06-13	0.0012391	0.00268261
2010-06-14	0.00179495	0.0191787
2010-06-15	0.00282152	0.0199697
2010-06-16	0.00144079	0.0203231
2010-06-17	0.00108075	0.00338062
2010-06-18	0.000996557	0.000814582
2010-06-19	0.000442089	0.000479007
2010-06-20	0.000232949	0.000292878
2010-06-21	0.000358228	0.00026872
2010-06-22	0.000394762	0.000247948
2010-06-23	0.000721956	0.00044886
2010-06-24	0.000688862	0.000402131
2010-06-25	0.000560464	0.000257461
2010-06-26	0.000446533	0.000233021
2010-06-27	0.000356559	0.000225154
2010-06-28	0.000266895	0.000193519
2010-06-29	0.000204934	0.000191351
2010-06-30	0.000194667	0.0085678
2010-07-01	0.000113029	0.00649464
2010-07-02	8.8543e-05	0.000146837
2010-07-03	8.8543e-05	0.000127848
2010-07-04	8.8543e-05	0.000112369
2010-07-05	8.3212e-05	0.000162518
2010-07-06	6.72798e-05	0.000251219
2010-07-07	6.00292e-05	0.000151598
2010-07-08	4.18125e-05	0.000101071
2010-07-09	3.01952e-05	9.02709e-05
2010-07-10	7.3638e-05	0.000107002
2010-07-11	0.000179828	0.000231114
2010-07-12	9.82086e-05	0.000158697
2010-07-13	6.75955e-05	0.000127866
2010-07-14	4.87451e-05	0.000321468
2010-07-15	2.61669e-05	0.00042126
2010-07-16	7.63188e-06	0.000238871
2010-07-17	0	5.58613e-05
2010-07-18	0	4.45598e-05
2010-07-19	0	4.23291e-05
2010-07-20	0	3.28271e-05
2010-07-21	0	2.98944e-05
2010-07-22	0	0.000115253
2010-07-23	0	0.000134775
2010-07-24	0	4.83389e-05
2010-07-25	0	8.11013e-06
2010-07-26	0	7.57245e-06
2010-07-27	0	8.44619e-06
2010-07-28	0	6.92274e-06
2010-07-29	0	8.5358e-06
2010-07-30	0	8.58061e-06
2010-07-31	0	7.10197e-06
2010-08-01	0	7.81889e-06
2010-08-02	0	1.1183e-05
2010-08-03	0	1.02588e-05
2010-08-04	0	8.04295e-06
2010-08-05	0	7.72767e-06
2010-08-06	0	7.4983e-06
2010-08-07	0	5.31006e-06
2010-08-08	0	7.87111e-06
2010-08-09	0	6.54894e-06
2010-08-10	0	8.43579e-06
2010-08-11	0	7.19919e-06
2010-08-12	0	7.56444e-06
2010-08-13	2.25276e-05	0.000234789
2010-08-14	0.00769209	0.000943839
2010-08-15	8.13462e-05	4.95205e-05
2010-08-16	3.06013e-05	3.39854e-05
2010-08-17	0	2.67877e-05
2010-08-18	3.39665e-06	2.56535e-05
2010-08-19	0	2.17152e-05
2010-08-20	7.69346e-06	4.71643e-05
2010-08-21	3.88669e-06	3.86591e-05
2010-08-22	0	3.01257e-05
2010-08-23	3.8404e-06	2.18346e-05
2010-08-24	1.14566e-05	6.80546e-05
2010-08-25	3.79454e-06	4.55351e-05
2010-08-26	2.0693e-05	0.000159426
2010-08-27	3.74345e-05	0.000120283
2010-08-28	3.74345e-05	9.74806e-05
2010-08-29	3.74345e-05	3.64856e-05
2010-08-30	3.74345e-05	1.51872e-05
2010-08-31	2.38165e-05	0.000301972
2010-09-01	7.59432e-06	0.00017263
2010-09-02	4.89988e-05	0.000269631
2010-09-03	5.20347e-05	0.000216232
2010-09-04	3.76126e-05	0.000164043
2010-09-05	6.23789e-05	0.000136591
2010-09-06	0.000102349	0.000121959
2010-09-07	3.39142e-05	0.000108489
2010-09-08	1.74017e-05	0.000112464
2010-09-09	3.68274e-05	0.000111038
2010-09-10	6.13896e-05	0.000125104
2010-09-11	0.000228945	0.0011815
2010-09-12	0.000168973	0.00169689
2010-09-13	0.000138521	0.000845831
2010-09-14	9.10916e-05	0.000140465
2010-09-15	0.000563182	0.000494682
2010-09-16	0.00131909	0.00108172
2010-09-17	0.00103443	0.000653863
2010-09-18	0.000652823	0.000446658
2010-09-19	0.000482482	0.000357257
2010-09-20	0.000415735	0.000321124
2010-09-21	0.000516011	0.000405054
2010-09-22	0.000467808	0.000357601
2010-09-23	0.00254165	0.0018628
2010-09-24	0.00401608	0.00361017
2010-09-25	0.00176165	0.00240035
2010-09-26	0.00106456	0.00194509
2010-09-27	0.000775034	0.00145552
2010-09-28	0.000587688	0.00120032
2010-09-29	0.00047004	0.00154744
2010-09-30	0.000368503	0.000662649
2010-10-01	0.000265046	0.000302995
2010-10-02	0.000175827	0.000272884
2010-10-03	0.000175827	0.000255527
2010-10-04	0.000175827	0.000234776
2010-10-05	0.000175827	0.000220624
2010-10-06	0.000488108	0.000202243
2010-10-07	0.000450415	0.000195211
2010-10-08	0.000140456	0.000184823
2010-10-09	0.000131226	0.000174129
2010-10-10	0.000117489	0.00016827
2010-10-11	0.000113095	0.000162274
2010-10-12	9.53757e-05	0.000148844
2010-10-13	9.59627e-05	0.000149525
2010-10-14	0.000101064	0.000157235
2010-10-15	8.99849e-05	0.000155971
2010-10-16	8.17494e-05	0.000146388
2010-10-17	8.00478e-05	0.000142757
2010-10-18	7.90441e-05	0.000142971
2010-10-19	7.85951e-05	0.000140431
2010-10-20	7.24967e-05	0.000134616
2010-10-21	6.47142e-05	0.000124928
2010-10-22	6.7025e-05	0.000130931
2010-10-23	6.23526e-05	0.000124901
2010-10-24	0.000174566	0.000193187
2010-10-25	0.000254162	0.000218091
2010-10-26	0.000872373	0.000489719
2010-10-27	0.000649999	0.000395287
2010-10-28	0.000501835	0.000328563
2010-10-29	0.000433183	0.000299895
2010-10-30	0.000311692	0.000256422
2010-10-31	0.000243399	0.000229663
2011-04-01	0.00246306	0.0025929
2011-04-02	0.00291981	0.00256923
2011-04-03	0.00342556	0.00696124
2011-04-04	0.0025047	0.00742221
2011-04-05	0.00162439	0.00307363
2011-04-06	0.00142699	0.0017339
2011-04-07	0.00135867	0.00139911
2011-04-08	0.00123106	0.00122455
2011-04-09	0.00117881	0.00119325
2011-04-10	0.0015884	0.00165769
2011-04-11	0.000978917	0.00101366
2011-04-12	0.00071894	0.000735317
2011-04-13	0.000580691	0.000461066
2011-04-14	0.000491489	0.000415587
2011-04-15	0.000434004	0.000386814
2011-04-16	0.000370745	0.000358763
2011-04-17	0.000327125	0.000337078
2011-04-18	0.00028041	0.000321296
2011-04-19	0.000271309	0.000304847
2011-04-20	0.000234374	0.000284397
2011-04-21	0.000246265	0.000276325
2011-04-22	0.000261215	0.000271502
2011-04-23	0.000242879	0.000253472
2011-04-24	0.000253964	0.000259132
2011-04-25	0.00026481	0.000258994
2011-04-26	0.000251671	0.000252868
2011-04-27	0.000224031	0.000236626
2011-04-28	0.000207948	0.000223772
2011-04-29	0.00020258	0.000227384
2011-04-30	0.00025788	0.000248511
2011-05-01	0.000244511	0.000239757
2011-05-02	0.00021352	0.000225414
2011-05-03	0.000207545	0.000219091
2011-05-04	0.000190823	0.000213414
2011-05-05	0.000243192	0.000229308
2011-05-06	0.000275958	0.00024134
2011-05-07	0.000228378	0.000318768
2011-05-08	0.000217364	0.00186837
2011-05-09	0.00081746	0.00668435
2011-05-10	0.000666969	0.00556164
2011-05-11	0.000470864	0.000466345
2011-05-12	0.00037936	0.000393476
2011-05-13	0.00032002	0.000333189
2011-05-14	0.000285035	0.000293869
2011-05-15	0.00024867	0.00026022
2011-05-16	0.000229394	0.00022577
2011-05-17	0.000219858	0.000227571
2011-05-18	0.000196974	0.000217649
2011-05-19	0.000179858	0.000203162
2011-05-20	0.000176772	0.000198357
2011-05-21	0.000476159	0.000357697
2011-05-22	0.000989667	0.00096975
2011-05-23	0.000956589	0.000972
2011-05-24	0.000613199	0.000433454
2011-05-25	0.000462784	0.000366014
2011-05-26	0.000355355	0.000318124
2011-05-27	0.000326604	0.000306254
2011-05-28	0.00031228	0.000298396
2011-05-29	0.000266186	0.000282678
2011-05-30	0.00182816	0.00193092
2011-05-31	0.000963985	0.00101817
2011-06-01	0.000600355	0.000634101
2011-06-02	0.000472009	0.000498541
2011-06-03	0.000387392	0.000409168
2011-06-04	0.000359596	0.000351946
2011-06-05	0.000327234	0.000333364
2011-06-06	0.000294256	0.000315963
2011-06-07	0.000249206	0.000298282
2011-06-08	0.000189904	0.000263696
2011-06-09	0.000168944	0.000247785
2011-06-10	0.000154536	0.000241904
2011-06-11	0.000145223	0.000222866
2011-06-12	0.000111272	0.000411365
2011-06-13	1.9306e-05	0.000700243
2011-06-14	6.11944e-06	0.000503998
2011-06-15	8.78961e-05	0.00025437
2011-06-16	0.000182872	0.000264939
2011-06-17	0.000502697	0.000972961
2011-06-18	0.00105685	0.00101185
2011-06-19	0.000650856	0.000605856
2011-06-20	0.000579504	0.000534504
2011-06-21	0.00152774	0.00174319
2011-06-22	0.00156599	0.00225208
2011-06-23	0.00184248	0.00119341
2011-06-24	0.00109329	0.000792289
2011-06-25	0.000633782	0.000610458
2011-06-26	0.000651251	0.000525034
2011-06-27	0.0004988	0.000448649
2011-06-28	0.000403795	0.000406054
2011-06-29	0.000350948	0.000370066
2011-06-30	0.000289819	0.000343518
2011-07-01	0.000272843	0.000350253
2011-07-02	0.000266387	0.000371099
2011-07-03	0.000215346	0.00031399
2011-07-04	0.000180291	0.000281133
2011-07-05	0.000146063	0.000251475
2011-07-06	0.000131749	0.0002271
2011-07-07	0.000110413	0.000210861
2011-07-08	9.28856e-05	0.000193588
2011-07-09	7.59046e-05	0.000172063
2011-07-10	5.87584e-05	0.000164406
2011-07-11	4.4117e-05	0.000152551
2011-07-12	3.02279e-05	0.000134279
2011-07-13	2.50932e-05	0.000124824
2011-07-14	0.000744825	0.000666213
2011-07-15	0.000869095	0.000639626
2011-07-16	0.000542085	0.000449277
2011-07-17	0.000440701	0.000401724
2011-07-18	0.00172308	0.00122597
2011-07-19	0.000560772	0.000506455
2011-07-20	0.000290484	0.000340716
2011-07-21	0.000159708	0.000250885
2011-07-22	0.000132124	0.000207255
2011-07-23	0.000125467	0.00019778
2011-07-24	0.00011756	0.000217041
2011-07-25	7.52591e-05	0.000181617
2011-07-26	5.70193e-05	0.000154909
2011-07-27	0.0022314	0.00178834
2011-07-28	0.000717164	0.000602343
2011-07-29	0.000379954	0.000381498
2011-07-30	0.000228602	0.000284404
2011-07-31	0.000158349	0.000224302
2011-08-01	0.000164604	0.000196661
2011-08-02	0.000243617	0.00028388
2011-08-03	0.00019485	0.000221101
2011-08-04	0.000121007	0.000172149
2011-08-05	8.38982e-05	0.000142088
2011-08-06	6.03455e-05	0.000127176
2011-08-07	2.39092e-05	0.000113276
2011-08-08	1.20516e-05	0.000104447
2011-08-09	0	9.05557e-05
2011-08-10	0	7.89079e-05
2011-08-11	0	6.92601e-05
2012-04-01	0	2.30707e-05
2012-04-02	0	2.22343e-05
2012-04-03	0	1.81688e-05
2012-04-04	0	2.34746e-05
2012-04-05	0	1.82106e-05
2012-04-06	0	1.89174e-05
2012-04-07	0	1.65564e-05
2012-04-08	0	1.73121e-05
2012-04-09	0	1.54922e-05
2012-04-10	0	4.64283e-05
2012-04-11	0	2.72478e-05
2012-04-12	0	9.81061e-05
2012-04-13	0	1.61197e-05
2012-04-14	0	1.57495e-05
2012-04-15	0	4.36302e-05
2012-04-16	0	7.87131e-05
2012-04-17	0	5.82088e-05
2012-04-18	0	5.48013e-05
2012-04-19	0	4.88847e-05
2012-04-20	0	5.17337e-05
2012-04-21	0	4.5569e-05
2012-04-22	0	4.6627e-05
2012-04-23	0	4.99951e-05
2012-04-24	0	4.52556e-05
2012-04-25	0	4.37918e-05
2012-04-26	0	4.07731e-05
2012-04-27	0	4.02255e-05
2012-04-28	0	4.03813e-05
2012-04-29	0	3.81679e-05
2012-04-30	0	4.04727e-05
2012-05-01	0	5.17998e-05
2012-05-02	0	5.61264e-05
2012-05-03	0	6.54241e-05
2012-05-04	0	6.50481e-05
2012-05-05	0.000228967	0.000232188
2012-05-06	0.00377534	0.00406872
2012-05-07	0.00097401	0.0014525
2012-05-08	0.000500812	0.000621359
2012-05-09	0.000342649	0.000439695
2012-05-10	0.000270509	0.000363209
2012-05-11	0.000169813	0.000287623
2012-05-12	0.000128325	0.000232027
2012-05-13	0.000129263	0.000232136
2012-05-14	0.000116705	0.000214517
2012-05-15	9.01374e-05	0.000119985
2012-05-16	7.33928e-05	5.39165e-05
2012-05-17	7.21468e-05	0.000161202
2012-05-18	6.16406e-05	8.67822e-05
2012-05-19	4.26973e-05	0.000128293
2012-05-20	4.18594e-05	8.66684e-05
2012-05-21	3.19793e-05	0.00020977
2012-05-22	6.30291e-05	0.000174263
2012-05-23	4.27992e-05	0.000149121
2012-05-24	0.000216539	0.000226938
2012-05-25	0.00037481	0.000294342
2012-05-26	0.000703175	0.000592347
2012-05-27	0.000599435	0.000464323
2012-05-28	0.00123875	0.000763724
2012-05-29	0.000652749	0.000456419
2012-05-30	0.000441615	0.000316764
2012-05-31	0.000342257	0.000267801
2012-06-01	0.000283304	0.000232682
2012-06-02	0.000228764	0.000207567
2012-06-03	0.000173103	0.000192782
2012-06-04	0.000145902	0.000160771
2012-06-05	0.000119564	0.000154892
2012-06-06	9.76904e-05	0.000138829
2012-06-07	8.27288e-05	0.000141925
2012-06-08	7.02689e-05	0.000131097
2012-06-09	5.2555e-05	0.000139526
2012-06-10	4.31445e-05	0.000125607
2012-06-11	3.2474e-05	0.000108531
2012-06-12	1.07228e-05	8.9019e-05
2012-06-13	2.30719e-05	9.15907e-05
2012-06-14	0	9.08274e-05
2012-06-15	0	7.61757e-05
2012-06-16	0	7.58298e-05
2012-06-17	0.000599177	0.000604269
2012-06-18	0.00497272	0.00426892
2012-06-19	0.0033583	0.00365498
2012-06-20	0.00170828	0.00162914
2012-06-21	0.000916491	0.000843118
2012-06-22	0.000107304	0.000496898
2012-06-23	3.07146e-05	0.000383088
2012-06-24	4.90666e-05	0.000297709
2012-06-25	4.17513e-05	0.000244832
2012-06-26	2.40943e-05	0.000217232
2012-06-27	3.51097e-05	0.000184588
2012-06-28	1.88806e-05	0.00014021
2012-06-29	9.23775e-06	0.000126583
2012-06-30	9.43589e-06	0.000101899
2012-07-01	8.28257e-06	9.04869e-05
2012-07-02	2.43089e-06	7.68319e-05
2012-07-03	0	6.39977e-05
2012-07-04	0	5.27032e-05
2012-07-05	0	3.89826e-05
2012-07-06	0	3.26763e-05
2012-07-07	0	2.71638e-05
2012-07-08	0	2.04631e-05
2012-07-09	0	1.87108e-05
2012-07-31	0	0
2012-08-01	0	0
2012-08-02	0	0
2012-08-03	0	0
2012-08-04	0	0
2012-08-05	0	0
2012-08-06	0	0
2012-08-07	0	0
2012-08-08	0	0
2012-08-09	0	0
2012-08-10	0	0
2012-08-11	0	0
2012-08-12	0	0
2012-08-13	0	0
2012-08-14	0	0
2012-08-15	0	0
2012-08-16	0	0
2012-08-17	0	0
2012-08-18	0	0
2012-08-19	0	0
2012-08-20	0	0
2012-08-21	0	0
2012-08-22	0	0
2012-08-23	0	0
2012-08-24	0	0
2012-08-25	0	0
2012-08-26	0	0
2012-08-27	0	0
2012-08-28	0	0
2012-08-29	0	0
2012-08-30	0	0
2012-08-31	0	0
2012-09-01	0	0
2012-09-02	0	0
2012-09-03	0	0
2012-09-04	0	0
2012-09-05	0	0
2012-09-06	0	0
2012-09-07	0	0
2012-09-08	0	0
2012-09-09	0	0
2012-09-10	0	0
2012-09-11	0	0
2012-09-12	0	0
2012-09-13	0	0
2012-09-14	0	0
2012-09-15	0	0
2012-09-16	0	0
2012-09-17	0	0
2012-09-18	0	0
2012-09-19	0	0
2012-09-20	0	0
2012-09-21	0	0
2012-09-22	0	0
2012-09-23	0	0
2012-09-24	0	0
2012-09-25	0	0
2012-09-26	0	0
2012-09-27	0	0
2012-09-28	0	0
2012-09-29	0	0
2012-09-30	0	0
2012-10-01	0	0
2012-10-02	0	0
2012-10-03	0	0
2012-10-04	0	0
2012-10-05	0	0
2012-10-06	0	0
2012-10-07	0	0
2012-10-08	0	0
2012-10-09	0	0
2012-10-10	0	0
2012-10-11	0	0
2012-10-12	0	0
2012-10-13	0	0
2012-10-14	0	0
2012-10-15	0	0
2012-10-16	0	0
2012-10-17	0	0
2012-10-18	0	0
2012-10-19	0	0
2012-10-20	0	0
2012-10-21	0	0
2012-10-22	0	0
2012-10-23	0	0
2012-10-24	0	0
2012-10-25	0	0
2012-10-26	0	0
2012-10-27	0	0
2012-10-28	0	0
2012-10-29	0	0
2012-10-30	0	0
2012-10-31	0	0
2013-04-01	0	0
2013-04-02	0	0
2013-04-03	0	0
2013-04-04	0	0
2013-04-05	0	0
2013-04-06	0	0
2013-04-07	0	0
2013-04-08	0	0
2013-04-09	2.42369e-06	4.39448e-05
2013-04-10	0.00035571	8.03761e-05
2013-04-11	0.000259607	6.71481e-05
2013-04-12	0.000169102	5.51037e-05
2013-04-13	0.000172008	5.14196e-05
2013-04-14	0.000258626	6.46631e-05
2013-04-15	0.000736029	0.000159797
2013-04-16	0.00101655	0.000212692
2013-04-17	0	0.000188163
2013-04-18	0	0.000150832
2013-04-19	0.000674622	0.000124924
2013-04-20	0.000579476	0.000129783
2013-04-21	0.000298582	0.000176836
2013-04-22	8.56771e-05	0.000189698
2013-04-23	2.43749e-05	0.000173446
2013-04-24	0.000205345	0.000171059
2013-04-25	0.000104339	0.000142897
2013-04-26	0	0.000120614
2013-04-27	0	0.000111399
2013-04-28	0	0.00011161
2013-04-29	0.000663056	0.000100617
2013-04-30	0.000242428	9.41071e-05
2013-05-01	0.000311338	7.93837e-05
2013-05-02	0.000279467	7.01763e-05
2013-05-03	0.00027752	6.84986e-05
2013-05-04	0.000134859	6.30297e-05
2013-05-05	0	6.07739e-05
2013-05-06	0	5.92515e-05
2013-05-07	0.000226795	5.8296e-05
2013-05-08	0.000164207	5.35928e-05
2013-05-09	0.00013387	6.26839e-05
2013-05-10	0.000134497	5.52968e-05
2013-05-11	8.79444e-05	5.33176e-05
2013-05-12	0.000108032	5.18422e-05
2013-05-13	0.000117932	5.72196e-05
2013-05-14	9.12956e-05	5.25516e-05
2013-05-15	5.87577e-05	4.31114e-05
2013-05-16	7.24265e-05	4.30462e-05
2013-05-17	5.84028e-05	4.57391e-05
2013-05-18	5.76118e-05	5.21472e-05
2013-05-19	7.02378e-05	5.28454e-05
2013-05-20	6.41731e-05	5.65904e-05
2013-05-21	4.47031e-05	4.76264e-05
2013-05-22	5.83579e-05	4.78939e-05
2013-05-23	8.00329e-05	4.82826e-05
2013-05-24	0.000101671	5.25243e-05
2013-05-25	0.000110282	5.49919e-05
2013-05-26	9.63952e-05	6.17865e-05
2013-05-27	9.36106e-05	6.47899e-05
2013-05-28	8.78893e-05	6.0384e-05
2013-05-29	7.24003e-05	6.07509e-05
2013-05-30	7.27044e-05	6.45489e-05
2013-05-31	7.54978e-05	6.55618e-05
2013-06-01	5.72582e-05	5.53881e-05
2013-06-02	4.3426e-05	5.54968e-05
2013-06-03	5.74731e-05	5.74237e-05
2013-06-04	5.93042e-05	5.88293e-05
2013-06-05	0.000120382	6.52682e-05
2013-06-06	0.000147361	0.000993446
2013-06-07	0.00013403	0.0013391
2013-06-08	0.000115396	0.00132619
2013-06-09	0.000227087	0.00201376
2013-06-10	0.000235732	0.0010242
2013-06-11	0	0.00013472
2013-06-12	0.000206212	0.000209848
2013-06-13	0	0.000248642
2013-06-14	0.000686702	0.000215699
2013-06-15	1.99266e-05	0.000181995
2013-06-16	0	0.000151693
2013-06-17	0	0.000138673
2013-06-18	0	0.00012078
2013-06-19	0	0.000115057
2013-06-20	0	0.000103717
2013-06-21	0.00129103	0.000689649
2013-06-22	0.00202472	0.000819484
2013-06-23	0.00459608	0.00253724
2013-06-24	0.00108572	0.000849597
2013-06-25	0.000564494	0.000497233
2013-06-26	0.000272617	0.000362769
2013-06-27	0.000868493	0.000272294
2013-06-28	0.000550032	0.000227239
2013-06-29	0.000445896	0.000179986
2013-06-30	9.32925e-05	0.000159782
2013-07-01	0	0.000124742
2013-07-02	0	9.3213e-05
2013-07-03	0	8.51616e-05
2013-07-04	0	7.64443e-05
2013-07-05	3.51007e-05	6.94951e-05
2013-07-06	0	6.95111e-05
2013-07-07	0	6.4557e-05
2013-07-08	0	5.91565e-05
2013-07-09	0	5.88636e-05
