# Supplementary material for: Comparison of Contaminant Transport in Agricultural Drainage Water and Urban Stormwater Runoff
Source: PLoS One. 2016 Dec 8;11(12):e0167834. doi: 10.1371/journal.pone.0167834 (PMC5145188; doi:10.1371/journal.pone.0167834)
Supplement: S2 Appendix — (XLSX) [file pone.0167834.s012.xlsx]

## Sheet: Precipitation
Date	Stormwater Precip (mm)	Fertilized Field Precip (mm)
2007-06-01	8.1	8.382
2007-06-02	0.3	3.81
2007-06-03	0	0.254
2007-06-04	3	0
2007-06-05	0	0
2007-06-06	0	0
2007-06-07	15.2	15.2
2007-06-08	0	0
2007-06-09	0	0
2007-06-10	7.9	7.9
2007-06-11	0	0
2007-06-12	0	0
2007-06-13	0	0
2007-06-14	0	0
2007-06-15	0	0.508
2007-06-16	2.5	2.286
2007-06-17	2.5	4.064
2007-06-18	8.1	8.1
2007-06-19	8.9	0
2007-06-20	0	0
2007-06-21	2.5	2.5
2007-06-22	0	0
2007-06-23	0	0
2007-06-24	0	0
2007-06-25	0	0
2007-06-26	0	0
2007-06-27	0	0
2007-06-28	0	0
2007-06-29	0	0
2007-06-30	0	0
2007-07-01	0	0
2007-07-02	0	1.778
2007-07-03	3.8	3.8
2007-07-04	0.5	0
2007-07-05	0	0
2007-07-06	0	0
2007-07-07	0	0
2007-07-08	0	0
2007-07-09	0	0
2007-07-10	0	0
2007-07-11	0	1.016
2007-07-12	1.3	0
2007-07-13	0	0.508
2007-07-14	2	0.762
2007-07-15	0	0
2007-07-16	0	0.254
2007-07-17	0	0
2007-07-18	0	0
2007-07-19	0	0
2007-07-20	0	0
2007-07-21	0	0
2007-07-22	0	0
2007-07-23	0	0
2007-07-24	0	0
2007-07-25	0.5	0
2007-07-26	15.2	15.2
2007-07-27	0	0
2007-07-28	0	0
2007-07-29	0	0
2007-07-30	0	0
2007-07-31	0	0
2007-08-01	0	0
2007-08-02	0	0
2007-08-03	0	0
2007-08-04	3.3	10.414
2007-08-05	5.8	0
2007-08-06	0	1.524
2007-08-07	0	0
2007-08-08	0	0
2007-08-09	0	0
2007-08-10	0	0
2007-08-11	26.9	35.052
2007-08-12	0	0
2007-08-13	0	0
2007-08-14	0	0
2007-08-15	0	0
2007-08-16	0	0
2007-08-17	0	0
2007-08-18	2.5	2.5
2007-08-19	22.9	22.9
2007-08-20	2.5	2.5
2007-08-21	87.6	87.6
2007-08-22	0.8	0.254
2007-08-23	0	0.508
2007-08-24	1.8	0
2007-08-25	0	0.254
2007-08-26	0	0
2007-08-27	0	0.254
2007-08-28	2.5	4.064
2007-08-29	1.3	0
2007-08-30	0	0
2007-08-31	0	0
2007-09-01	0	0
2007-09-02	0	0
2007-09-03	0	0
2007-09-04	0	0
2007-09-05	0	0
2007-09-06	0	0
2007-09-07	4.8	4.8
2007-09-08	0	0
2007-09-09	0	0
2007-09-10	0	0
2007-09-11	0	0
2007-09-12	0	0
2007-09-13	0	0
2007-09-14	0	0
2007-09-15	0	0
2007-09-16	0	0
2007-09-17	0	6.858
2007-09-18	31.8	31.8
2007-09-19	8.6	0
2007-09-20	28.4	28.4
2007-09-21	0	2.032
2007-10-02	4.1	4.572
2007-10-03	0	0
2007-10-04	0	0
2007-10-05	14.5	14.5
2007-10-06	2	8.89
2007-10-07	5.1	9.398
2007-10-08	25.4	25.4
2007-10-09	0	0
2009-05-01	0	0
2009-05-02	0	0
2009-05-03	0	0
2009-05-04	0	0.762
2009-05-05	3.6	3.302
2009-05-06	0	0
2009-05-07	0	0
2009-05-08	0	1.778
2009-05-09	0.8	0
2009-05-10	0	0
2009-05-11	0	0
2009-05-12	0	0
2009-05-13	2.8	1.27
2009-05-14	0	0
2009-05-15	20.3	12.192
2009-05-16	0	0
2009-05-17	0	0
2009-05-18	0	0
2009-05-19	0	0
2009-05-20	0	3.048
2009-05-21	6.1	2.54
2009-05-22	0	0
2009-05-23	0	0
2009-05-24	0	0
2009-05-25	0	0
2009-05-26	0	0
2009-05-27	0	0
2009-05-28	0	0
2009-05-29	0.3	0.254
2009-05-30	0	0.254
2009-05-31	0	0.762
2009-06-01	8.9	8.9
2009-06-02	0	0
2009-06-03	0	0
2009-06-04	0	0
2009-06-05	0	0
2009-06-06	0	6.858
2009-06-07	7.1	2.54
2009-06-08	13	11.43
2009-06-09	0	0
2009-06-10	3.3	2.794
2009-06-11	0	0
2009-06-12	0	0
2009-06-13	0	0
2009-06-14	0	0
2009-06-15	0	0
2009-06-16	3.8	5.08
2009-06-17	0	0
2009-06-18	0	0
2009-06-19	0	0
2009-06-20	0	0
2009-06-21	7.6	7.874
2009-06-22	0	0
2009-06-23	0	0
2009-06-24	0	1.524
2009-06-25	0.8	0
2009-06-26	0	5.334
2009-06-27	7.6	4.572
2009-06-28	0.8	0
2009-06-29	0	0
2009-06-30	0	0
2009-07-01	0	0
2009-07-02	0	0
2009-07-03	0	0
2009-07-04	0.8	2.286
2009-07-05	0	2.286
2009-07-06	1.5	0
2009-07-07	0.8	1.27
2009-07-08	1	0
2009-07-09	0.5	1.27
2009-07-10	0.3	0
2009-07-11	0	0
2009-07-12	0	0
2009-07-13	0	0
2009-08-20	8.9	9.144
2009-08-21	13.2	1.016
2009-08-22	0	0
2009-08-23	0	0
2009-08-24	0	0
2009-08-25	11.2	11.2
2009-08-26	0	0.508
2009-08-27	0	0
2009-08-28	0	0
2009-08-29	0	0
2009-08-30	0	0
2009-08-31	0	0
2009-09-01	0	1.778
2009-09-02	0	0
2009-09-03	0	0
2009-09-04	0	0
2009-09-05	0	0
2009-09-06	0	0
2009-09-07	0	0
2009-09-08	0	0
2009-09-09	0	0
2009-09-10	0	0
2009-09-11	22.9	22.9
2009-09-12	0.5	0.762
2009-09-13	0	0
2009-09-14	0	0
2009-09-15	0	0
2009-09-16	0	0
2009-09-17	0	0
2009-09-18	0	0
2009-09-19	0	0
2009-09-20	0	0
2009-09-21	0	1.016
2009-09-22	0.8	0
2009-09-23	0	0
2009-09-24	0	0.762
2009-09-25	4.1	8.636
2009-09-26	5.1	0.254
2009-09-27	0	1.016
2009-09-28	1.5	0
2009-09-29	0	0
2009-09-30	0	0
2009-10-01	12.7	73.66
2009-10-02	58.4	5.08
2009-10-03	3.8	0.508
2009-10-04	0.3	0
2009-10-05	22.9	15.494
2009-10-06	12.2	19.558
2009-10-07	0	0.254
2009-10-08	0	0
2009-10-09	0	0
2009-10-10	0	0
2009-10-11	0	0
2009-10-12	5.1	4.572
2009-10-13	0	0
2009-10-14	0	6.096
2009-10-15	12.7	7.62
2009-10-16	1	2.286
2009-10-17	2.5	0.254
2009-10-18	0	0
2009-10-19	0	0
2009-10-20	0	0
2009-10-21	14.5	20.32
2009-10-22	4.6	0
2009-10-23	0	0
2009-10-24	0	1.016
2009-10-25	1.8	0.254
2009-10-26	0.3	0
2009-10-27	0	0
2009-10-28	0	0.762
2009-10-29	2	10.16
2009-10-30	17.3	8.636
2009-10-31	3.6	0
2010-04-01	0	0
2010-04-02	0	0
2010-04-03	0.3	0
2010-04-04	0	0
2010-04-05	0	0
2010-04-06	0	0
2010-04-07	0	0
2010-04-08	0	0
2010-04-09	0	0
2010-04-10	0	0
2010-04-11	0	0
2010-04-12	0	0.254
2010-04-13	76.2	56.642
2010-04-14	0.8	8.382
2010-04-15	0.5	0
2010-04-16	0	0
2010-04-17	0	0
2010-04-18	0	0
2010-04-19	0	0
2010-04-20	0	0
2010-04-21	0	0
2010-04-22	0	0
2010-04-23	0	1.778
2010-04-24	1.8	1.016
2010-04-25	1	0.254
2010-04-26	0	0
2010-04-27	0	0
2010-04-28	0	0
2010-04-29	1	0.254
2010-04-30	6.4	5.842
2010-05-01	1	0
2010-05-02	0	0
2010-05-03	0	0
2010-05-04	0	0
2010-05-05	0	0.254
2010-05-06	0	1.016
2010-05-07	3	10.414
2010-05-08	6.9	1.524
2010-05-09	0	0.254
2010-05-10	0	12.446
2010-05-11	26.2	16.51
2010-05-12	3.8	5.334
2010-05-13	10.2	2.54
2010-05-14	0	0
2010-05-15	0	0
2010-05-16	0	0
2010-05-17	0	0
2010-05-18	0	0
2010-05-19	0	0
2010-05-20	0	0
2010-05-21	0	0.254
2010-05-22	0	0.762
2010-05-23	7.6	0
2010-05-24	0	0
2010-05-25	0	0
2010-05-26	0	0
2010-05-27	0	0
2010-05-28	0	0
2010-05-29	0	0
2010-05-30	0	0.254
2010-05-31	0.3	0
2010-06-01	0	0
2010-06-02	0	0.508
2010-06-03	0	0
2010-06-04	2.5	8.128
2010-06-05	0	7.366
2010-06-06	3.8	0.254
2010-06-07	0	0.508
2010-06-08	10.2	7.112
2010-06-09	8.9	0
2010-06-10	0	7.62
2010-06-11	79.2	25.4
2010-06-12	0.8	41.402
2010-06-13	10.2	0
2010-06-14	0	6.858
2010-06-15	9.1	2.286
2010-06-16	1	0
2010-06-17	0	0
2010-06-18	0	0
2010-06-19	0	0
2010-06-20	0	0
2010-06-21	1.8	0.254
2010-06-22	0	0
2010-06-23	53.3	6.858
2010-06-24	3.3	0
2010-06-25	0	16.51
2010-06-26	2.3	10.16
2010-06-27	7.4	0
2010-06-28	0	0
2010-06-29	0	0
2010-06-30	0	0
2010-07-01	0	0
2010-07-02	0	0
2010-07-03	0	0
2010-07-04	23.9	1.016
2010-07-05	0	21.336
2010-07-06	11.4	10.16
2010-07-07	0	0.508
2010-07-08	0	0
2010-07-09	0	0
2010-07-10	14.5	2.54
2010-07-11	30.5	0
2010-07-12	0	0
2010-07-13	0	0
2010-07-14	0	2.794
2010-07-15	8.9	0
2010-07-16	0	0
2010-07-17	0	0.762
2010-07-18	0	0.254
2010-07-19	0	0
2010-07-20	0	27.432
2010-07-21	0	0.762
2010-07-22	0	0
2010-07-23	0	3.302
2010-07-24	0	0
2010-07-25	0	0
2010-07-26	0	0
2010-07-27	0	2.54
2010-07-28	0	0
2010-07-29	0	0
2010-07-30	0	0
2010-07-31	0	0
2010-08-01	0	0
2010-08-02	0	0
2010-08-03	0	0
2010-08-04	0	0
2010-08-05	0	0
2010-08-06	0	0
2010-08-07	25.4	25.4
2010-08-08	0.254	0
2010-08-09	1.778	0
2010-08-10	5.334	18.288
2010-08-11	3.81	0
2010-08-12	0.254	13.716
2010-08-13	0.508	13.208
2010-08-14	2.032	14.478
2010-08-15	0.254	0
2010-08-16	0	0
2010-08-17	0	0
2010-08-18	0	0
2010-08-19	0	11.43
2010-08-20	21.336	22.86
2010-08-21	0	0
2010-08-22	0	0.762
2010-08-23	21.3	25.146
2010-08-24	0	0
2010-08-25	0	0
2010-08-26	0	0
2010-08-27	0	0
2010-08-28	0	0
2010-08-29	0	0
2010-08-30	20.574	20.574
2010-08-31	37.846	37.846
2010-09-01	0	0
2010-09-02	0.254	14.224
2010-09-03	0	0
2010-09-04	0	0
2010-09-05	0	0
2010-09-06	0	4.064
2010-09-07	12.7	10.16
2010-09-08	1.016	0
2010-09-09	0.254	5.588
2010-09-10	5.588	3.302
2010-09-11	5.334	0
2010-09-12	0	0
2010-09-13	0	0
2010-09-14	3.302	0
2010-09-15	47.498	56.134
2010-09-16	0.254	0
2010-09-17	1.016	0.254
2010-09-18	0	0
2010-09-19	0	0
2010-09-20	0	1.27
2010-09-21	11.684	5.588
2010-09-22	13.97	13.97
2010-09-23	36.068	36.068
2010-09-24	0	0
2010-09-25	0	19.304
2010-09-26	1.016	0
2010-09-27	0	0
2010-09-28	0	0
2010-09-29	0	0
2010-09-30	0	0
2010-10-01	0	0
2010-10-02	0	0
2010-10-03	0	0
2010-10-04	0	0
2010-10-05	0	0
2010-10-06	0	0
2010-10-07	0	0
2010-10-08	0	0
2010-10-09	0	1.016
2010-10-10	0	0
2010-10-11	0	0
2010-10-12	0	0
2010-10-13	0	0
2010-10-14	0	0
2010-10-15	0	0
2010-10-16	0	0
2010-10-17	0	1.27
2010-10-18	1.524	0.254
2010-10-19	0	0
2010-10-20	0	0
2010-10-21	0	0
2010-10-22	0	0
2010-10-23	0	0.254
2010-10-24	21.844	21.082
2010-10-25	4.826	5.588
2010-10-26	17.272	53.594
2010-10-27	8.636	39.878
2010-10-28	1.016	0
2010-10-29	0	0
2010-10-30	0	0
2010-10-31	0	0
2011-04-01	5.842	0
2011-04-02	0	0
2011-04-03	1.016	2.286
2011-04-04	2.54	0.254
2011-04-05	0	0
2011-04-06	0	0
2011-04-07	0	0
2011-04-08	0	0
2011-04-09	0.508	5.08
2011-04-10	13.208	7.874
2011-04-11	0.762	0
2011-04-12	0	0
2011-04-13	0.762	3.048
2011-04-14	0	0.508
2011-04-15	1.27	0
2011-04-16	0.762	0.508
2011-04-17	0	0
2011-04-18	0	0
2011-04-19	0	0
2011-04-20	4.572	4.318
2011-04-21	0	4.064
2011-04-22	3.302	6.604
2011-04-23	9.144	1.27
2011-04-24	0	0
2011-04-25	0	0
2011-04-26	2.286	3.556
2011-04-27	5.334	1.524
2011-04-28	0	0.254
2011-04-29	0	0.508
2011-04-30	12.446	11.938
2011-05-01	2.794	0
2011-05-02	0.254	0
2011-05-03	0	0
2011-05-04	0	2.54
2011-05-05	12.954	9.652
2011-05-06	2.286	0
2011-05-07	1.016	2.032
2011-05-08	3.048	8.89
2011-05-09	18.796	10.414
2011-05-10	0.762	0
2011-05-11	0	0
2011-05-12	0	5.08
2011-05-13	4.064	0
2011-05-14	0.508	2.54
2011-05-15	3.302	0
2011-05-16	0	0
2011-05-17	0	0
2011-05-18	0	0
2011-05-19	0	0
2011-05-20	11.938	9.144
2011-05-21	17.526	17.018
2011-05-22	15.24	14.224
2011-05-23	0	0
2011-05-24	0	0
2011-05-25	0	0
2011-05-26	0	0
2011-05-27	13.97	14.478
2011-05-28	0	0
2011-05-29	0.508	0
2011-05-30	13.716	30.226
2011-05-31	0	1.778
2011-06-01	0.254	0
2011-06-02	0	0
2011-06-03	0	4.572
2011-06-04	0	0
2011-06-05	0	0
2011-06-06	0	0
2011-06-07	0	0
2011-06-08	0	0
2011-06-09	0	0
2011-06-10	0	1.016
2011-06-11	2.286	0
2011-06-12	0	0
2011-06-13	0	0
2011-06-14	24.4	18.288
2011-06-15	1.27	5.842
2011-06-16	0	0
2011-06-17	35.052	76.454
2011-06-18	0.762	0.254
2011-06-19	0	0
2011-06-20	0	0.254
2011-06-21	19.558	23.876
2011-06-22	34.544	11.43
2011-06-23	2.286	0
2011-06-24	0	0
2011-06-25	0	0
2011-06-26	5.842	4.064
2011-06-27	0	0
2011-06-28	0	0
2011-06-29	0	0
2011-06-30	0	0
2011-07-01	12.192	20.574
2011-07-02	0	0
2011-07-03	0	0
2011-07-04	0	0
2011-07-05	3.302	6.096
2011-07-06	2.286	0
2011-07-07	0	0
2011-07-08	0	0
2011-07-09	3.556	2.286
2011-07-10	2.794	12.446
2011-07-11	0	0
2011-07-12	0	0
2011-07-13	0	0
2011-07-14	19.812	39.116
2011-07-15	37.846	12.7
2011-07-16	32.766	0
2011-07-17	20.066	20.828
2011-07-18	0	0
2011-07-19	0	0
2011-07-20	0	0
2011-07-21	0	0
2011-07-22	0	0
2011-07-23	25.146	18.034
2011-07-24	0	0
2011-07-25	0	0
2011-07-26	0	2.286
2011-07-27	42.672	35.56
2011-07-28	0	0
2011-07-29	0	0
2011-07-30	0	0
2011-07-31	0	0
2011-08-01	0	1.27
2011-08-02	18.5	18.542
2011-08-03	4.572	0.254
2011-08-04	0	0
2011-08-05	0	1.524
2011-08-06	3.556	0
2011-08-07	0.508	0
2011-08-08	0	0
2011-08-09	3.81	0
2011-08-10	0	0
2011-08-11	0	0
2011-08-12	11.684	8.128
2011-08-13	0	0
2011-08-14	0	0
2011-08-15	0.254	0
2011-08-16	33.782	9.906
2011-08-17	0	0
2011-08-18	0	0
2011-08-19	0	1.016
2011-08-20	0.762	0
2011-08-21	0	0.254
2011-08-22	1.27	0
2012-04-01	0	0
2012-04-02	0	0
2012-04-03	0	0
2012-04-04	0	0
2012-04-05	0	0
2012-04-06	0	0
2012-04-07	0	0
2012-04-08	0	0
2012-04-09	0	0
2012-04-10	0	0
2012-04-11	0	0
2012-04-12	0	0
2012-04-13	1	4.572
2012-04-14	6.9	0
2012-04-15	9.1	14.224
2012-04-16	11.2	17.1027
2012-04-17	0	0
2012-04-18	2.8	1.524
2012-04-19	0.5	1.69333
2012-04-20	0.8	0
2012-04-21	0	0.931333
2012-04-22	0	0
2012-04-23	0	0
2012-04-24	0	0
2012-04-25	2.5	12.5307
2012-04-26	0	0
2012-04-27	0	0
2012-04-28	1	0.677333
2012-04-29	1.3	1.43933
2012-04-30	0.3	0
2012-05-01	0	0
2012-05-02	7.4	0
2012-05-03	31.5	22.5213
2012-05-04	0.8	0
2012-05-05	8.6	0
2012-05-06	50.8	73.3213
2012-05-07	0	0
2012-05-08	0	0
2012-05-09	7.6	0
2012-05-10	0	0
2012-05-11	0	0
2012-05-12	0	0
2012-05-13	0	0
2012-05-14	0	0
2012-05-15	0	0
2012-05-16	0	0
2012-05-17	0	0
2012-05-18	0	0
2012-05-19	13.7	0
2012-05-20	14.7	37.084
2012-05-21	2	0
2012-05-22	0	0
2012-05-23	0	2.20133
2012-05-24	13.7	14.478
2012-05-25	9.9	9.05933
2012-05-26	0	0.762
2012-05-27	10.9	31.242
2012-05-28	0
2012-05-29	0	0
2012-05-30	0	0
2012-05-31	0	1.778
2012-06-01	0	0
2012-06-02	0	0.0846667
2012-06-03	0	0
2012-06-04	0	0
2012-06-05	0	0
2012-06-06	0	0
2012-06-07	0	0.169333
2012-06-08	1.3	0
2012-06-09	0	0
2012-06-10	0	0
2012-06-11	0	0
2012-06-12	0	0
2012-06-13	0	3.556
2012-06-14	0	2.62467
2012-06-15	0	0
2012-06-16	0	0
2012-06-17	0	0
2012-06-18	84.6	103.293
2012-06-19	15.2	5.75733
2012-06-20	0	0
2012-06-21	14	0
2012-06-22	0	0
2012-06-23	0	0
2012-06-24	0	0
2012-06-25	0	0
2012-06-26	0	0
2012-06-27	0	0
2012-06-28	0	0
2012-06-29	0	0
2012-06-30	0	0
2012-07-01	0	0
2012-07-02	0	0
2012-07-03	0	0
2012-07-04	0	0
2012-07-05	0	0
2012-07-06	0	0
2012-07-07	0	0
2012-07-08	0	0
2012-07-09	0	0
2012-07-31	0	0
2012-08-28	0	0
2012-08-29	0	0
2012-08-30	0	0
2012-08-31	0	0
2012-09-01	0	0
2012-09-02	0	0
2012-09-03	0	0
2012-09-04	0	0
2012-09-05	0	0
2012-09-06	0	0
2012-09-07	0.8	0
2012-09-08	0	0
2012-09-09	0	0
2012-09-10	0	0
2012-09-11	0	0
2012-09-12	0	0
2012-09-13	0	0
2012-09-14	0	0
2012-09-15	0	0
2012-09-16	0	0
2012-09-17	1.3	8.55133
2012-09-18	0	0
2012-09-19	0	0
2012-09-20	0	0
2012-09-21	0	0
2012-09-22	0	0
2012-09-23	0	0
2012-09-24	0	0
2012-09-25	0	0
2012-09-26	0	0
2012-09-27	0	0
2012-09-28	0	0
2012-09-29	0	0
2012-09-30	0	0
2012-10-01	0	0
2012-10-02	0	0
2012-10-03	0	0
2012-10-04	0	0
2012-10-05	0	0
2012-10-06	0	0
2012-10-07	0	0
2012-10-08	0	0
2012-10-09	0	0
2012-10-10	0	0
2012-10-11	0	0
2012-10-12	0	0
2012-10-13	0	0
2012-10-14	0	0
2012-10-15	0	0
2012-10-16	0	0
2012-10-17	0	0
2012-10-18	0	0.762
2012-10-19	10.2	6.43467
2012-10-20	0	1.524
2012-10-21	0	0
2012-10-22	0	0
2012-10-23	0	1.69333
2012-10-24	6.4	0.508
2012-10-25	7.6	2.87867
2012-10-26	0	0
2012-10-27	0	0
2012-10-28	0	0
2012-10-29	0	0
2012-10-30	0	0
2012-10-31	0	0

## Sheet: Drainage Depth
Date	Stormwater depth (mm)	Fertilized Field depth (mm)
2007-06-01	0.622516	0.353232
2007-06-02	1.61339	0.396656
2007-06-03	1.13485	0.415151
2007-06-04	0.854914	0.357556
2007-06-05	0	0.383816
2007-06-06	0	0.390279
2007-06-07	0.91402	0.342667
2007-06-08	0	0.276637
2007-06-09	0	0.323352
2007-06-10	1.13104	0.321706
2007-06-11	1.27914	0.290781
2007-06-12	0.0765801	0.296559
2007-06-13	0	0.339147
2007-06-14	0	0.284402
2007-06-15	0	0.258034
2007-06-16	0.601514	0.251505
2007-06-17	0.530391	0.31533
2007-06-18	4.53242	0.297624
2007-06-19	1.72549	0.287007
2007-06-20	0.0541857	0.302661
2007-06-21	0.946402	0.298252
2007-06-22	0.331154	0.410716
2007-06-23	0	0.500173
2007-06-24	0	0.349653
2007-06-25	0	0.322851
2007-06-26	0	0.314073
2007-06-27	0	0.276451
2007-06-28	0	0.238594
2007-06-29	0	0.223864
2007-06-30	0	0.194037
2007-07-01	0	0.191572
2007-07-02	0.767288	0.172208
2007-07-03	0.291002	0.156127
2007-07-04	0	0.125403
2007-07-05	0	0.13403
2007-07-06	0	0.063123
2007-07-07	0	0.0973129
2007-07-08	0	0.0556483
2007-07-09	0	0.0527627
2007-07-10	0	0.0339753
2007-07-11	0.156061	0.0558979
2007-07-12	0	0.0257388
2007-07-13	0.0354021	0.0453669
2007-07-14	1.34763	0.0239522
2007-07-15	0	0.0219773
2007-07-16	0	0.0289616
2007-07-17	0	0.0178788
2007-07-18	0	0.0101786
2007-07-19	0	0.00994213
2007-07-20	0	0.00411172
2007-07-21	0	0.00990272
2007-07-22	0	0.00308926
2007-07-23	0	0.00587201
2007-07-24	0	0.0039913
2007-07-25	0	0
2007-07-26	2.26276	0
2007-07-27	3.79678	0
2007-07-28	1.08052	0
2007-07-29	0.0138439	0
2007-07-30	0	0
2007-07-31	0	0
2007-08-01	0	0
2007-08-02	0	0
2007-08-03	0	0
2007-08-04	1.08728	0
2007-08-05	1.08282	0
2007-08-06	0.136775	0
2007-08-07	0	0
2007-08-08	0	0
2007-08-09	0	0
2007-08-10	0	0
2007-08-11	4.51537	0
2007-08-12	1.4741	0
2007-08-13	0.117976	0
2007-08-14	0	0
2007-08-15	0	0
2007-08-16	0	0
2007-08-17	0	0
2007-08-18	2.19574	0
2007-08-19	1.67647	0
2007-08-20	2.53904	0
2007-08-21	7.39027	0
2007-08-22	2.63191	0
2007-08-23	2.36789	0
2007-08-24	1.5744	0
2007-08-25	0.785662	0
2007-08-26	0	0
2007-08-27	0	0
2007-08-28	1.94011	0
2007-08-29	0.939284	0
2007-08-30	0	0
2007-08-31	0	0
2007-09-01	0	0
2007-09-02	0	0
2007-09-03	0	0
2007-09-04	0	0
2007-09-05	0	0
2007-09-06	0.557958	0
2007-09-07	2.30339	0
2007-09-08	0.235812	0
2007-09-09	0	0
2007-09-10	0	0
2007-09-11	0	0
2007-09-12	0	0
2007-09-13	0	0
2007-09-14	0	0
2007-09-15	0	0
2007-09-16	0	0
2007-09-17	1.8896	0
2007-09-18	4.20159	0
2007-09-19	2.6243	0
2007-09-20	5.19085	0
2007-09-21	1.53655	0
2007-10-02	1.38124	0
2007-10-03	0.641286	0
2007-10-04	0	0
2007-10-05	4.11072	0
2007-10-06	2.08157	0
2007-10-07	1.84726	0
2007-10-08	5.67852	0.0123658
2007-10-09	1.71847	0.0167643
2009-05-01	0	0.234462
2009-05-02	0	0.230677
2009-05-03	0	0.216872
2009-05-04	0.0180235	0.206581
2009-05-05	1.35648	0.190102
2009-05-06	0	0.190826
2009-05-07	0	0.148868
2009-05-08	0.262873	0.148127
2009-05-09	0.557107	0.136658
2009-05-10	0	0.13682
2009-05-11	0	0.161441
2009-05-12	0	0.150969
2009-05-13	0.642858	0.159134
2009-05-14	0	0.125581
2009-05-15	5.39609	0.138882
2009-05-16	3.13295	0.123946
2009-05-17	1.24387	0.143278
2009-05-18	0.112871	0.13558
2009-05-19	0	0.13943
2009-05-20	0.0578107	0.129987
2009-05-21	4.07667	0.103344
2009-05-22	0.387289	0.11472
2009-05-23	0	0.103256
2009-05-24	0	0.103102
2009-05-25	0	0.115014
2009-05-26	0	0.116199
2009-05-27	0	0.116804
2009-05-28	0	0.104343
2009-05-29	0	0.102408
2009-05-30	0	0.0876402
2009-05-31	0.215699	0.0996504
2009-06-01	0.00912537	0.0905887
2009-06-02	0	0.0792714
2009-06-03	0	0.0803212
2009-06-04	0	0.0876514
2009-06-05	0	0.077757
2009-06-06	2.68987	0.0771521
2009-06-07	0.234968	0.0908755
2009-06-08	8.11969	0.077569
2009-06-09	3.39279	0.105116
2009-06-10	1.13432	0.0945212
2009-06-11	0	0.105332
2009-06-12	0	0.095357
2009-06-13	0	0.103266
2009-06-14	0	0.0915542
2009-06-15	0	0.0895002
2009-06-16	2.03687	0.0768942
2009-06-17	0.896582	0.0891622
2009-06-18	0	0.0768977
2009-06-19	0	0.0652231
2009-06-20	0	0.0532144
2009-06-21	2.52845	0.0642772
2009-06-22	3.79685	0.0642519
2009-06-23	1.26052	0.0505814
2009-06-24	0.00801275	0.0382994
2009-06-25	0	0.0503853
2009-06-26	0.218829	0.0249714
2009-06-27	5.05253	0
2009-06-28	1.8634	0
2009-06-29	0.538887	0
2009-06-30	0	0
2009-07-01	0	0
2009-07-02	0	0
2009-07-03	0	0
2009-07-04	0	0
2009-07-05	0.430683	0
2009-07-06	0	0
2009-07-07	0	0
2009-07-08	0	0
2009-07-09	0	0
2009-07-10	0	0
2009-07-11	0	0
2009-07-12	0	0
2009-07-13	0	0
2009-08-20	2.87512	1.93994
2009-08-21	4.22466	2.19836
2009-08-22	2.4547	1.39679
2009-08-23	0.335645	0.946043
2009-08-24	0	0.635953
2009-08-25	4.6615	0.473162
2009-08-26	2.10854	0.341178
2009-08-27	2.14575	0.267273
2009-08-28	0.427706	0.266904
2009-08-29	0	0.174405
2009-08-30	0	0.174304
2009-08-31	0	0.126045
2009-09-01	0	0.125888
2009-09-02	0	0.124927
2009-09-03	0	0.101625
2009-09-04	0	0
2009-09-05	0	0
2009-09-06	0	0
2009-09-07	0	0
2009-09-08	0	0
2009-09-09	0	0
2009-09-10	0	0
2009-09-11	0	0
2009-09-12	0	0
2009-09-13	0	0
2009-09-14	0	0
2009-09-15	0	0
2009-09-16	0	0
2009-09-17	0	0
2009-09-18	0	0
2009-09-19	0	0
2009-09-20	0	0
2009-09-21	0	0
2009-09-22	0	0
2009-09-23	0	0
2009-09-24	0.110266	0
2009-09-25	1.29031	0
2009-09-26	1.09019	0
2009-09-27	0.0661456	0
2009-09-28	0	0
2009-09-29	0	0
2009-09-30	0	0
2009-10-01	11.9758	1.31377
2009-10-02	4.29639	4.66458
2009-10-03	1.99692	2.46447
2009-10-04	1.79617	1.67435
2009-10-05	2.40471	1.62367
2009-10-06	6.30366	7.86142
2009-10-07	2.91336	5.45368
2009-10-08	2.60073	3.37629
2009-10-09	1.58231	2.52672
2009-10-10	0	2.08631
2009-10-11	0	1.74133
2009-10-12	0.994638	1.58743
2009-10-13	0.0573829	1.54582
2009-10-14	0.598819	1.55801
2009-10-15	3.33096	2.8863
2009-10-16	1.50663	2.94727
2009-10-17	0.473365	2.63133
2009-10-18	0	2.42821
2009-10-19	0	2.01742
2009-10-20	0.0523007	1.8102
2009-10-21	7.54836	4.25292
2009-10-22	3.08449	4.51576
2009-10-23	1.95644	3.3923
2009-10-24	0.849519	2.77719
2009-10-25	0.876354	2.27835
2009-10-26	0	0.85293
2009-10-27	0	0.820949
2009-10-28	0	0.72318
2009-10-29	2.64023	0.742384
2009-10-30	6.00366	1.47504
2009-10-31	3.64278	1.53952
2010-04-01	1.6269	1.22203
2010-04-02	1.52826	1.17442
2010-04-03	1.03554	1.0939
2010-04-04	0.85961	1.02065
2010-04-05	0.815054	1.07763
2010-04-06	0.997362	0.996345
2010-04-07	1.16131	0.953513
2010-04-08	1.0659	0.866602
2010-04-09	0.592626	0.82902
2010-04-10	0.00371882	0.777557
2010-04-11	0	0.765969
2010-04-12	1.0276	0.75827
2010-04-13	21.9401	11.9337
2010-04-14	3.69786	6.95196
2010-04-15	3.94926	3.78182
2010-04-16	2.25164	2.54676
2010-04-17	1.80949	2.06593
2010-04-18	0.982925	1.77867
2010-04-19	1.20617	1.56231
2010-04-20	1.06607	1.43585
2010-04-21	0.152574	1.25547
2010-04-22	0	1.15198
2010-04-23	0.122114	1.07934
2010-04-24	2.42991	1.00675
2010-04-25	1.01367	0.945771
2010-04-26	0	0.888996
2010-04-27	0	0.885839
2010-04-28	0	0.903279
2010-04-29	0.931028	0.895321
2010-04-30	1.8612	0.828231
2010-05-01	0.619687	0.758485
2010-05-02	3.25423e-05	0.734601
2010-05-03	0	0.687523
2010-05-04	0	0.697992
2010-05-05	0	0.646124
2010-05-06	0.269789	0.629494
2010-05-07	3.57148	0.637362
2010-05-08	2.76518	0.56819
2010-05-09	0	0.595644
2010-05-10	2.58116	0.623785
2010-05-11	6.30157	2.01041
2010-05-12	3.6679	1.9537
2010-05-13	2.43425	1.9383
2010-05-14	1.16716	1.68371
2010-05-15	0.448005	1.48351
2010-05-16	0	1.32848
2010-05-17	0	1.1917
2010-05-18	0	1.08872
2010-05-19	0	1.02098
2010-05-20	0	0.863899
2010-05-21	0.0332235	0.776731
2010-05-22	2.0427	0.776731
2010-05-23	1.12323	0.776731
2010-05-24	0	0.776731
2010-05-25	0	0.736355
2010-05-26	0.482791	0.708843
2010-05-27	0	0.688674
2010-05-28	0	0.668878
2010-05-29	0	0.662701
2010-05-30	0	0.625201
2010-05-31	0	0.591111
2010-06-01	0	0.565603
2010-06-02	0	0.540531
2010-06-03	0.00119713	0.550122
2010-06-04	0.941914	0.512434
2010-06-05	1.11771	0.469853
2010-06-06	0.2394	0.483131
2010-06-07	0	0.45747
2010-06-08	3.687	0.501861
2010-06-09	0.813324	0.522815
2010-06-10	0.0265444	0.560045
2010-06-11	31.0496	8.08583
2010-06-12	6.30005	5.29344
2010-06-13	5.13028	4.32679
2010-06-14	4.10257	2.82918
2010-06-15	2.99674	2.78164
2010-06-16	2.46887	2.3307
2010-06-17	1.56217	1.99676
2010-06-18	1.30663	1.66241
2010-06-19	0	1.40708
2010-06-20	0	1.30168
2010-06-21	0.914986	1.19431
2010-06-22	0	1.10199
2010-06-23	16.7754	1.21348
2010-06-24	5.62261	1.24616
2010-06-25	5.65617	1.14427
2010-06-26	2.92228	1.03565
2010-06-27	3.90695	1.00068
2010-06-28	1.85087	0.860083
2010-06-29	0	0.85045
2010-06-30	0	0.786589
2010-07-01	0	0.706575
2010-07-02	0	0.652611
2010-07-03	0	0.568215
2010-07-04	7.07648	0.499418
2010-07-05	5.48927	0.504765
2010-07-06	3.27733	0.546127
2010-07-07	2.70468	0.490977
2010-07-08	0	0.449204
2010-07-09	0	0.401204
2010-07-10	11.3913	0.475565
2010-07-11	12.3197	1.02717
2010-07-12	2.98854	0.705321
2010-07-13	1.30334	0.568292
2010-07-14	3.15037	0.451357
2010-07-15	1.91187	0.376125
2010-07-16	1.00169	0.293022
2010-07-17	0.627407	0.248273
2010-07-18	1.88939	0.198043
2010-07-19	1.1543	0.188129
2010-07-20	0.36283	0.145898
2010-07-21	0	0.132864
2010-07-22	0	0.512237
2010-07-23	0.986395	0.599001
2010-07-24	2.03207	0.214839
2010-07-25	0.927376	0.036045
2010-07-26	0.317222	0.0336553
2010-07-27	2.31604	0.0375386
2010-07-28	2.68676	0.0307677
2010-07-29	1.93058	0.0379369
2010-07-30	1.13028	0.038136
2010-07-31	0.347348	0.0315643
2010-08-01	0	0.0347506
2010-08-02	0	0.0497021
2010-08-03	0	0.0455947
2010-08-04	0	0.0357465
2010-08-05	0	0.0343452
2010-08-06	0	0.0333258
2010-08-07	1.5062	0.0236003
2010-08-08	0.93632	0.0349827
2010-08-09	0	0.0291064
2010-08-10	9.91896	0.0374924
2010-08-11	3.68937	0.0319964
2010-08-12	5.23894	0.0336197
2010-08-13	15.4709	1.04351
2010-08-14	1.84418	4.19484
2010-08-15	1.42602	0.220091
2010-08-16	1.15552	0.151046
2010-08-17	0.255471	0.119057
2010-08-18	0	0.114016
2010-08-19	0.718926	0.0965122
2010-08-20	9.80398	0.209619
2010-08-21	3.05777	0.171818
2010-08-22	0.918412	0.133892
2010-08-23	2.95691	0.0970425
2010-08-24	3.64511	0.302465
2010-08-25	1.91317	0.202378
2010-08-26	0.996159	0.184219
2010-08-27	0.306471	0.124003
2010-08-28	0	0.100495
2010-08-29	0	0.0629792
2010-08-30	2.56625	0.0674988
2010-08-31	7.71134	1.3421
2010-09-01	3.66959	0.767247
2010-09-02	5.40344	1.19836
2010-09-03	2.97204	0.961031
2010-09-04	1.8926	0.729078
2010-09-05	0	0.607071
2010-09-06	1.23107	0.542042
2010-09-07	3.14704	0.482175
2010-09-08	1.04934	0.499838
2010-09-09	0.892962	0.493501
2010-09-10	2.47873	0.556018
2010-09-11	1.7713	0.982308
2010-09-12	0	0.808043
2010-09-13	0	0.707693
2010-09-14	0	0.624289
2010-09-15	10.1563	2.19859
2010-09-16	8.96101	4.80765
2010-09-17	8.16298	2.90606
2010-09-18	2.77786	1.98515
2010-09-19	0	1.58781
2010-09-20	0.731861	1.42722
2010-09-21	6.19796	1.80024
2010-09-22	3.88356	1.58934
2010-09-23	13.143	8.2791
2010-09-24	5.32986	16.0452
2010-09-25	3.82607	6.4623
2010-09-26	2.86118	3.89017
2010-09-27	2.55505	2.64272
2010-09-28	2.36303	2.10583
2010-09-29	0.746967	1.79611
2010-09-30	0	1.58478
2010-10-01	0	1.34664
2010-10-02	0	1.21282
2010-10-03	0	1.13568
2010-10-04	0	1.04345
2010-10-05	0	0.980552
2010-10-06	0	0.898857
2010-10-07	0	0.867602
2010-10-08	0	0.821434
2010-10-09	0	0.773907
2010-10-10	0	0.747868
2010-10-11	0	0.721217
2010-10-12	0	0.661531
2010-10-13	0	0.664555
2010-10-14	0	0.698821
2010-10-15	0.779905	0.693202
2010-10-16	0.000662666	0.650613
2010-10-17	0.48909	0.634477
2010-10-18	0	0.635426
2010-10-19	0	0.624136
2010-10-20	0.36609	0.598293
2010-10-21	0	0.555236
2010-10-22	0	0.581917
2010-10-23	0.535298	0.555117
2010-10-24	4.48745	0.858609
2010-10-25	2.15567	0.969294
2010-10-26	5.76072	2.17653
2010-10-27	2.96547	1.75683
2010-10-28	1.98065	1.46028
2010-10-29	0	1.33287
2010-10-30	0	1.13965
2010-10-31	0	1.02073
2011-04-01	2.59375	11.524
2011-04-02	3.69387	11.4188
2011-04-03	5.6109	14.8337
2011-04-04	6.5303	11.4188
2011-04-05	4.47427	7.2961
2011-04-06	3.91426	7.70622
2011-04-07	2.51166	6.21826
2011-04-08	1.3575	5.44246
2011-04-09	0.934436	5.30331
2011-04-10	9.89367	7.36752
2011-04-11	1.50697	4.50515
2011-04-12	0.00573346	3.26807
2011-04-13	1.03959	2.04918
2011-04-14	1.1613	1.84705
2011-04-15	1.14048	1.71917
2011-04-16	0.868558	1.5945
2011-04-17	0.726043	1.49813
2011-04-18	0.166102	1.42798
2011-04-19	0.00904459	1.35488
2011-04-20	1.68348	1.26399
2011-04-21	1.02977	1.22811
2011-04-22	3.72653	1.20668
2011-04-23	3.72188	1.12654
2011-04-24	1.33951	1.1517
2011-04-25	0.0942182	1.15108
2011-04-26	2.58213	1.12386
2011-04-27	1.49412	1.05167
2011-04-28	0.504765	0.994544
2011-04-29	0.571454	1.01059
2011-04-30	3.74388	1.1045
2011-05-01	0.624481	1.06558
2011-05-02	0.549394	1.00184
2011-05-03	0.384997	0.973738
2011-05-04	0.706899	0.948506
2011-05-05	4.41206	1.01915
2011-05-06	1.02617	1.07262
2011-05-07	2.45508	0.980664
2011-05-08	2.95244	1.0045
2011-05-09	3.22252	3.59373
2011-05-10	2.16732	2.99303
2011-05-11	1.89316	2.07264
2011-05-12	2.14837	1.74878
2011-05-13	0.00475652	1.48084
2011-05-14	0.852561	1.30608
2011-05-15	0.8175	1.15653
2011-05-16	0	1.00342
2011-05-17	0	1.01143
2011-05-18	0	0.967328
2011-05-19	0	0.902941
2011-05-20	0.625566	0.881588
2011-05-21	4.7369	1.58976
2011-05-22	5.55062	4.31
2011-05-23	2.48059	4.32
2011-05-24	1.0947	1.92646
2011-05-25	0	1.62673
2011-05-26	0	1.41389
2011-05-27	1.57423	1.36113
2011-05-28	1.57945	1.3262
2011-05-29	0.334189	1.25635
2011-05-30	5.87297	8.58186
2011-05-31	2.00635	4.52521
2011-06-01	0.483352	2.81823
2011-06-02	0.0277418	2.21574
2011-06-03	0	1.81853
2011-06-04	0	1.56421
2011-06-05	0	1.48162
2011-06-06	0	1.40428
2011-06-07	0	1.3257
2011-06-08	0	1.17198
2011-06-09	0	1.10127
2011-06-10	0.395036	1.07513
2011-06-11	0.333744	0.990513
2011-06-12	0	0.941311
2011-06-13	0	0.897747
2011-06-14	2.14212	0.882263
2011-06-15	2.28668	1.13053
2011-06-16	0.36915	1.17751
2011-06-17	6.56781	4.32427
2011-06-18	3.62949	4.49712
2011-06-19	1.48181	2.69269
2011-06-20	2.11909	2.37557
2011-06-21	12.2528	7.74752
2011-06-22	10.9943	10.0092
2011-06-23	9.25655	5.30404
2011-06-24	7.93364	3.52129
2011-06-25	6.38653	2.71315
2011-06-26	3.84807	2.33348
2011-06-27	1.37567	1.99399
2011-06-28	0.161547	1.80468
2011-06-29	0	1.64474
2011-06-30	0	1.52674
2011-07-01	3.90196	1.55668
2011-07-02	2.36404	1.64933
2011-07-03	0.569965	1.39551
2011-07-04	0	1.24948
2011-07-05	2.32393	1.11767
2011-07-06	0.923919	1.00933
2011-07-07	0	0.937159
2011-07-08	0	0.86039
2011-07-09	1.77839	0.764726
2011-07-10	0.882936	0.730693
2011-07-11	1.61708	0.678002
2011-07-12	0.449165	0.596797
2011-07-13	0	0.554773
2011-07-14	15.9713	2.96094
2011-07-15	7.30791	2.84278
2011-07-16	2.69409	1.99678
2011-07-17	3.4401	1.78544
2011-07-18	14.3705	5.44875
2011-07-19	5.58865	2.25091
2011-07-20	5.32945	1.51429
2011-07-21	2.11293	1.11504
2011-07-22	0	0.921133
2011-07-23	7.38851	0.879024
2011-07-24	1.73715	0.964625
2011-07-25	0.816912	0.807187
2011-07-26	0.301587	0.688484
2011-07-27	9.60092	7.9482
2011-07-28	0.678396	2.67708
2011-07-29	0	1.69555
2011-07-30	0	1.26402
2011-07-31	0	0.996899
2011-08-01	0	0.87405
2011-08-02	3.79298	1.26169
2011-08-03	1.61258	0.98267
2011-08-04	0.826739	0.765106
2011-08-05	0.899642	0.631503
2011-08-06	3.53642	0.565225
2011-08-07	1.64073	0.503449
2011-08-08	1.05345	0.46421
2011-08-09	0.603171	0.40247
2011-08-10	0.189511	0.350702
2011-08-11	0	0.307823
2011-08-12	0.966668	0.253839
2011-08-13	2.82717	0.252546
2011-08-14	1.54506	0.229047
2011-08-15	0.568569	0.215975
2011-08-16	9.39167	0.201202
2011-08-17	8.48108	0.230828
2011-08-18	4.80032	0.187496
2011-08-19	2.59059	0.165205
2011-08-20	1.08244	0.138636
2011-08-21	0.105383	0.121612
2011-08-22	0	0.109917
2012-04-01	0.0292625	0.0640853
2012-04-02	0.427052	0.061762
2012-04-03	0.309803	0.0504689
2012-04-04	0.328159	0.0652072
2012-04-05	0.331627	0.0505851
2012-04-06	0.337944	0.0525483
2012-04-07	0.286888	0.0459901
2012-04-08	0.229195	0.048089
2012-04-09	0.198442	0.0430339
2012-04-10	0.180288	0.128968
2012-04-11	0.149693	0.0756884
2012-04-12	0.119098	0.272517
2012-04-13	0.762291	0.044777
2012-04-14	0.731378	0.0437486
2012-04-15	1.5609	0.121195
2012-04-16	0.76492	0.218648
2012-04-17	0.457154	0.161691
2012-04-18	0.437412	0.152226
2012-04-19	0.314771	0.135791
2012-04-20	0.237004	0.143705
2012-04-21	0.889095	0.126581
2012-04-22	0.312079	0.129519
2012-04-23	0.520241	0.138875
2012-04-24	1.25845	0.12571
2012-04-25	2.98601	0.121644
2012-04-26	2.16656	0.113259
2012-04-27	1.52215	0.111737
2012-04-28	1.37546	0.11217
2012-04-29	1.33721	0.106022
2012-04-30	1.33495	0.112424
2012-05-01	1.67988	0.143888
2012-05-02	1.44007	0.155907
2012-05-03	3.85356	0.181734
2012-05-04	0.359189	0.180689
2012-05-05	2.04635	0.644966
2012-05-06	15.6327	11.302
2012-05-07	4.75358	4.03472
2012-05-08	2.25325	1.726
2012-05-09	1.22246	1.22138
2012-05-10	0.852076	1.00891
2012-05-11	0.822205	0.798952
2012-05-12	0.646418	0.644519
2012-05-13	0.485335	0.644822
2012-05-14	0.356876	0.59588
2012-05-15	0.239611	0.333291
2012-05-16	0.157831	0.149768
2012-05-17	0.092796	0.447783
2012-05-18	1.93666	0.241062
2012-05-19	3.21245	0.35637
2012-05-20	1.48917	0.240745
2012-05-21	0.00376609	0.582694
2012-05-22	0	0.484063
2012-05-23	1.29455	0.414224
2012-05-24	2.58289	0.630382
2012-05-25	0.0429336	0.817618
2012-05-26	2.7255	1.64541
2012-05-27	0.757361	1.28978
2012-05-28	0.707481	2.12146
2012-05-29	0.198195	1.26783
2012-05-30	0	0.879899
2012-05-31	0	0.74389
2012-06-01	0	0.646339
2012-06-02	0	0.576574
2012-06-03	0	0.535505
2012-06-04	0	0.446586
2012-06-05	0	0.430256
2012-06-06	0	0.385637
2012-06-07	0.0833143	0.394235
2012-06-08	0	0.364158
2012-06-09	0	0.387571
2012-06-10	0	0.348908
2012-06-11	0.058323	0.301474
2012-06-12	0	0.247275
2012-06-13	0.122558	0.254419
2012-06-14	0	0.252298
2012-06-15	0	0.211599
2012-06-16	0	0.210638
2012-06-17	3.30422	1.67852
2012-06-18	4.9257	11.8581
2012-06-19	3.8522	10.1527
2012-06-20	5.47838	4.52539
2012-06-21	4.88219	2.342
2012-06-22	2.3998	1.38027
2012-06-23	0.987656	1.06413
2012-06-24	0.763606	0.82697
2012-06-25	0.285464	0.680088
2012-06-26	0	0.603423
2012-06-27	0	0.512743
2012-06-28	0	0.389473
2012-06-29	0	0.35162
2012-06-30	0	0.283054
2012-07-01	0	0.251353
2012-07-02	0	0.213422
2012-07-03	0	0.177771
2012-07-04	0	0.146398
2012-07-05	0	0.108285
2012-07-06	0	0.0907674
2012-07-07	0	0.075455
2012-07-08	0	0.056842
2012-07-09	0	0.0519744
2012-07-31	0	0.321489
2012-08-28	0	0
2012-08-29	0	0
2012-08-30	0	0
2012-08-31	0	0
2012-09-01	0	0
2012-09-02	0	0
2012-09-03	0	0
2012-09-04	0	0
2012-09-05	0	0
2012-09-06	0	0
2012-09-07	0	0
2012-09-08	0	0
2012-09-09	0	0
2012-09-10	0	0
2012-09-11	0	0
2012-09-12	0	0
2012-09-13	0	0
2012-09-14	0	0
2012-09-15	0	0
2012-09-16	0	0
2012-09-17	0	0
2012-09-18	0	0
2012-09-19	0	0
2012-09-20	0	0
2012-09-21	0	0
2012-09-22	0	0
2012-09-23	0	0
2012-09-24	0	0
2012-09-25	0	0
2012-09-26	0	0
2012-09-27	0	0
2012-09-28	0	0
2012-09-29	0	0
2012-09-30	0	0
2012-10-01	0	0
2012-10-02	0	0
2012-10-03	0	0
2012-10-04	0	0
2012-10-05	0	0
2012-10-06	0	0
2012-10-07	0	0
2012-10-08	0	0
2012-10-09	0	0
2012-10-10	0	0
2012-10-11	0	0
2012-10-12	0	0
2012-10-13	0	0
2012-10-14	0	0
2012-10-15	0	0
2012-10-16	0	0
2012-10-17	0	0
2012-10-18	0.0419081	0
2012-10-19	0.00886075	0
2012-10-20	0	0
2012-10-21	0	0
2012-10-22	0	0
2012-10-23	0.099888	0
2012-10-24	0	0
2012-10-25	0.120924	0
2012-10-26	0	0
2012-10-27	0	0
2012-10-28	0	0
2012-10-29	0	0
2012-10-30	0	0
2012-10-31	0	0

## Sheet: TP
Date	Stormwater TP (kg/ha)	Fertilized Field TP (kg/ha)
2007-06-01	0.00118278	0.000519251
2007-06-02	0.00306544	0.000583084
2007-06-03	0.00215621	0.000610272
2007-06-04	0.00162857	0.000487717
2007-06-05	0	0.000456741
2007-06-06	0	0.000329088
2007-06-07	0.00159953	0.000250147
2007-06-08	0	0.000201945
2007-06-09	0	0.000236047
2007-06-10	0.00122153	0.000256113
2007-06-11	0.00138147	0.00023844
2007-06-12	8.27065e-05	0.000243178
2007-06-13	0	0.000451081
2007-06-14	0	0.000432292
2007-06-15	0	0.000392211
2007-06-16	0.00538956	0.000382287
2007-06-17	0.00475954	0.000458528
2007-06-18	0.0407464	0.000422626
2007-06-19	0.00741258	0.000314665
2007-06-20	0.000123544	0.000296608
2007-06-21	0.0021578	0.000292287
2007-06-22	0.00075503	0.000402502
2007-06-23	0	0.000417477
2007-06-24	0	0.000272729
2007-06-25	0	0.000251824
2007-06-26	0	0.000244977
2007-06-27	0	0.000500224
2007-06-28	0	0.000555923
2007-06-29	0	0.000521603
2007-06-30	0	0.000452106
2007-07-01	0	0.000236602
2007-07-02	0.00141948	0.000142933
2007-07-03	0.000538354	0.000129586
2007-07-04	0	0.000104084
2007-07-05	0	0.000136499
2007-07-06	0	6.62792e-05
2007-07-07	0	0.000102179
2007-07-08	0	5.84308e-05
2007-07-09	0	5.54008e-05
2007-07-10	0	3.56741e-05
2007-07-11	0.000279349	7.31414e-05
2007-07-12	0	3.69811e-05
2007-07-13	0.000227989	8.16603e-05
2007-07-14	0.00867875	4.31139e-05
2007-07-15	0	3.95592e-05
2007-07-16	0	5.21308e-05
2007-07-17	0	3.21818e-05
2007-07-18	0	1.47002e-05
2007-07-19	0	1.0141e-05
2007-07-20	0	4.19395e-06
2007-07-21	0	1.01008e-05
2007-07-22	0	3.15105e-06
2007-07-23	0	5.98945e-06
2007-07-24	0	4.07113e-06
2007-07-25	0	0
2007-07-26	0.00513646	0
2007-07-27	0.00861869	0
2007-07-28	0.00245279	0
2007-07-29	3.14258e-05	0
2007-07-30	0	0
2007-07-31	0	0
2007-08-01	0	0
2007-08-02	0	0
2007-08-03	0	0
2007-08-04	0.00227242	0
2007-08-05	0.00226309	0
2007-08-06	0.000285859	0
2007-08-07	0	0
2007-08-08	0	0
2007-08-09	0	0
2007-08-10	0	0
2007-08-11	0.0154877	0
2007-08-12	0.00405001	0
2007-08-13	0.000181684	0
2007-08-14	0	0
2007-08-15	0	0
2007-08-16	0	0
2007-08-17	0	0
2007-08-18	0.0104956	0
2007-08-19	0.00801351	0
2007-08-20	0.0121366	0
2007-08-21	0.0353255	0
2007-08-22	0.0125805	0
2007-08-23	0.0113185	0
2007-08-24	0.00752562	0
2007-08-25	0.00375547	0
2007-08-26	0	0
2007-08-27	0	0
2007-08-28	0.00927371	0
2007-08-29	0.00448978	0
2007-08-30	0	0
2007-08-31	0	0
2007-09-01	0	0
2007-09-02	0	0
2007-09-03	0	0
2007-09-04	0	0
2007-09-05	0	0
2007-09-06	0.00266704	0
2007-09-07	0.0110102	0
2007-09-08	0.00112718	0
2007-09-09	0	0
2007-09-10	0	0
2007-09-11	0	0
2007-09-12	0	0
2007-09-13	0	0
2007-09-14	0	0
2007-09-15	0	0
2007-09-16	0	0
2007-09-17	0.0151546	0
2007-09-18	0.028911	0
2007-09-19	0.0151602	0
2007-09-20	0.0226321	0
2007-09-21	0.00812002	0
2007-10-02	0.00151937	0
2007-10-03	0.000705415	0
2007-10-04	0	0
2007-10-05	0.00482593	0
2007-10-06	0.00285175	0
2007-10-07	0.00253074	0
2007-10-08	0.00777957	1.05109e-05
2007-10-09	0.00235431	1.02263e-05
2009-05-01	0	8.88311e-05
2009-05-02	0	0.000179649
2009-05-03	0	0.000185154
2009-05-04	3.35237e-05	0.000242912
2009-05-05	0.0024994	0.000450152
2009-05-06	0	0.00039239
2009-05-07	0	0.00020741
2009-05-08	0.00035225	0.000157451
2009-05-09	0.000746524	0.000126095
2009-05-10	0	0.000171059
2009-05-11	0	0.000155022
2009-05-12	0	0.000124623
2009-05-13	0.0008722	0.000162488
2009-05-14	0	0.000100667
2009-05-15	0.0116556	8.62586e-05
2009-05-16	0.00676717	7.10918e-05
2009-05-17	0.00268676	7.38865e-05
2009-05-18	0.000243801	9.19087e-05
2009-05-19	0	0.000117149
2009-05-20	0.000124871	0.000136978
2009-05-21	0.00880561	0.000127974
2009-05-22	0.000836545	0.000159362
2009-05-23	0	0.000153223
2009-05-24	0	0.000162635
2009-05-25	0	0.000171875
2009-05-26	0	0.000155442
2009-05-27	0	0.000141366
2009-05-28	0	0.000106518
2009-05-29	0	0.000104543
2009-05-30	0	8.94674e-05
2009-05-31	0.000757104	8.97596e-05
2009-06-01	3.20301e-05	7.15651e-05
2009-06-02	0	6.50025e-05
2009-06-03	0	6.58634e-05
2009-06-04	0	7.37781e-05
2009-06-05	0	6.60934e-05
2009-06-06	0.0221646	6.29982e-05
2009-06-07	0.00193614	7.36091e-05
2009-06-08	0.0389568	6.43823e-05
2009-06-09	0.0097373	6.99747e-05
2009-06-10	0.0036456	3.50201e-05
2009-06-11	0	4.79261e-05
2009-06-12	0	4.33874e-05
2009-06-13	0	4.6986e-05
2009-06-14	0	4.16571e-05
2009-06-15	0	4.07226e-05
2009-06-16	0.00843264	3.49869e-05
2009-06-17	0.00371185	4.05688e-05
2009-06-18	0	3.49885e-05
2009-06-19	0	4.21452e-05
2009-06-20	0	4.0975e-05
2009-06-21	0.00959916	4.94935e-05
2009-06-22	0.0128485	4.9474e-05
2009-06-23	0.00115215	3.89477e-05
2009-06-24	0	2.94905e-05
2009-06-25	0	3.87967e-05
2009-06-26	0.000623165	3.43551e-05
2009-06-27	0.0205906	0
2009-06-28	0.00735101	0
2009-06-29	0.000885442	0
2009-06-30	0	0
2009-07-01	0	0
2009-07-02	0	0
2009-07-03	0	0
2009-07-04	0	0
2009-07-05	0.00178303	0
2009-07-06	0	0
2009-07-07	0	0
2009-07-08	0	0
2009-07-09	0	0
2009-07-10	0	0
2009-07-11	0	0
2009-07-12	0	0
2009-07-13	0	0
2009-08-20	0.00610456	0.00815991
2009-08-21	0.0106039	0.00490925
2009-08-22	0.00542252	0.00269092
2009-08-23	0.000691429	0.0017218
2009-08-24	0	0.00138149
2009-08-25	0.0274252	0.000889219
2009-08-26	0.00847647	0.000215546
2009-08-27	0.00891561	4.00909e-05
2009-08-28	0.00177712	4.52104e-05
2009-08-29	0	3.6625e-05
2009-08-30	0	3.72622e-05
2009-08-31	0	3.02508e-05
2009-09-01	0	3.02132e-05
2009-09-02	0	2.99824e-05
2009-09-03	0	2.28943e-05
2009-09-04	0	0
2009-09-05	0	0
2009-09-06	0	0
2009-09-07	0	0
2009-09-08	0	0
2009-09-09	0	0
2009-09-10	0	0
2009-09-11	0	0
2009-09-12	0	0
2009-09-13	0	0
2009-09-14	0	0
2009-09-15	0	0
2009-09-16	0	0
2009-09-17	0	0
2009-09-18	0	0
2009-09-19	0	0
2009-09-20	0	0
2009-09-21	0	0
2009-09-22	0	0
2009-09-23	0	0
2009-09-24	0.000458157	0
2009-09-25	0.00536124	0
2009-09-26	0.00452975	0
2009-09-27	0.000274835	0
2009-09-28	0	0
2009-09-29	0	0
2009-09-30	0	0
2009-10-01	0.00514961	0.00183644
2009-10-02	0.00326898	0.00652034
2009-10-03	0.00282116	0.00534926
2009-10-04	0.0037001	0.00299605
2009-10-05	0.00382349	0.00240793
2009-10-06	0.00994125	0.0160306
2009-10-07	0.00272686	0.00825396
2009-10-08	0.00317289	0.00214734
2009-10-09	0.00193041	0.00080058
2009-10-10	0	0.00108899
2009-10-11	0	0.00217852
2009-10-12	0.00121346	0.00272174
2009-10-13	7.00071e-05	0.00240417
2009-10-14	0.00100003	0.00294815
2009-10-15	0.00881114	0.00452262
2009-10-16	0.00525224	0.00468576
2009-10-17	0.000918328	0.00357985
2009-10-18	0	0.00262419
2009-10-19	0	0.00358484
2009-10-20	0.000127614	0.00451132
2009-10-21	0.0203958	0.00550904
2009-10-22	0.00581341	0.00692427
2009-10-23	0.00268339	0.00354203
2009-10-24	0.00118083	0.00271119
2009-10-25	0.00108711	0.00303994
2009-10-26	0	0.00101071
2009-10-27	0	0.000619701
2009-10-28	0	0.000704166
2009-10-29	0.00795334	0.00162783
2009-10-30	0.0177075	0.00405984
2009-10-31	0.00670272	0.00352016
2010-04-01	0.00585683	0.00469045
2010-04-02	0.006515	0.00323866
2010-04-03	0.00486704	0.00189272
2010-04-04	0.00218961	0.00213636
2010-04-05	0.00101067	0.00275874
2010-04-06	0.00124877	0.00205851
2010-04-07	0.0017652	0.00165911
2010-04-08	0.00186428	0.00130027
2010-04-09	0.00128007	0.0011026
2010-04-10	8.03266e-06	0.0012482
2010-04-11	0	0.00135576
2010-04-12	0.00239431	0.00179873
2010-04-13	0.0518416	0.0325159
2010-04-14	0.0100212	0.0184922
2010-04-15	0.00941574	0.00764581
2010-04-16	0.00358011	0.00410028
2010-04-17	0.00275449	0.00395059
2010-04-18	0.00121883	0.00369964
2010-04-19	0.00161072	0.00221614
2010-04-20	0.00168439	0.00149328
2010-04-21	0.000241068	0.0013634
2010-04-22	0	0.00126718
2010-04-23	0.000220416	0.00109341
2010-04-24	0.00438599	0.000986618
2010-04-25	0.00182968	0.000971459
2010-04-26	0	0.000933446
2010-04-27	0	0.000669737
2010-04-28	0	0.000523902
2010-04-29	0.00168051	0.00116372
2010-04-30	0.00335947	0.00135002
2010-05-01	0.00111853	0.00126019
2010-05-02	5.87389e-08	0.00123413
2010-05-03	0	0.00122972
2010-05-04	0	0.00130525
2010-05-05	0	0.00118842
2010-05-06	0.000547671	0.00099304
2010-05-07	0.00832004	0.000911428
2010-05-08	0.00663644	0.000843068
2010-05-09	0	0.000917292
2010-05-10	0.00451703	0.000864352
2010-05-11	0.0109008	0.00235218
2010-05-12	0.00605204	0.00171073
2010-05-13	0.00372499	0.00140058
2010-05-14	0.00145895	0.00166687
2010-05-15	0.000558047	0.00186621
2010-05-16	0	0.00200601
2010-05-17	0	0.00119948
2010-05-18	0	0.000951427
2010-05-19	0	0.000786152
2010-05-20	0	0.000896126
2010-05-21	5.21609e-05	0.000877707
2010-05-22	0.00320703	0.000877707
2010-05-23	0.00176347	0.000877707
2010-05-24	0	0.00105635
2010-05-25	0	0.00109717
2010-05-26	0.000757982	0.001079
2010-05-27	0	0.00106056
2010-05-28	0	0.0010777
2010-05-29	0	0.00109346
2010-05-30	0	0.00108925
2010-05-31	0	0.001064
2010-06-01	0	0.000843006
2010-06-02	0	0.000708096
2010-06-03	2.22666e-06	0.00116235
2010-06-04	0.00175475	0.00130671
2010-06-05	0.00231365	0.000992566
2010-06-06	0.000495558	0.000888961
2010-06-07	0	0.000778211
2010-06-08	0.00260626	0.000818033
2010-06-09	0.000455462	0.000861978
2010-06-10	1.48649e-05	0.000995682
2010-06-11	0.0717247	0.0148779
2010-06-12	0.0120344	0.00857913
2010-06-13	0.00872148	0.00649019
2010-06-14	0.00732509	0.00395233
2010-06-15	0.00557394	0.00369958
2010-06-16	0.00438107	0.00349556
2010-06-17	0.00564656	0.00342612
2010-06-18	0.00561849	0.00297572
2010-06-19	0	0.00169271
2010-06-20	0	0.000976261
2010-06-21	0.00181343	0.000718238
2010-06-22	0	0.000517936
2010-06-23	0.0274247	0.000864447
2010-06-24	0.00785129	0.00100627
2010-06-25	0.00842769	0.00084676
2010-06-26	0.00632384	0.000897406
2010-06-27	0.00922039	0.000950649
2010-06-28	0.0039979	0.000896539
2010-06-29	0	0.000952504
2010-06-30	0	0.00115846
2010-07-01	0	0.00092116
2010-07-02	0	0.000606928
2010-07-03	0	0.000568295
2010-07-04	0.0178327	0.000529383
2010-07-05	0.0148786	0.00061628
2010-07-06	0.00917653	0.000791885
2010-07-07	0.0101533	0.000642405
2010-07-08	0	0.00055252
2010-07-09	0	0.000529739
2010-07-10	0.0385026	0.000684814
2010-07-11	0.0340439	0.00139271
2010-07-12	0.00648514	0.000832278
2010-07-13	0.00256483	0.000711391
2010-07-14	0.00699956	0.000620869
2010-07-15	0.00435905	0.000500246
2010-07-16	0.00416354	0.000370759
2010-07-17	0.00343819	0.000283031
2010-07-18	0.00655164	0.000220701
2010-07-19	0.00275877	0.000137335
2010-07-20	0.000903282	0.000106506
2010-07-21	0	0.000112063
2010-07-22	0	0.00053532
2010-07-23	0.00435986	0.000664891
2010-07-24	0.00737958	0.000238472
2010-07-25	0.00307889	4.83928e-05
2010-07-26	0.000870518	5.08195e-05
2010-07-27	0.00627824	4.86374e-05
2010-07-28	0.00642135	2.57457e-05
2010-07-29	0.00477606	3.26257e-05
2010-07-30	0.00350388	3.253e-05
2010-07-31	0.00107198	2.49358e-05
2010-08-01	0	2.7453e-05
2010-08-02	0	3.92647e-05
2010-08-03	0	5.60815e-05
2010-08-04	0	4.39681e-05
2010-08-05	0	4.22446e-05
2010-08-06	0	3.85882e-05
2010-08-07	0.00372031	2.40723e-05
2010-08-08	0.00236144	3.56824e-05
2010-08-09	0	2.96885e-05
2010-08-10	0.0236071	4.17926e-05
2010-08-11	0.00878069	3.74358e-05
2010-08-12	0.0156049	3.93351e-05
2010-08-13	0.0467222	0.00113414
2010-08-14	0.00450676	0.0038173
2010-08-15	0.00312299	0.000206282
2010-08-16	0.00238988	0.000158598
2010-08-17	0.000518607	0.000125009
2010-08-18	0	0.000110204
2010-08-19	0.00189078	8.68609e-05
2010-08-20	0.0247029	0.000188657
2010-08-21	0.00730807	0.000211332
2010-08-22	0.0024276	0.000179415
2010-08-23	0.00866376	0.000185517
2010-08-24	0.00946507	0.00115239
2010-08-25	0.0042281	0.000771061
2010-08-26	0.00190169	0.000179293
2010-08-27	0.000530194	6.32416e-05
2010-08-28	0	5.12527e-05
2010-08-29	0	4.73113e-05
2010-08-30	0.00331046	6.54739e-05
2010-08-31	0.0140572	0.00139218
2010-09-01	0.00884371	0.000828626
2010-09-02	0.0124634	0.00143789
2010-09-03	0.00618185	0.0012109
2010-09-04	0.00354759	0.00106862
2010-09-05	0	0.00100167
2010-09-06	0.00204358	0.000871716
2010-09-07	0.00522408	0.000752193
2010-09-08	0.0017116	0.00064858
2010-09-09	0.00141981	0.000364873
2010-09-10	0.00394119	0.000378092
2010-09-11	0.00267192	0.000739685
2010-09-12	0	0.000662595
2010-09-13	0	0.000365159
2010-09-14	0	0.000118615
2010-09-15	0.0182553	0.00460374
2010-09-16	0.0135652	0.00944975
2010-09-17	0.0104486	0.00313854
2010-09-18	0.0047572	0.00194819
2010-09-19	0	0.00133376
2010-09-20	0.00143445	0.0015739
2010-09-21	0.012148	0.00342046
2010-09-22	0.00659363	0.00301975
2010-09-23	0.0210289	0.0149433
2010-09-24	0.00873844	0.0288814
2010-09-25	0.00638953	0.00960182
2010-09-26	0.00460608	0.00470711
2010-09-27	0.00403698	0.00268022
2010-09-28	0.0045778	0.00197948
2010-09-29	0.00171055	0.000981407
2010-09-30	0	0.00147915
2010-10-01	0	0.00150824
2010-10-02	0	0.00143856
2010-10-03	0	0.00137417
2010-10-04	0	0.000933801
2010-10-05	0	0.000755025
2010-10-06	0	0.000556289
2010-10-07	0	0.000477181
2010-10-08	0	0.000824217
2010-10-09	0	0.000951905
2010-10-10	0	0.000934824
2010-10-11	0	0.000908734
2010-10-12	0	0.00166688
2010-10-13	0	0.00215981
2010-10-14	0	0.00191209
2010-10-15	0.00216424	0.00180233
2010-10-16	1.8389e-06	0.00121629
2010-10-17	0.00135723	0.00102151
2010-10-18	0	0.00117707
2010-10-19	0	0.00121082
2010-10-20	0.000461273	0.00144348
2010-10-21	0	0.00144361
2010-10-22	0	0.00157138
2010-10-23	0.00129542	0.00152657
2010-10-24	0.0145873	0.00274933
2010-10-25	0.00730774	0.00325683
2010-10-26	0.0137879	0.00508625
2010-10-27	0.00601989	0.00303932
2010-10-28	0.00438824	0.00257006
2010-10-29	0	0.00237251
2010-10-30	0	0.00206874
2010-10-31	0	0.00187814
2011-04-01	0.00366779	0.0166045
2011-04-02	0.00502366	0.0204396
2011-04-03	0.00851661	0.0471859
2011-04-04	0.0109709	0.0480731
2011-04-05	0.00665742	0.0250622
2011-04-06	0.0047754	0.0213462
2011-04-07	0.00375734	0.0107525
2011-04-08	0.00256568	0.0041907
2011-04-09	0.00436701	0.00405421
2011-04-10	0.0585705	0.00559932
2011-04-11	0.00857662	0.00569599
2011-04-12	1.03776e-05	0.00552305
2011-04-13	0.00152449	0.0023275
2011-04-14	0.00124259	0.001256
2011-04-15	0.00116024	0.00125487
2011-04-16	0.000833816	0.00121182
2011-04-17	0.000633042	0.00142673
2011-04-18	0.000127898	0.00154222
2011-04-19	9.49682e-06	0.00132
2011-04-20	0.00180681	0.00106553
2011-04-21	0.00112245	0.000982489
2011-04-22	0.00514284	0.0014844
2011-04-23	0.00576891	0.00173488
2011-04-24	0.00241652	0.00170138
2011-04-25	0.000233661	0.00164605
2011-04-26	0.00625354	0.00151751
2011-04-27	0.00354107	0.00134614
2011-04-28	0.00112347	0.00100975
2011-04-29	0.00100862	0.000757946
2011-04-30	0.00660795	0.00103664
2011-05-01	0.00110221	0.00119345
2011-05-02	0.000969681	0.00112654
2011-05-03	0.00067952	0.00110032
2011-05-04	0.00124768	0.000753408
2011-05-05	0.00778728	0.000384949
2011-05-06	0.00153079	0.00070793
2011-05-07	0.0028479	0.000669442
2011-05-08	0.00366934	0.00103464
2011-05-09	0.00418928	0.00370155
2011-05-10	0.00324197	0.00308196
2011-05-11	0.00326571	0.00159594
2011-05-12	0.00370594	0.00116856
2011-05-13	8.20499e-06	0.000858888
2011-05-14	0.00183301	0.000808925
2011-05-15	0.00175763	0.000717051
2011-05-16	0	0.000713996
2011-05-17	0	0.000809143
2011-05-18	0	0.000635817
2011-05-19	0	0.0004605
2011-05-20	0.00105107	0.00029239
2011-05-21	0.0103264	0.000222567
2011-05-22	0.00981015	0.00763982
2011-05-23	0.0029023	0.0123552
2011-05-24	0.00129446	0.00459553
2011-05-25	0	0.00292811
2011-05-26	0	0.002545
2011-05-27	0.00198353	0.00245003
2011-05-28	0.00199011	0.00238716
2011-05-29	0.000421078	0.00226142
2011-05-30	0.00675392	0.0154474
2011-05-31	0.00234513	0.00814537
2011-06-01	0.000867326	0.00295231
2011-06-02	0.000108609	0.000819823
2011-06-03	0	0.00187164
2011-06-04	0	0.0016737
2011-06-05	0	0.00171049
2011-06-06	0	0.00162897
2011-06-07	0	0.00203085
2011-06-08	0	0.00182829
2011-06-09	0	0.00171798
2011-06-10	0.00154657	0.0016772
2011-06-11	0.00130661	0.0015452
2011-06-12	0	0.00131382
2011-06-13	0	0.00101445
2011-06-14	0.00409146	0.000900726
2011-06-15	0.00436755	0.000949646
2011-06-16	0.000705076	0.00140123
2011-06-17	0.0137267	0.00795666
2011-06-18	0.00713656	0.0105108
2011-06-19	0.00256353	0.00885896
2011-06-20	0.00363518	0.00702442
2011-06-21	0.0209523	0.0165797
2011-06-22	0.0191182	0.0155084
2011-06-23	0.0164767	0.00424323
2011-06-24	0.0218466	0.00335038
2011-06-25	0.0229915	0.00303873
2011-06-26	0.0122888	0.00319298
2011-06-27	0.00312277	0.00321033
2011-06-28	0.000366713	0.00315217
2011-06-29	0	0.0030921
2011-06-30	0	0.00287028
2011-07-01	0.00903303	0.00223275
2011-07-02	0.00572691	0.00178127
2011-07-03	0.00148761	0.00204631
2011-07-04	0	0.00234902
2011-07-05	0.004369	0.00210121
2011-07-06	0.00189652	0.00189755
2011-07-07	0	0.00169038
2011-07-08	0	0.00151429
2011-07-09	0.00725582	0.00130651
2011-07-10	0.00151865	0.00122756
2011-07-11	0.00278138	0.00113904
2011-07-12	0.000790517	0.00100262
2011-07-13	0	0.000932018
2011-07-14	0.0301857	0.00377859
2011-07-15	0.013812	0.00238794
2011-07-16	0.00509184	0.00318864
2011-07-17	0.00698833	0.00494567
2011-07-18	0.0296032	0.015093
2011-07-19	0.0130233	0.00623503
2011-07-20	0.0151356	0.00419459
2011-07-21	0.00605266	0.00308867
2011-07-22	0	0.00155829
2011-07-23	0.0220968	0.00113394
2011-07-24	0.00529831	0.00170676
2011-07-25	0.00174927	0.00159016
2011-07-26	0.000223174	0.00135631
2011-07-27	0.00812563	0.0156579
2011-07-28	0.000824251	0.00329166
2011-07-29	0	0.00135644
2011-07-30	0	0.0011212
2011-07-31	0	0.000927116
2011-08-01	0	0.000812866
2011-08-02	0.0131335	0.00117337
2011-08-03	0.00687764	0.000913883
2011-08-04	0.00352604	0.000619693
2011-08-05	0.00383697	0.000423107
2011-08-06	0.0150828	0.000348072
2011-08-07	0.00801546	0.000276897
2011-08-08	0.00599411	0.000255315
2011-08-09	0.00358606	0.000221358
2011-08-10	0.00119961	0.000192886
2011-08-11	0	0.000169303
2011-08-12	0.0031755	0.000139611
2011-08-13	0.00928725	0.0001389
2011-08-14	0.00507552	0.000125976
2011-08-15	0.00186775	0.000137335
2011-08-16	0.0308517	0.000152913
2011-08-17	0.0171254	0.000179797
2011-08-18	0.00115208	0.000155621
2011-08-19	0.00335919	0.00016875
2011-08-20	0.00309579	0.000235682
2011-08-21	0.000301394	0.000206741
2011-08-22	0	0.000186858
2012-04-01	0.000472881	3.85185e-05
2012-04-02	0.00690116	3.39691e-05
2012-04-03	0.00500641	3.34229e-05
2012-04-04	0.00530305	4.76012e-05
2012-04-05	0.00535909	3.69271e-05
2012-04-06	0.00546117	3.83603e-05
2012-04-07	0.00463611	3.10014e-05
2012-04-08	0.00269129	3.12579e-05
2012-04-09	0.000440542	2.79721e-05
2012-04-10	0.00040024	8.48897e-05
2012-04-11	0.000332318	5.37388e-05
2012-04-12	0.000320535	0.000193487
2012-04-13	0.00249269	3.17917e-05
2012-04-14	0.00239161	3.33414e-05
2012-04-15	0.00510416	9.93799e-05
2012-04-16	0.00236672	0.000141395
2012-04-17	0.00125489	7.92287e-05
2012-04-18	0.0012007	7.45907e-05
2012-04-19	0.000864047	6.65375e-05
2012-04-20	0.000650577	7.83386e-05
2012-04-21	0.00244056	7.46826e-05
2012-04-22	0.000856656	7.64165e-05
2012-04-23	0.00142806	6.51e-05
2012-04-24	0.00345445	4.90269e-05
2012-04-25	0.0081966	4.74411e-05
2012-04-26	0.0059472	4.41708e-05
2012-04-27	0.00417831	5.83547e-05
2012-04-28	0.00377564	6.73022e-05
2012-04-29	0.00367065	6.36131e-05
2012-04-30	0	6.74546e-05
2012-05-01	0.00372933	6.34382e-05
2012-05-02	0.00319695	6.08036e-05
2012-05-03	0.0085549	7.08761e-05
2012-05-04	0.000605941	7.04688e-05
2012-05-05	0.00198496	0.00131039
2012-05-06	0.0151638	0.0253165
2012-05-07	0.00461097	0.00903777
2012-05-08	0.00260036	0.00239435
2012-05-09	0.00187037	0.000842749
2012-05-10	0.00130368	0.00069615
2012-05-11	0.00125797	0.000551277
2012-05-12	0.000977097	0.000400378
2012-05-13	0.000718295	0.000367548
2012-05-14	0.000528176	0.000339651
2012-05-15	0.0003669	0.000195065
2012-05-16	0.000266734	9.43539e-05
2012-05-17	0	0.000282103
2012-05-18	0.00327296	0.000151869
2012-05-19	0.00542904	0.000219751
2012-05-20	0.00251671	0.000146855
2012-05-21	6.36469e-06	0.000355443
2012-05-22	0	0.000295278
2012-05-23	0.00245965	0.000377193
2012-05-24	0.00490749	0.000731244
2012-05-25	8.15738e-05	0.000948437
2012-05-26	0.00517844	0.00190867
2012-05-27	0.00117381	0.0011811
2012-05-28	0.00108124	0.00161231
2012-05-29	0.000302902	0.000963552
2012-05-30	0	0.000668723
2012-05-31	0	0.000501451
2012-06-01	0	0.000394267
2012-06-02	0	0.00035171
2012-06-03	0	0.000326658
2012-06-04	0	0.000254922
2012-06-05	0	0.000236641
2012-06-06	0	0.00023827
2012-06-07	0.000146562	0.000287791
2012-06-08	0	0.000265835
2012-06-09	0	0.000282927
2012-06-10	0	0.000254703
2012-06-11	0.000116063	0.000223091
2012-06-12	0	0.000182984
2012-06-13	0.000289237	0.000190814
2012-06-14	0	0.000189224
2012-06-15	0	0.000158699
2012-06-16	0	0.000330541
2012-06-17	0.00902051	0.00357526
2012-06-18	0.0134472	0.0252578
2012-06-19	0.0105165	0.0216253
2012-06-20	0.014956	0.00963908
2012-06-21	0.0122027	0.00344588
2012-06-22	0.00511157	0.00104901
2012-06-23	0.00210371	0.000808741
2012-06-24	0.00162648	0.000628497
2012-06-25	0.000590008	0.000492634
2012-06-26	0	0.000352628
2012-06-27	0	0.000271754
2012-06-28	0	0.00020642
2012-06-29	0	0.000186359
2012-06-30	0	0.000168686
2012-07-01	0	0.000158352
2012-07-02	0	0.000134456
2012-07-03	0	0.000111996
2012-07-04	0	9.22305e-05
2012-07-05	0	7.02139e-05
2012-07-06	0	5.99065e-05
2012-07-07	0	4.98003e-05
2012-07-08	0	3.75157e-05
2012-07-09	0	3.43031e-05
2012-07-31	0	0
2012-08-28	0	0
2012-08-29	0	0
2012-08-30	0	0
2012-08-31	0	0
2012-09-01	0	0
2012-09-02	0	0
2012-09-03	0	0
2012-09-04	0	0
2012-09-05	0	0
2012-09-06	0	0
2012-09-07	0	0
2012-09-08	0	0
2012-09-09	0	0
2012-09-10	0	0
2012-09-11	0	0
2012-09-12	0	0
2012-09-13	0	0
2012-09-14	0	0
2012-09-15	0	0
2012-09-16	0	0
2012-09-17	0	0
2012-09-18	0	0
2012-09-19	0	0
2012-09-20	0	0
2012-09-21	0	0
2012-09-22	0	0
2012-09-23	0	0
2012-09-24	0	0
2012-09-25	0	0
2012-09-26	0	0
2012-09-27	0	0
2012-09-28	0	0
2012-09-29	0	0
2012-09-30	0	0
2012-10-01	0	0
2012-10-02	0	0
2012-10-03	0	0
2012-10-04	0	0
2012-10-05	0	0
2012-10-06	0	0
2012-10-07	0	0
2012-10-08	0	0
2012-10-09	0	0
2012-10-10	0	0
2012-10-11	0	0
2012-10-12	0	0
2012-10-13	0	0
2012-10-14	0	0
2012-10-15	0	0
2012-10-16	0	0
2012-10-17	0	0
2012-10-18	0.000134258	0
2012-10-19	2.76455e-05	0
2012-10-20	0	0
2012-10-21	0	0
2012-10-22	0	0
2012-10-23	0.000316645	0
2012-10-24	0	0
2012-10-25	0.000389375	0
2012-10-26	0	0
2012-10-27	0	0
2012-10-28	0	0
2012-10-29	0	0
2012-10-30	0	0
2012-10-31	0	0

## Sheet: TSS
Date	Stormwater TSS (kg/ha)	Fertilized Field TSS (kg/ha)
2007-06-01	0.116224	0.00706464
2007-06-02	0.30122	0.00793312
2007-06-03	0.211876	0.00830303
2007-06-04	0.168079	0.00579789
2007-06-05	0	0.00383816
2007-06-06	0	0.00243166
2007-06-07	0.045701	0.00171333
2007-06-08	0	0.00138318
2007-06-09	0	0.00161676
2007-06-10	0.486349	0.00160853
2007-06-11	0.550031	0.0014539
2007-06-12	0.0329295	0.00148279
2007-06-13	0	0.00794773
2007-06-14	0	0.00861739
2007-06-15	0	0.00781843
2007-06-16	0.366923	0.00762059
2007-06-17	0.871168	0.00741482
2007-06-18	13.0534	0.00595248
2007-06-19	1.50028	0.00257361
2007-06-20	0.000327282	0.00151331
2007-06-21	0.00571627	0.00149126
2007-06-22	0.00200017	0.00205358
2007-06-23	0	0.0115874
2007-06-24	0	0.0104896
2007-06-25	0	0.00968553
2007-06-26	0	0.00942219
2007-06-27	0	0.00370334
2007-06-28	0	0.00119297
2007-06-29	0	0.00111932
2007-06-30	0	0.000970184
2007-07-01	0	0.000957858
2007-07-02	1.09722	0.000861042
2007-07-03	0.416133	0.000780636
2007-07-04	0	0.000627013
2007-07-05	0	0.000670149
2007-07-06	0	0.000315615
2007-07-07	0	0.000486564
2007-07-08	0	0.000278242
2007-07-09	0	0.000263813
2007-07-10	0	0.000169877
2007-07-11	0.0533883	0.000968252
2007-07-12	0	0.000685161
2007-07-13	0.0187843	0.000226834
2007-07-14	0.715054	0.000119761
2007-07-15	0	0.000109887
2007-07-16	0	0.000144808
2007-07-17	0	8.93938e-05
2007-07-18	0	6.6279e-05
2007-07-19	0	7.4566e-05
2007-07-20	0	3.08379e-05
2007-07-21	0	7.42704e-05
2007-07-22	0	2.31695e-05
2007-07-23	0	4.40401e-05
2007-07-24	0	2.99348e-05
2007-07-25	0	0
2007-07-26	6.87878	0
2007-07-27	11.5422	0
2007-07-28	3.28479	0
2007-07-29	0.0420856	0
2007-07-30	0	0
2007-07-31	0	0
2007-08-01	0	0
2007-08-02	0	0
2007-08-03	0	0
2007-08-04	1.84838	0
2007-08-05	1.84079	0
2007-08-06	0.232517	0
2007-08-07	0	0
2007-08-08	0	0
2007-08-09	0	0
2007-08-10	0	0
2007-08-11	9.03075	0
2007-08-12	2.92398	0
2007-08-13	0.230585	0
2007-08-14	0	0
2007-08-15	0	0
2007-08-16	0	0
2007-08-17	0	0
2007-08-18	4.69361	0
2007-08-19	3.58361	0
2007-08-20	5.42746	0
2007-08-21	15.7974	0
2007-08-22	5.62597	0
2007-08-23	5.06161	0
2007-08-24	3.36543	0
2007-08-25	1.67943	0
2007-08-26	0	0
2007-08-27	0	0
2007-08-28	4.14717	0
2007-08-29	2.00781	0
2007-08-30	0	0
2007-08-31	0	0
2007-09-01	0	0
2007-09-02	0	0
2007-09-03	0	0
2007-09-04	0	0
2007-09-05	0	0
2007-09-06	1.19269	0
2007-09-07	4.92374	0
2007-09-08	0.504072	0
2007-09-09	0	0
2007-09-10	0	0
2007-09-11	0	0
2007-09-12	0	0
2007-09-13	0	0
2007-09-14	0	0
2007-09-15	0	0
2007-09-16	0	0
2007-09-17	4.3852	0
2007-09-18	10.3447	0
2007-09-19	6.82089	0
2007-09-20	14.4046	0
2007-09-21	4.02069	0
2007-10-02	0.623216	0
2007-10-03	0.289348	0
2007-10-04	0	0
2007-10-05	2.71895	0
2007-10-06	2.53619	0
2007-10-07	2.2507	0
2007-10-08	6.91871	0.00160756
2007-10-09	2.09379	0.00787924
2009-05-01	0	0.00123377
2009-05-02	0	0.00121385
2009-05-03	0	0.0011412
2009-05-04	0.00531964	0.00108705
2009-05-05	0.398491	0.00100034
2009-05-06	0	0.00100415
2009-05-07	0	0.000783359
2009-05-08	0.0907308	0.000779462
2009-05-09	0.192286	0.00131803
2009-05-10	0	0.00360285
2009-05-11	0	0.00387761
2009-05-12	0	0.00304858
2009-05-13	0.276775	0.00232855
2009-05-14	0	0.00303587
2009-05-15	2.3473	0.00405782
2009-05-16	1.36283	0.00228277
2009-05-17	0.541083	0.000753944
2009-05-18	0.0490989	0.00168366
2009-05-19	0	0.00272986
2009-05-20	0.0251476	0.00323885
2009-05-21	1.77335	0.00298425
2009-05-22	0.168471	0.00359638
2009-05-23	0	0.00273301
2009-05-24	0	0.00223246
2009-05-25	0	0.00242086
2009-05-26	0	0.00244581
2009-05-27	0	0.00245854
2009-05-28	0	0.00164719
2009-05-29	0	0.00161665
2009-05-30	0	0.00138352
2009-05-31	0.0765732	0.00124066
2009-06-01	0.00323951	0.000905887
2009-06-02	0	0.00118907
2009-06-03	0	0.00120482
2009-06-04	0	0.00163209
2009-06-05	0	0.00155514
2009-06-06	0.699367	0.000897779
2009-06-07	0.0610918	0.000908755
2009-06-08	4.4434	0.00077569
2009-06-09	0.373206	0.00130147
2009-06-10	0.132455	0.00569452
2009-06-11	0	0.0078999
2009-06-12	0	0.00715177
2009-06-13	0	0.00774494
2009-06-14	0	0.00686656
2009-06-15	0	0.00671252
2009-06-16	0.274977	0.00576707
2009-06-17	0.121039	0.00668717
2009-06-18	0	0.00576733
2009-06-19	0	0.00706881
2009-06-20	0	0.00691787
2009-06-21	0.313016	0.00835604
2009-06-22	0.418972	0.00835275
2009-06-23	0.0375701	0.00657559
2009-06-24	0	0.00497892
2009-06-25	0	0.00655009
2009-06-26	0.0203206	0.00121703
2009-06-27	0.671433	0
2009-06-28	0.239707	0
2009-06-29	0.0288731	0
2009-06-30	0	0
2009-07-01	0	0
2009-07-02	0	0
2009-07-03	0	0
2009-07-04	0	0
2009-07-05	0.0581422	0
2009-07-06	0	0
2009-07-07	0	0
2009-07-08	0	0
2009-07-09	0	0
2009-07-10	0	0
2009-07-11	0	0
2009-07-12	0	0
2009-07-13	0	0
2009-08-20	1.35259	0.0096997
2009-08-21	0.25348	0.0109918
2009-08-22	0.0569869	0.00698394
2009-08-23	0.00167823	0.00473022
2009-08-24	0	0.00317976
2009-08-25	0.784075	0.00236581
2009-08-26	0.440939	0.0169564
2009-08-27	0.431511	0.0213818
2009-08-28	0.0860117	0.0153776
2009-08-29	0	0.00872024
2009-08-30	0	0.00915415
2009-08-31	0	0.00882314
2009-09-01	0	0.00881219
2009-09-02	0	0.00874486
2009-09-03	0	0.00831024
2009-09-04	0	0
2009-09-05	0	0
2009-09-06	0	0
2009-09-07	0	0
2009-09-08	0	0
2009-09-09	0	0
2009-09-10	0	0
2009-09-11	0	0
2009-09-12	0	0
2009-09-13	0	0
2009-09-14	0	0
2009-09-15	0	0
2009-09-16	0	0
2009-09-17	0	0
2009-09-18	0	0
2009-09-19	0	0
2009-09-20	0	0
2009-09-21	0	0
2009-09-22	0	0
2009-09-23	0	0
2009-09-24	0.0221746	0
2009-09-25	0.259481	0
2009-09-26	0.219237	0
2009-09-27	0.0133019	0
2009-09-28	0	0
2009-09-29	0	0
2009-09-30	0	0
2009-10-01	2.75444	0.0275599
2009-10-02	0.988171	0.0978522
2009-10-03	0.44871	0.0354749
2009-10-04	0.21554	0.0167435
2009-10-05	0.841649	0.03383
2009-10-06	2.21007	0.198121
2009-10-07	0.805542	0.0775386
2009-10-08	0.312087	0.0239411
2009-10-09	0.189877	0.0126336
2009-10-10	0	0.0361878
2009-10-11	0	0.0447603
2009-10-12	0.119357	0.0246681
2009-10-13	0.00688595	0.00772912
2009-10-14	0.113776	0.0573832
2009-10-15	0.712893	0.180609
2009-10-16	0.335954	0.0605313
2009-10-17	0.0473365	0.0328071
2009-10-18	0	0.0327539
2009-10-19	0	0.0100871
2009-10-20	0.0135982	0.00905101
2009-10-21	2.33929	0.0782817
2009-10-22	0.54399	0.094106
2009-10-23	0.1853	0.0169615
2009-10-24	0.127428	0.0138859
2009-10-25	0.0969736	0.0113917
2009-10-26	0	0.00426465
2009-10-27	0	0.00410474
2009-10-28	0	0.0036159
2009-10-29	1.36217	0.00371192
2009-10-30	3.34709	0.00737522
2009-10-31	0.400706	0.0281649
2010-04-01	0.0813448	0.00866852
2010-04-02	0.12247	0.0069539
2010-04-03	0.103554	0.00615063
2010-04-04	0.155491	0.00660426
2010-04-05	0.187463	0.00538817
2010-04-06	0.138618	0.0199856
2010-04-07	0.139358	0.0286054
2010-04-08	0.154608	0.0133382
2010-04-09	0.112599	0.0041451
2010-04-10	0.000706577	0.011185
2010-04-11	0	0.0153194
2010-04-12	1.82913	0.0477789
2010-04-13	36.8706	0.764558
2010-04-14	2.32965	0.347598
2010-04-15	2.0055	0.166102
2010-04-16	0.472844	0.10187
2010-04-17	0.334456	0.0427789
2010-04-18	0.078634	0.0177867
2010-04-19	0.187872	0.0106545
2010-04-20	0.373124	0.00717925
2010-04-21	0.0534011	0.0591762
2010-04-22	0	0.0691188
2010-04-23	0.0378554	0.0647604
2010-04-24	0.753272	0.0604052
2010-04-25	0.314239	0.0694901
2010-04-26	0	0.0711197
2010-04-27	0	0.0542462
2010-04-28	0	0.045164
2010-04-29	0.288619	0.0171475
2010-04-30	0.576973	0.00414116
2010-05-01	0.192103	0.00379242
2010-05-02	1.00881e-05	0.003673
2010-05-03	0	0.00540284
2010-05-04	0	0.00697992
2010-05-05	0	0.00929444
2010-05-06	0.072843	0.00691218
2010-05-07	0.646208	0.00318681
2010-05-08	0.442429	0.00284095
2010-05-09	0	0.00297822
2010-05-10	0.516232	0.00441996
2010-05-11	1.33651	0.0201041
2010-05-12	0.953654	0.0158972
2010-05-13	0.560024	0.00969152
2010-05-14	0.186746	0.00841853
2010-05-15	0.0726603	0.00741757
2010-05-16	0	0.00664241
2010-05-17	0	0.00595848
2010-05-18	0	0.00684742
2010-05-19	0	0.0102098
2010-05-20	0	0.0503335
2010-05-21	0.00730917	0.0582549
2010-05-22	0.449393	0.0582549
2010-05-23	0.24711	0.0582549
2010-05-24	0	0.0905108
2010-05-25	0	0.10309
2010-05-26	0.106214	0.0490245
2010-05-27	0	0.0206602
2010-05-28	0	0.0330568
2010-05-29	0	0.0397621
2010-05-30	0	0.049046
2010-05-31	0	0.0532
2010-06-01	0	0.0401851
2010-06-02	0	0.0324319
2010-06-03	0.00027534	0.0330073
2010-06-04	0.216109	0.0307461
2010-06-05	0.212364	0.0195056
2010-06-06	0.045486	0.0144939
2010-06-07	0	0.019775
2010-06-08	2.78293	0.025093
2010-06-09	0.414795	0.0130877
2010-06-10	0.0135377	0.0386044
2010-06-11	13.9723	0.808583
2010-06-12	3.45439	0.324496
2010-06-13	3.07817	0.173072
2010-06-14	1.80393	0.130311
2010-06-15	0.899023	0.139082
2010-06-16	0.793421	0.300267
2010-06-17	0.35537	0.300712
2010-06-18	0.248259	0.216114
2010-06-19	0	0.127327
2010-06-20	0	0.0781009
2010-06-21	0.657414	0.0906763
2010-06-22	0	0.0991793
2010-06-23	10.2892	0.160363
2010-06-24	1.58116	0.187743
2010-06-25	1.24436	0.160198
2010-06-26	0.688181	0.0638799
2010-06-27	0.937667	0.0100068
2010-06-28	0.351671	0.0459938
2010-06-29	0	0.0765405
2010-06-30	0	0.0479868
2010-07-01	0	0.010708
2010-07-02	0	0.00326305
2010-07-03	0	0.00284108
2010-07-04	7.07648	0.00249709
2010-07-05	2.91262	0.00252382
2010-07-06	1.01597	0.00273064
2010-07-07	1.22548	0.0198328
2010-07-08	0	0.0269522
2010-07-09	0	0.0275253
2010-07-10	22.0991	0.0380452
2010-07-11	13.5411	0.0854977
2010-07-12	0.866677	0.0634789
2010-07-13	0.361505	0.0560431
2010-07-14	1.28646	0.0259059
2010-07-15	0.822102	0.00188062
2010-07-16	0.295622	0.00894951
2010-07-17	0.125481	0.0198618
2010-07-18	0.365573	0.015349
2010-07-19	0.219317	0.00752518
2010-07-20	0.0965575	0.00583594
2010-07-21	0	0.00531456
2010-07-22	0	0.00838214
2010-07-23	0.79898	0.002995
2010-07-24	0.830329	0.0010742
2010-07-25	0.231844	0.000913722
2010-07-26	0.217874	0.00134621
2010-07-27	1.50715	0.00116158
2010-07-28	0.591086	0.000213387
2010-07-29	0.431572	0.000189685
2010-07-30	0.282571	0.00019068
2010-07-31	0.0864941	0.000157822
2010-08-01	0	0.000173753
2010-08-02	0	0.000248511
2010-08-03	0	0.000227974
2010-08-04	0	0.000178732
2010-08-05	0	0.000171726
2010-08-06	0	0.000166629
2010-08-07	0.30124	0.000118001
2010-08-08	0.198092	0.000174914
2010-08-09	0	0.000145532
2010-08-10	7.6376	0.00243605
2010-08-11	2.84081	0.00319964
2010-08-12	4.86706	0.00336197
2010-08-13	14.5427	0.0910025
2010-08-14	0.8117	0.25169
2010-08-15	0.313725	0.012777
2010-08-16	0.254214	0.00755231
2010-08-17	0.0562037	0.00595283
2010-08-18	0	0.00633494
2010-08-19	0.690169	0.00579073
2010-08-20	6.75302	0.0125772
2010-08-21	1.13137	0.00773203
2010-08-22	0.421651	0.00535567
2010-08-23	1.65587	0.00433093
2010-08-24	1.55185	0.0181479
2010-08-25	0.516555	0.0121427
2010-08-26	0.243977	0.0110531
2010-08-27	0.0704883	0.00744019
2010-08-28	0	0.00602973
2010-08-29	0	0.00410901
2010-08-30	1.07782	0.00472492
2010-08-31	3.23876	0.0528818
2010-09-01	1.54123	0.0153449
2010-09-02	1.96461	0.0119954
2010-09-03	0.71329	0.00480516
2010-09-04	0.4243	0.00364539
2010-09-05	0	0.00303536
2010-09-06	0.184661	0.00271021
2010-09-07	0.472055	0.00241088
2010-09-08	0.151341	0.00711775
2010-09-09	0.276818	0.0083812
2010-09-10	0.768408	0.00556018
2010-09-11	0.435061	0.00982308
2010-09-12	0	0.00808043
2010-09-13	0	0.0241523
2010-09-14	0	0.0374573
2010-09-15	8.83888	0.209434
2010-09-16	5.87353	0.509872
2010-09-17	3.51008	0.348727
2010-09-18	1.0349	0.246374
2010-09-19	0	0.206415
2010-09-20	0.483028	0.174924
2010-09-21	4.09066	0.180024
2010-09-22	2.4783	0.158934
2010-09-23	8.28012	1.61491
2010-09-24	2.1841	3.20904
2010-09-25	0.918256	0.707454
2010-09-26	0.629318	0.116705
2010-09-27	0.53656	0.0601162
2010-09-28	0.496236	0.0421166
2010-09-29	0.156863	0.0162851
2010-09-30	0	0.0255331
2010-10-01	0	0.0269329
2010-10-02	0	0.0509923
2010-10-03	0	0.0567838
2010-10-04	0	0.0222842
2010-10-05	0	0.00980552
2010-10-06	0	0.00898857
2010-10-07	0	0.00867602
2010-10-08	0	0.0054759
2010-10-09	0	0.00386953
2010-10-10	0	0.0161943
2010-10-11	0	0.0216365
2010-10-12	0	0.00937668
2010-10-13	0	0.00332278
2010-10-14	0	0.0173046
2010-10-15	0.16378	0.0207961
2010-10-16	0.00013916	0.0195184
2010-10-17	0.102709	0.0190343
2010-10-18	0	0.0237306
2010-10-19	0	0.0249654
2010-10-20	0.0512526	0.00893518
2010-10-21	0	0.00277618
2010-10-22	0	0.00290958
2010-10-23	0.123119	0.00277559
2010-10-24	4.31132	0.00429305
2010-10-25	2.33524	0.00484647
2010-10-26	2.85473	0.0108827
2010-10-27	0.833889	0.00878416
2010-10-28	1.96123	0.0379461
2010-10-29	0	0.0533147
2010-10-30	0	0.0723562
2010-10-31	0	0.0816581
2011-04-01	0.823798	0.921921
2011-04-02	0.923467	0.913503
2011-04-03	1.26432	1.01617
2011-04-04	1.30606	0.685127
2011-04-05	0.801446	0.359233
2011-04-06	0.58714	0.308249
2011-04-07	0.356059	0.151649
2011-04-08	0.176476	0.0544246
2011-04-09	1.40794	0.0383621
2011-04-10	21.0072	0.0368376
2011-04-11	3.03931	0.0225257
2011-04-12	0.00120403	0.0163404
2011-04-13	0.242446	0.117061
2011-04-14	0.301938	0.184705
2011-04-15	0.258294	0.13973
2011-04-16	0.165026	0.111615
2011-04-17	0.171611	0.0778544
2011-04-18	0.0481694	0.0571192
2011-04-19	0.00298472	0.0939903
2011-04-20	0.506611	0.0849337
2011-04-21	0.288336	0.0614056
2011-04-22	2.14786	0.0673481
2011-04-23	2.79141	0.0675926
2011-04-24	0.905837	0.0494023
2011-04-25	0.0452247	0.0345325
2011-04-26	1.28037	0.0456629
2011-04-27	0.762002	0.0525836
2011-04-28	0.293539	0.0273744
2011-04-29	0.462878	0.00505297
2011-04-30	3.03254	0.00552248
2011-05-01	0.505829	0.00532792
2011-05-02	0.445009	0.00500919
2011-05-03	0.311848	0.00486869
2011-05-04	0.572588	0.00474253
2011-05-05	3.57377	0.008285
2011-05-06	0.970244	0.0429049
2011-05-07	2.72514	0.0380263
2011-05-08	2.28167	0.02009
2011-05-09	1.74016	0.0718747
2011-05-10	1.14539	0.0598606
2011-05-11	0.97498	0.0414529
2011-05-12	1.10641	0.0209225
2011-05-13	0.00244961	0.00740421
2011-05-14	0.417755	0.0515032
2011-05-15	0.400575	0.0462613
2011-05-16	0	0.0248244
2011-05-17	0	0.0101143
2011-05-18	0	0.00729318
2011-05-19	0	0.0045147
2011-05-20	0.487662	0.00440794
2011-05-21	4.68953	0.00794882
2011-05-22	4.38403	0.02155
2011-05-23	1.2403	0.0216
2011-05-24	0.523754	0.0656886
2011-05-25	0	0.113871
2011-05-26	0	0.098972
2011-05-27	0.913054	0.095279
2011-05-28	0.916082	0.0928342
2011-05-29	0.19383	0.0879442
2011-05-30	4.346	0.60073
2011-05-31	1.10637	0.316764
2011-06-01	0.0847271	0.10089
2011-06-02	0.00841548	0.0110787
2011-06-03	0	0.0176554
2011-06-04	0	0.0156421
2011-06-05	0	0.00786292
2011-06-06	0	0.0070214
2011-06-07	0	0.0374436
2011-06-08	0	0.0351595
2011-06-09	0	0.033038
2011-06-10	0.119834	0.0322538
2011-06-11	0.101241	0.0297154
2011-06-12	0	0.0282393
2011-06-13	0	0.0269324
2011-06-14	1.22101	0.0181721
2011-06-15	1.30341	0.00565266
2011-06-16	0.210415	0.407706
2011-06-17	7.13921	4.23779
2011-06-18	3.06331	3.49733
2011-06-19	0.563088	1.05015
2011-06-20	1.63792	0.802631
2011-06-21	11.2726	1.62698
2011-06-22	6.84534	1.19759
2011-06-23	1.85131	0.0265202
2011-06-24	1.24718	0.0176064
2011-06-25	0.766384	0.0135657
2011-06-26	0.591143	0.0767103
2011-06-27	0.316404	0.11964
2011-06-28	0.0371559	0.172223
2011-06-29	0	0.213816
2011-06-30	0	0.198477
2011-07-01	1.99	0.167678
2011-07-02	1.51582	0.148439
2011-07-03	0.49587	0.112117
2011-07-04	0	0.0874635
2011-07-05	0.650702	0.0782367
2011-07-06	0.252895	0.0706534
2011-07-07	0	0.0477319
2011-07-08	0	0.0344156
2011-07-09	0.355677	0.0158103
2011-07-10	0.326686	0.00730693
2011-07-11	0.598321	0.00678002
2011-07-12	0.192065	0.00596797
2011-07-13	0	0.00554773
2011-07-14	9.82233	0.0723164
2011-07-15	4.49437	0.113711
2011-07-16	1.65687	0.158179
2011-07-17	2.81684	0.249961
2011-07-18	12.3586	0.762825
2011-07-19	4.90307	0.315128
2011-07-20	4.8498	0.212001
2011-07-21	1.91534	0.156106
2011-07-22	0	0.0484249
2011-07-23	6.56447	0.0175805
2011-07-24	1.52869	0.0124925
2011-07-25	0.821714	0.00807187
2011-07-26	0.361904	0.00688484
2011-07-27	10.6399	0.079482
2011-07-28	0.535933	0.0182999
2011-07-29	0	0.00847774
2011-07-30	0	0.0063201
2011-07-31	0	0.0049845
2011-08-01	0	0.00437025
2011-08-02	2.04121	0.00630845
2011-08-03	0.822414	0.00491335
2011-08-04	0.421637	0.00382553
2011-08-05	0.458818	0.00315752
2011-08-06	1.80358	0.00282613
2011-08-07	0.801064	0.00251724
2011-08-08	0.484585	0.00232105
2011-08-09	0.238953	0.00201235
2011-08-10	0.0568534	0.00175351
2011-08-11	0	0.00153911
2011-08-12	0.323834	0.00126919
2011-08-13	0.947101	0.00126273
2011-08-14	0.517595	0.00114524
2011-08-15	0.190471	0.00770431
2011-08-16	3.14621	0.0160962
2011-08-17	2.96455	0.0197141
2011-08-18	1.77612	0.0187496
2011-08-19	2.84965	0.0172476
2011-08-20	2.35972	0.0166364
2011-08-21	0.229734	0.0145935
2011-08-22	0	0.01319
2012-04-01	0.00907136	0.000320426
2012-04-02	0.132386	0.00030881
2012-04-03	0.0960388	0.000252344
2012-04-04	0.101729	0.000326036
2012-04-05	0.102804	0.000252926
2012-04-06	0.104763	0.000262741
2012-04-07	0.0889353	0.000229951
2012-04-08	0.0775875	0.000240445
2012-04-09	0.0793769	0.00021517
2012-04-10	0.0721153	0.000644838
2012-04-11	0.0598772	0.000378442
2012-04-12	0.1603	0.00136258
2012-04-13	1.91122	0.000223885
2012-04-14	1.83371	0.00260229
2012-04-15	3.9135	0.0145434
2012-04-16	1.79994	0.0262377
2012-04-17	0.935954	0.0194029
2012-04-18	0.895536	0.0182671
2012-04-19	0.644447	0.0162949
2012-04-20	0.485231	0.00813275
2012-04-21	1.82029	0.000632903
2012-04-22	0.638934	0.000647597
2012-04-23	1.06511	0.0103753
2012-04-24	2.57649	0.0150852
2012-04-25	6.11341	0.0145973
2012-04-26	4.4357	0.013591
2012-04-27	3.11638	0.00531627
2012-04-28	2.81605	0.000560852
2012-04-29	2.73774	0.000530109
2012-04-30	0	0.000562121
2012-05-01	2.66681	0.0067157
2012-05-02	2.28611	0.0093544
2012-05-03	6.11752	0.010904
2012-05-04	0.431214	0.0108414
2012-05-05	1.39152	0.198957
2012-05-06	10.6303	3.84268
2012-05-07	3.23243	1.3718
2012-05-08	1.19897	0.311454
2012-05-09	0.281166	0.0610688
2012-05-10	0.195978	0.0504457
2012-05-11	0.189107	0.0399476
2012-05-12	0.0986022	0.039616
2012-05-13	0.00970669	0.0451375
2012-05-14	0.00713751	0.0417116
2012-05-15	0.0214532	0.0385963
2012-05-16	0.0481385	0.037442
2012-05-17	0	0.111946
2012-05-18	0.590682	0.0602654
2012-05-19	0.979797	0.0367087
2012-05-20	0.454198	0.00722236
2012-05-21	0.00114866	0.0174808
2012-05-22	0	0.0145219
2012-05-23	0.763786	0.0803445
2012-05-24	1.5239	0.208026
2012-05-25	0.0253308	0.269814
2012-05-26	1.60804	0.542984
2012-05-27	0.0687261	0.169652
2012-05-28	0.0424489	0.0106073
2012-05-29	0.0118917	0.00633916
2012-05-30	0	0.0043995
2012-05-31	0	0.0314118
2012-06-01	0	0.0452437
2012-06-02	0	0.0403602
2012-06-03	0	0.0374853
2012-06-04	0	0.031261
2012-06-05	0	0.0301179
2012-06-06	0	0.0240869
2012-06-07	0.0191623	0.0236541
2012-06-08	0	0.0218495
2012-06-09	0	0.0232543
2012-06-10	0	0.0209345
2012-06-11	0.0233292	0.0174255
2012-06-12	0	0.00686644
2012-06-13	0.0471848	0.00254419
2012-06-14	0	0.00252298
2012-06-15	0	0.00211599
2012-06-16	0	0.0208632
2012-06-17	1.22256	0.268564
2012-06-18	1.82251	1.8973
2012-06-19	1.42531	1.62444
2012-06-20	2.027	0.724062
2012-06-21	1.26235	2.18752
2012-06-22	0.191984	2.44308
2012-06-23	0.0790125	1.88352
2012-06-24	0.0610885	1.46374
2012-06-25	0.025761	0.604567
2012-06-26	0	0.0120228
2012-06-27	0	0.00512743
2012-06-28	0	0.00389473
2012-06-29	0	0.0035162
2012-06-30	0	0.00656403
2012-07-01	0	0.00754058
2012-07-02	0	0.00640266
2012-07-03	0	0.00533314
2012-07-04	0	0.00439193
2012-07-05	0	0.0138854
2012-07-06	0	0.0172458
2012-07-07	0	0.0143365
2012-07-08	0	0.0108
2012-07-09	0	0.00987514
2012-07-31	0	0
2012-08-28	0	0
2012-08-29	0	0
2012-08-30	0	0
2012-08-31	0	0
2012-09-01	0	0
2012-09-02	0	0
2012-09-03	0	0
2012-09-04	0	0
2012-09-05	0	0
2012-09-06	0	0
2012-09-07	0	0
2012-09-08	0	0
2012-09-09	0	0
2012-09-10	0	0
2012-09-11	0	0
2012-09-12	0	0
2012-09-13	0	0
2012-09-14	0	0
2012-09-15	0	0
2012-09-16	0	0
2012-09-17	0	0
2012-09-18	0	0
2012-09-19	0	0
2012-09-20	0	0
2012-09-21	0	0
2012-09-22	0	0
2012-09-23	0	0
2012-09-24	0	0
2012-09-25	0	0
2012-09-26	0	0
2012-09-27	0	0
2012-09-28	0	0
2012-09-29	0	0
2012-09-30	0	0
2012-10-01	0	0
2012-10-02	0	0
2012-10-03	0	0
2012-10-04	0	0
2012-10-05	0	0
2012-10-06	0	0
2012-10-07	0	0
2012-10-08	0	0
2012-10-09	0	0
2012-10-10	0	0
2012-10-11	0	0
2012-10-12	0	0
2012-10-13	0	0
2012-10-14	0	0
2012-10-15	0	0
2012-10-16	0	0
2012-10-17	0	0
2012-10-18	0.0157031	0
2012-10-19	0.00342645	0
2012-10-20	0	0
2012-10-21	0	0
2012-10-22	0	0
2012-10-23	0.0507781	0
2012-10-24	0	0
2012-10-25	0.076182	0
2012-10-26	0	0
2012-10-27	0	0
2012-10-28	0	0
2012-10-29	0	0
2012-10-30	0	0
2012-10-31	0	0

## Sheet: NO3
Date	Stormwater NO3 (kg/ha)	Fertilized Field NO3 (kg/ha)
2007-06-01	0.000647417	0.0916991
2007-06-02	0.00167792	0.102972
2007-06-03	0.00118024	0.107773
2007-06-04	0.000851434	0.0935794
2007-06-05	0	0.101788
2007-06-06	0	0.108769
2007-06-07	0.000137103	0.0970089
2007-06-08	0	0.0783159
2007-06-09	0	0.0915409
2007-06-10	0.00154953	0.0884754
2007-06-11	0.00175243	0.0791214
2007-06-12	0.000104915	0.0806936
2007-06-13	0	0.0923065
2007-06-14	0	0.0774144
2007-06-15	0	0.0702368
2007-06-16	9.0227e-05	0.0684595
2007-06-17	0.000154345	0.0849812
2007-06-18	0.00208491	0.079793
2007-06-19	0.000419528	0.0777698
2007-06-20	8.12786e-06	0.0823238
2007-06-21	0.00014196	0.0811246
2007-06-22	4.9673e-05	0.111715
2007-06-23	0	0.137864
2007-06-24	0	0.0968539
2007-06-25	0	0.0894297
2007-06-26	0	0.0869982
2007-06-27	0	0.0760078
2007-06-28	0	0.0653508
2007-06-29	0	0.0613164
2007-06-30	0	0.0531467
2007-07-01	0	0.0513387
2007-07-02	0.000115093	0.045773
2007-07-03	4.36503e-05	0.0414986
2007-07-04	0	0.033332
2007-07-05	0	0.0343739
2007-07-06	0	0.0160901
2007-07-07	0	0.0248051
2007-07-08	0	0.0141848
2007-07-09	0	0.0134492
2007-07-10	0	0.00866031
2007-07-11	2.34091e-05	0.0129939
2007-07-12	0	0.00553586
2007-07-13	5.31031e-06	0.0086197
2007-07-14	0.000202145	0.00455092
2007-07-15	0	0.00417569
2007-07-16	0	0.0055027
2007-07-17	0	0.00339696
2007-07-18	0	0.00182715
2007-07-19	0	0.00166034
2007-07-20	0	0.000686657
2007-07-21	0	0.00165375
2007-07-22	0	0.000515907
2007-07-23	0	0.000980625
2007-07-24	0	0.000666547
2007-07-25	0	0
2007-07-26	0.000339414	0
2007-07-27	0.000569517	0
2007-07-28	0.000162078	0
2007-07-29	2.07659e-06	0
2007-07-30	0	0
2007-07-31	0	0
2007-08-01	0	0
2007-08-02	0	0
2007-08-03	0	0
2007-08-04	0.000163093	0
2007-08-05	0.000162423	0
2007-08-06	2.05162e-05	0
2007-08-07	0	0
2007-08-08	0	0
2007-08-09	0	0
2007-08-10	0	0
2007-08-11	0.00139977	0
2007-08-12	0.00137262	0
2007-08-13	0.000239492	0
2007-08-14	0	0
2007-08-15	0	0
2007-08-16	0	0
2007-08-17	0	0
2007-08-18	0.00239336	0
2007-08-19	0.00182735	0
2007-08-20	0.00276756	0
2007-08-21	0.00805539	0
2007-08-22	0.00286878	0
2007-08-23	0.002581	0
2007-08-24	0.00171609	0
2007-08-25	0.000856372	0
2007-08-26	0	0
2007-08-27	0	0
2007-08-28	0.00211472	0
2007-08-29	0.00102382	0
2007-08-30	0	0
2007-08-31	0	0
2007-09-01	0	0
2007-09-02	0	0
2007-09-03	0	0
2007-09-04	0	0
2007-09-05	0	0
2007-09-06	0.000608174	0
2007-09-07	0.0025107	0
2007-09-08	0.000257035	0
2007-09-09	0	0
2007-09-10	0	0
2007-09-11	0	0
2007-09-12	0	0
2007-09-13	0	0
2007-09-14	0	0
2007-09-15	0	0
2007-09-16	0	0
2007-09-17	0.00028344	0
2007-09-18	0.000630238	0
2007-09-19	0.000393645	0
2007-09-20	0.000778627	0
2007-09-21	0.000234305	0
2007-10-02	0.00497247	0
2007-10-03	0.00230863	0
2007-10-04	0	0
2007-10-05	0.0154181	0
2007-10-06	0.00863852	0
2007-10-07	0.00766612	0
2007-10-08	0.0235658	0.00165578
2007-10-09	0.00713166	0.00259764
2009-05-01	0	0.0412078
2009-05-02	0	0.0402997
2009-05-03	0	0.0368535
2009-05-04	0.000155723	0.0346513
2009-05-05	0.0119329	0.0322108
2009-05-06	0	0.0317267
2009-05-07	0	0.0233475
2009-05-08	0.00243552	0.0224485
2009-05-09	0.0051616	0.0178356
2009-05-10	0	0.0181442
2009-05-11	0	0.023211
2009-05-12	0	0.0222952
2009-05-13	0.00362451	0.0240512
2009-05-14	0	0.0188603
2009-05-15	0.0173484	0.0207028
2009-05-16	0.0100724	0.0182621
2009-05-17	0.00399904	0.0208088
2009-05-18	0.00036288	0.0200143
2009-05-19	0	0.0209154
2009-05-20	0.000185861	0.0192111
2009-05-21	0.0131065	0.0149874
2009-05-22	0.00124514	0.0164136
2009-05-23	0	0.0149202
2009-05-24	0	0.0150426
2009-05-25	0	0.0166494
2009-05-26	0	0.0165682
2009-05-27	0	0.0164476
2009-05-28	0	0.0147039
2009-05-29	0	0.0144313
2009-05-30	0	0.0123502
2009-05-31	6.25528e-05	0.0140493
2009-06-01	2.64636e-06	0.0121389
2009-06-02	0	0.0102656
2009-06-03	0	0.0104016
2009-06-04	0	0.0110653
2009-06-05	0	0.00971962
2009-06-06	0.00021519	0.00919233
2009-06-07	1.87975e-05	0.0107233
2009-06-08	0.00512611	0.00892044
2009-06-09	0.00284994	0.0122635
2009-06-10	0.000836108	0.0100238
2009-06-11	0	0.0105543
2009-06-12	0	0.00955477
2009-06-13	0	0.0103472
2009-06-14	0	0.00917373
2009-06-15	0	0.00896792
2009-06-16	0.00093696	0.0077048
2009-06-17	0.000412428	0.00893406
2009-06-18	0	0.00770515
2009-06-19	0	0.00567244
2009-06-20	0	0.00417201
2009-06-21	0.00106657	0.00503934
2009-06-22	0.00142761	0.00503735
2009-06-23	0.000128017	0.00396558
2009-06-24	0	0.00300267
2009-06-25	0	0.00395021
2009-06-26	6.92405e-05	0.00179911
2009-06-27	0.00228785	0
2009-06-28	0.000816779	0
2009-06-29	9.83825e-05	0
2009-06-30	0	0
2009-07-01	0	0
2009-07-02	0	0
2009-07-03	0	0
2009-07-04	0	0
2009-07-05	0.000198114	0
2009-07-06	0	0
2009-07-07	0	0
2009-07-08	0	0
2009-07-09	0	0
2009-07-10	0	0
2009-07-11	0	0
2009-07-12	0	0
2009-07-13	0	0
2009-08-20	0.0126079	0.265776
2009-08-21	0.0276293	0.339739
2009-08-22	0.0212909	0.221779
2009-08-23	0.00326583	0.143799
2009-08-24	0	0.0847154
2009-08-25	0.0102878	0.0567728
2009-08-26	0.000395665	0.0353855
2009-08-27	0.000339029	0.0262194
2009-08-28	6.75776e-05	0.0230167
2009-08-29	0	0.0143361
2009-08-30	0	0.0136496
2009-08-31	0	0.0064661
2009-09-01	0	0.00645808
2009-09-02	0	0.00640874
2009-09-03	0	0.00394506
2009-09-04	0	0
2009-09-05	0	0
2009-09-06	0	0
2009-09-07	0	0
2009-09-08	0	0
2009-09-09	0	0
2009-09-10	0	0
2009-09-11	0	0
2009-09-12	0	0
2009-09-13	0	0
2009-09-14	0	0
2009-09-15	0	0
2009-09-16	0	0
2009-09-17	0	0
2009-09-18	0	0
2009-09-19	0	0
2009-09-20	0	0
2009-09-21	0	0
2009-09-22	0	0
2009-09-23	0	0
2009-09-24	1.74221e-05	0
2009-09-25	0.000203869	0
2009-09-26	0.00017225	0
2009-09-27	1.0451e-05	0
2009-09-28	0	0
2009-09-29	0	0
2009-09-30	0	0
2009-10-01	0.0158081	0.225354
2009-10-02	0.0117614	0.800126
2009-10-03	0.0118032	0.520789
2009-10-04	0.0290979	0.350765
2009-10-05	0.00495371	0.340226
2009-10-06	0.0129172	1.72634
2009-10-07	0.0377792	1.24489
2009-10-08	0.0754211	0.770346
2009-10-09	0.0458869	0.569078
2009-10-10	0	0.469343
2009-10-11	0	0.387299
2009-10-12	0.0288445	0.343657
2009-10-13	0.0016641	0.337839
2009-10-14	0.00874276	0.334576
2009-10-15	0.0305495	0.663077
2009-10-16	0.0072792	0.695885
2009-10-17	0.00752651	0.605285
2009-10-18	0	0.55203
2009-10-19	0	0.470837
2009-10-20	0.0010094	0.419792
2009-10-21	0.056872	0.990844
2009-10-22	0.0438761	1.19707
2009-10-23	0.0439228	0.972362
2009-10-24	0.0285438	0.750689
2009-10-25	0.0284111	0.588366
2009-10-26	0	0.222114
2009-10-27	0	0.211559
2009-10-28	0	0.187144
2009-10-29	0.00884772	0.176965
2009-10-30	0.0209666	0.307483
2009-10-31	0.0710343	0.322641
2010-04-01	0.0432755	0.307934
2010-04-02	0.0421255	0.285788
2010-04-03	0.0292022	0.256631
2010-04-04	0.0244015	0.234433
2010-04-05	0.0232291	0.242467
2010-04-06	0.0286863	0.220577
2010-04-07	0.0322845	0.208819
2010-04-08	0.0294413	0.196875
2010-04-09	0.0161787	0.193162
2010-04-10	0.000101524	0.179711
2010-04-11	0	0.176173
2010-04-12	0.017983	0.163395
2010-04-13	0.419444	2.22529
2010-04-14	0.133863	1.25135
2010-04-15	0.184323	0.756591
2010-04-16	0.162568	0.542459
2010-04-17	0.129979	0.46263
2010-04-18	0.0690996	0.409095
2010-04-19	0.0803266	0.371256
2010-04-20	0.0608726	0.347476
2010-04-21	0.008712	0.293244
2010-04-22	0	0.266108
2010-04-23	0.00421905	0.293915
2010-04-24	0.0839534	0.289945
2010-04-25	0.0350224	0.278117
2010-04-26	0	0.264032
2010-04-27	0	0.249243
2010-04-28	0	0.245692
2010-04-29	0.032167	0.220819
2010-04-30	0.0643046	0.194634
2010-05-01	0.0214102	0.171563
2010-05-02	1.12434e-06	0.162347
2010-05-03	0	0.159803
2010-05-04	0	0.168216
2010-05-05	0	0.153733
2010-05-06	0.00323747	0.141245
2010-05-07	0.0251025	0.138945
2010-05-08	0.016204	0.130532
2010-05-09	0	0.144146
2010-05-10	0.0108925	0.147573
2010-05-11	0.0324089	0.460384
2010-05-12	0.0322775	0.451037
2010-05-13	0.0232435	0.456829
2010-05-14	0.0131889	0.399038
2010-05-15	0.00565995	0.358473
2010-05-16	0	0.326807
2010-05-17	0	0.289158
2010-05-18	0	0.257574
2010-05-19	0	0.225636
2010-05-20	0	0.182904
2010-05-21	0.000186052	0.161949
2010-05-22	0.0114391	0.161949
2010-05-23	0.00629008	0.161949
2010-05-24	0	0.155745
2010-05-25	0	0.144326
2010-05-26	0.00270363	0.157193
2010-05-27	0	0.162527
2010-05-28	0	0.158721
2010-05-29	0	0.157723
2010-05-30	0	0.148029
2010-05-31	0	0.139502
2010-06-01	0	0.131017
2010-06-02	0	0.123836
2010-06-03	1.08939e-06	0.125641
2010-06-04	0.000857142	0.116835
2010-06-05	0.00101711	0.106547
2010-06-06	0.000217854	0.109188
2010-06-07	0	0.100665
2010-06-08	0.00413654	0.108904
2010-06-09	0.00108172	0.113124
2010-06-10	3.53041e-05	0.114736
2010-06-11	0.0546474	1.60908
2010-06-12	0.0913578	1.07729
2010-06-13	0.108762	0.891319
2010-06-14	0.0869744	0.59824
2010-06-15	0.063531	0.598052
2010-06-16	0.0356331	0.503927
2010-06-17	0.0268566	0.445037
2010-06-18	0.0250872	0.377368
2010-06-19	0	0.323378
2010-06-20	0	0.30199
2010-06-21	0.012395	0.272009
2010-06-22	0	0.246846
2010-06-23	0.162638	0.278853
2010-06-24	0.122994	0.283205
2010-06-25	0.170816	0.255172
2010-06-26	0.0730843	0.232198
2010-06-27	0.0918132	0.225154
2010-06-28	0.0306724	0.192116
2010-06-29	0	0.1888
2010-06-30	0	0.173863
2010-07-01	0	0.157125
2010-07-02	0	0.146185
2010-07-03	0	0.127587
2010-07-04	0.0385668	0.112369
2010-07-05	0.034659	0.111698
2010-07-06	0.0220237	0.117964
2010-07-07	0.0121765	0.107315
2010-07-08	0	0.0988248
2010-07-09	0	0.086711
2010-07-10	0.0246052	0.100344
2010-07-11	0.0562441	0.216401
2010-07-12	0.0205612	0.148117
2010-07-13	0.0139223	0.118525
2010-07-14	0.0249215	0.0932653
2010-07-15	0.0136316	0.078234
2010-07-16	0.00378206	0.0599507
2010-07-17	0.000884644	0.049158
2010-07-18	0.00277478	0.0391631
2010-07-19	0.00173145	0.0364971
2010-07-20	0.000242553	0.0283043
2010-07-21	0	0.0244359
2010-07-22	0	0.082876
2010-07-23	0.00111463	0.0922461
2010-07-24	0.00258754	0.0330853
2010-07-25	0.00123341	0.00467074
2010-07-26	0.000210903	0.00376939
2010-07-27	0.00141639	0.00382016
2010-07-28	0.00021494	0.00216158
2010-07-29	0.000154447	0.00247728
2010-07-30	9.04227e-05	0.00243535
2010-07-31	2.77879e-05	0.00160662
2010-08-01	0	0.00176881
2010-08-02	0	0.00252984
2010-08-03	0	0.00153654
2010-08-04	0	0.00120466
2010-08-05	0	0.00115743
2010-08-06	0	0.00107045
2010-08-07	0.00335882	0.000686767
2010-08-08	0.00150598	0.001018
2010-08-09	0	0.000846996
2010-08-10	0.0240039	0.00174194
2010-08-11	0.00892827	0.001811
2010-08-12	0.0142464	0.00190288
2010-08-13	0.0423903	0.0898973
2010-08-14	0.0149883	0.625031
2010-08-15	0.0149732	0.031251
2010-08-16	0.0194321	0.0170682
2010-08-17	0.00480286	0.0134534
2010-08-18	0	0.0116598
2010-08-19	0.00862711	0.00904319
2010-08-20	0.0907894	0.0196413
2010-08-21	0.0184689	0.0161251
2010-08-22	0.0055989	0.0125724
2010-08-23	0.0182146	0.00958623
2010-08-24	0.0138976	0.0347835
2010-08-25	0.00208535	0.0232735
2010-08-26	0.00547703	0.0170362
2010-08-27	0.00248854	0.0110115
2010-08-28	0	0.00892399
2010-08-29	0	0.00459847
2010-08-30	0.0261757	0.00396218
2010-08-31	0.0815911	0.163621
2010-09-01	0.0403655	0.124294
2010-09-02	0.0570669	0.199721
2010-09-03	0.0285316	0.162414
2010-09-04	0.0395153	0.120522
2010-09-05	0	0.0983455
2010-09-06	0.0178506	0.0873074
2010-09-07	0.045632	0.0771481
2010-09-08	0.0137609	0.0790504
2010-09-09	0.0123229	0.077135
2010-09-10	0.0342065	0.0872948
2010-09-11	0.0196618	0.156784
2010-09-12	0	0.130903
2010-09-13	0	0.114646
2010-09-14	0	0.101135
2010-09-15	0.0415903	0.31935
2010-09-16	0.0679264	0.734065
2010-09-17	0.0914254	0.50856
2010-09-18	0.0485719	0.356373
2010-09-19	0	0.295333
2010-09-20	0.00848959	0.26334
2010-09-21	0.0718964	0.324043
2010-09-22	0.0281366	0.286081
2010-09-23	0.0738639	0.884248
2010-09-24	0.100617	1.65266
2010-09-25	0.111338	0.823912
2010-09-26	0.0987494	0.579636
2010-09-27	0.0950478	0.434012
2010-09-28	0.082554	0.357991
2010-09-29	0.0244258	0.307957
2010-09-30	0	0.267887
2010-10-01	0	0.226236
2010-10-02	0	0.209101
2010-10-03	0	0.197608
2010-10-04	0	0.18156
2010-10-05	0	0.170616
2010-10-06	0	0.157636
2010-10-07	0	0.152698
2010-10-08	0	0.147311
2010-10-09	0	0.140077
2010-10-10	0	0.135862
2010-10-11	0	0.131262
2010-10-12	0	0.117886
2010-10-13	0	0.116962
2010-10-14	0	0.129069
2010-10-15	0.0147012	0.129629
2010-10-16	1.24913e-05	0.120704
2010-10-17	0.00921936	0.117378
2010-10-18	0	0.118954
2010-10-19	0	0.117338
2010-10-20	0.00589404	0.104338
2010-10-21	0	0.0938349
2010-10-22	0	0.0987332
2010-10-23	0.00722653	0.09437
2010-10-24	0.0198452	0.133874
2010-10-25	0.00625146	0.146363
2010-10-26	0.0247264	0.331388
2010-10-27	0.0142342	0.268795
2010-10-28	0.0210123	0.230427
2010-10-29	0	0.214592
2010-10-30	0	0.185492
2010-10-31	0	0.167399
2011-04-01	0.073261	1.78553
2011-04-02	0.0923467	1.81559
2011-04-03	0.16048	2.00898
2011-04-04	0.210929	1.34742
2011-04-05	0.160024	0.884499
2011-04-06	0.158919	0.955571
2011-04-07	0.100422	0.942576
2011-04-08	0.0530784	0.963316
2011-04-09	0.0279527	0.94162
2011-04-10	0.255257	1.31142
2011-04-11	0.0403474	0.821461
2011-04-12	0.000248259	0.607862
2011-04-13	0.0425526	0.372153
2011-04-14	0.0443616	0.328776
2011-04-15	0.0438395	0.30494
2011-04-16	0.0336132	0.282227
2011-04-17	0.027088	0.26787
2011-04-18	0.00592983	0.257037
2011-04-19	0.000309325	0.240694
2011-04-20	0.0487663	0.2203
2011-04-21	0.0259502	0.212463
2011-04-22	0.0715849	0.209456
2011-04-23	0.0584335	0.196018
2011-04-24	0.0265918	0.199082
2011-04-25	0.00291134	0.197986
2011-04-26	0.0707793	0.206445
2011-04-27	0.0363072	0.204024
2011-04-28	0.012013	0.187477
2011-04-29	0.0126863	0.184939
2011-04-30	0.0831141	0.200434
2011-05-01	0.0138635	0.191805
2011-05-02	0.0121966	0.179882
2011-05-03	0.00854694	0.174299
2011-05-04	0.0156932	0.169783
2011-05-05	0.0979477	0.181972
2011-05-06	0.0218078	0.186636
2011-05-07	0.0493472	0.170816
2011-05-08	0.0424024	0.177797
2011-05-09	0.0335142	0.636091
2011-05-10	0.0273339	0.529703
2011-05-11	0.0287761	0.327478
2011-05-12	0.0326552	0.282866
2011-05-13	7.22991e-05	0.244339
2011-05-14	0.0170512	0.216789
2011-05-15	0.01635	0.191985
2011-05-16	0	0.166568
2011-05-17	0	0.167897
2011-05-18	0	0.159148
2011-05-19	0	0.147179
2011-05-20	0.0103928	0.144124
2011-05-21	0.0487901	0.260721
2011-05-22	0.0571714	0.74047
2011-05-23	0.0255501	0.76464
2011-05-24	0.011915	0.347883
2011-05-25	0	0.300944
2011-05-26	0	0.261569
2011-05-27	0.0170017	0.251809
2011-05-28	0.0170581	0.245347
2011-05-29	0.00360924	0.232424
2011-05-30	0.0669519	1.58764
2011-05-31	0.0233137	0.837163
2011-06-01	0.00522096	0.502095
2011-06-02	0.000168948	0.381107
2011-06-03	0	0.311074
2011-06-04	0	0.267479
2011-06-05	0	0.268654
2011-06-06	0	0.255579
2011-06-07	0	0.241277
2011-06-08	0	0.213301
2011-06-09	0	0.200431
2011-06-10	0.00240577	0.195673
2011-06-11	0.0020325	0.180273
2011-06-12	0	0.171678
2011-06-13	0	0.164288
2011-06-14	0.00891124	0.160127
2011-06-15	0.00951257	0.202365
2011-06-16	0.00153566	0.200883
2011-06-17	0.0302119	0.670262
2011-06-18	0.0269248	0.598204
2011-06-19	0.0189672	0.244766
2011-06-20	0.0160221	0.238713
2011-06-21	0.0686158	0.960692
2011-06-22	0.105615	1.54113
2011-06-23	0.141625	1.01838
2011-06-24	0.158735	0.697754
2011-06-25	0.153915	0.556196
2011-06-26	0.0793305	0.484277
2011-06-27	0.017471	0.418739
2011-06-28	0.00205165	0.382638
2011-06-29	0	0.351974
2011-06-30	0	0.326723
2011-07-01	0.0475453	0.327926
2011-07-02	0.0264667	0.34306
2011-07-03	0.00539757	0.283526
2011-07-04	0	0.247397
2011-07-05	0.0121309	0.221298
2011-07-06	0.00475904	0.199848
2011-07-07	0	0.193301
2011-07-08	0	0.181542
2011-07-09	0.0077182	0.159879
2011-07-10	0.00236627	0.151984
2011-07-11	0.00433378	0.141024
2011-07-12	0.00121327	0.124134
2011-07-13	0	0.115393
2011-07-14	0.0442404	0.57744
2011-07-15	0.0202429	0.514543
2011-07-16	0.00746264	0.361418
2011-07-17	0.00978667	0.323164
2011-07-18	0.0410995	0.986224
2011-07-19	0.0280494	0.407415
2011-07-20	0.0484447	0.274087
2011-07-21	0.0181354	0.201823
2011-07-22	0	0.167396
2011-07-23	0.0442026	0.159982
2011-07-24	0.00826883	0.169442
2011-07-25	0.00263203	0.139643
2011-07-26	0.000256349	0.119108
2011-07-27	0.0172418	1.37504
2011-07-28	0.00344286	0.456358
2011-07-29	0	0.286547
2011-07-30	0	0.221233
2011-07-31	0	0.177448
2011-08-01	0	0.155581
2011-08-02	0.0288429	0.224581
2011-08-03	0.00867566	0.174915
2011-08-04	0.00444786	0.137955
2011-08-05	0.00484007	0.115565
2011-08-06	0.019026	0.103691
2011-08-07	0.00600606	0.0926345
2011-08-08	0.00150643	0.0854146
2011-08-09	0.000537645	0.0740544
2011-08-10	1.51609e-05	0.0645291
2011-08-11	0	0.0566394
2011-08-12	0.000623501	0.0467063
2011-08-13	0.00182352	0.0464685
2011-08-14	0.000996564	0.0421447
2011-08-15	0.000366727	0.0382379
2011-08-16	0.00605763	0.0336007
2011-08-17	0.00746215	0.0382364
2011-08-18	0.00580839	0.0303743
2011-08-19	0.0041063	0.026327
2011-08-20	0.00231643	0.0207954
2011-08-21	0.000225519	0.0182419
2011-08-22	0	0.0164875
2012-04-01	2.91162e-05	0.00621153
2012-04-02	0.000424917	0.00560799
2012-04-03	0.000308254	0.00435282
2012-04-04	0.000326518	0.0054448
2012-04-05	0.000329969	0.00422386
2012-04-06	0.000336254	0.00438778
2012-04-07	0.000285454	0.0037791
2012-04-08	0.000279256	0.00392407
2012-04-09	0.000337352	0.00351157
2012-04-10	0.00030649	0.0105273
2012-04-11	0.000254478	0.00619131
2012-04-12	0.000352702	0.0222919
2012-04-13	0.00343793	0.00366276
2012-04-14	0.00329851	0.00345842
2012-04-15	0.00703968	0.00921082
2012-04-16	0.00413672	0.0158593
2012-04-17	0.00328694	0.0112214
2012-04-18	0.00314499	0.0105645
2012-04-19	0.00226321	0.00942389
2012-04-20	0.00170406	0.0101712
2012-04-21	0.00639259	0.00910115
2012-04-22	0.00224385	0.00931245
2012-04-23	0.00374053	0.0101703
2012-04-24	0.00904827	0.00931511
2012-04-25	0.0214694	0.00901381
2012-04-26	0.0155776	0.00839246
2012-04-27	0.0109443	0.00820938
2012-04-28	0.00988957	0.00819966
2012-04-29	0.00961456	0.0077502
2012-04-30	0	0.00821821
2012-05-01	0.0165804	0.0103002
2012-05-02	0.0142135	0.011085
2012-05-03	0.0380346	0.0129213
2012-05-04	0.00294172	0.012847
2012-05-05	0.0121349	0.149968
2012-05-06	0.0927021	2.85941
2012-05-07	0.0281887	1.02078
2012-05-08	0.0173385	0.35786
2012-05-09	0.0138138	0.207634
2012-05-10	0.00962846	0.171515
2012-05-11	0.00929091	0.135822
2012-05-12	0.00596445	0.105873
2012-05-13	0.0027567	0.103172
2012-05-14	0.00202705	0.0953407
2012-05-15	0.00147118	0.053581
2012-05-16	0.00119399	0.0244122
2012-05-17	0	0.0729886
2012-05-18	0.0146509	0.0392931
2012-05-19	0.0243022	0.0566597
2012-05-20	0.0112656	0.037797
2012-05-21	2.84904e-05	0.0914829
2012-05-22	0	0.0759978
2012-05-23	0.0122335	0.0668443
2012-05-24	0.0244083	0.104013
2012-05-25	0.000405722	0.134907
2012-05-26	0.0257559	0.271492
2012-05-27	0.00062206	0.227779
2012-05-28	0.000205169	0.390348
2012-05-29	5.74767e-05	0.233281
2012-05-30	0	0.161901
2012-05-31	0	0.147527
2012-06-01	0	0.135085
2012-06-02	0	0.120504
2012-06-03	0	0.11192
2012-06-04	0	0.0866299
2012-06-05	0	0.0800276
2012-06-06	0	0.0663492
2012-06-07	0.000131637	0.0660343
2012-06-08	0	0.0609964
2012-06-09	0	0.0649181
2012-06-10	0	0.0584422
2012-06-11	0.000167387	0.0492705
2012-06-12	0	0.0350574
2012-06-13	0.00078866	0.0346009
2012-06-14	0	0.0343126
2012-06-15	0	0.0287775
2012-06-16	0	0.0287719
2012-06-17	0.0330422	0.229958
2012-06-18	0.049257	1.62456
2012-06-19	0.038522	1.39092
2012-06-20	0.0547838	0.619978
2012-06-21	0.0608288	0.372648
2012-06-22	0.0393567	0.25259
2012-06-23	0.0161976	0.194736
2012-06-24	0.0125231	0.151336
2012-06-25	0.0042674	0.116494
2012-06-26	0	0.0941577
2012-06-27	0	0.0789625
2012-06-28	0	0.0599788
2012-06-29	0	0.0541496
2012-06-30	0	0.0387368
2012-07-01	0	0.0321731
2012-07-02	0	0.027318
2012-07-03	0	0.0227547
2012-07-04	0	0.0187389
2012-07-05	0	0.0129962
2012-07-06	0	0.0104382
2012-07-07	0	0.00867733
2012-07-08	0	0.00653682
2012-07-09	0	0.00597706
2012-07-31	0	0
2012-08-28	0	0
2012-08-29	0	0
2012-08-30	0	0
2012-08-31	0	0
2012-09-01	0	0
2012-09-02	0	0
2012-09-03	0	0
2012-09-04	0	0
2012-09-05	0	0
2012-09-06	0	0
2012-09-07	0	0
2012-09-08	0	0
2012-09-09	0	0
2012-09-10	0	0
2012-09-11	0	0
2012-09-12	0	0
2012-09-13	0	0
2012-09-14	0	0
2012-09-15	0	0
2012-09-16	0	0
2012-09-17	0	0
2012-09-18	0	0
2012-09-19	0	0
2012-09-20	0	0
2012-09-21	0	0
2012-09-22	0	0
2012-09-23	0	0
2012-09-24	0	0
2012-09-25	0	0
2012-09-26	0	0
2012-09-27	0	0
2012-09-28	0	0
2012-09-29	0	0
2012-09-30	0	0
2012-10-01	0	0
2012-10-02	0	0
2012-10-03	0	0
2012-10-04	0	0
2012-10-05	0	0
2012-10-06	0	0
2012-10-07	0	0
2012-10-08	0	0
2012-10-09	0	0
2012-10-10	0	0
2012-10-11	0	0
2012-10-12	0	0
2012-10-13	0	0
2012-10-14	0	0
2012-10-15	0	0
2012-10-16	0	0
2012-10-17	0	0
2012-10-18	1.21533e-05	0
2012-10-19	2.56962e-06	0
2012-10-20	0	0
2012-10-21	0	0
2012-10-22	0	0
2012-10-23	2.89675e-05	0
2012-10-24	0	0
2012-10-25	3.50679e-05	0
2012-10-26	0	0
2012-10-27	0	0
2012-10-28	0	0
2012-10-29	0	0
2012-10-30	0	0
2012-10-31	0	0

## Sheet: NH4
Date	Stormwater NH4 (kg/ha)	Fertilized Field NH4 (kg/ha)
2007-06-01	0.00245271	0.000176616
2007-06-02	0.00635675	0.000198328
2007-06-03	0.00447129	0.000207576
2007-06-04	0.00331968	0.000178778
2007-06-05	0	0.000191908
2007-06-06	0	0.00019514
2007-06-07	0.00045701	0.000171333
2007-06-08	0	0.000138318
2007-06-09	0	0.000161676
2007-06-10	0.00330265	0.000160853
2007-06-11	0.0037351	0.00014539
2007-06-12	0.000223614	0.000148279
2007-06-13	0	0.000169573
2007-06-14	0	0.000142201
2007-06-15	0	0.000129017
2007-06-16	0.0023459	0.000125752
2007-06-17	0.00188035	0.000157665
2007-06-18	0.0141411	0.000148812
2007-06-19	0.00818398	0.000143503
2007-06-20	0.00029477	0.000151331
2007-06-21	0.00514843	0.000149126
2007-06-22	0.00180148	0.000205358
2007-06-23	0	0.000250087
2007-06-24	0	0.000174827
2007-06-25	0	0.000161425
2007-06-26	0	0.000157036
2007-06-27	0	0.000138226
2007-06-28	0	0.000119297
2007-06-29	0	0.000111932
2007-06-30	0	9.70184e-05
2007-07-01	0	9.57858e-05
2007-07-02	0.00445794	8.61042e-05
2007-07-03	0.00169072	7.80636e-05
2007-07-04	0	6.27013e-05
2007-07-05	0	0.0001026
2007-07-06	0	5.11296e-05
2007-07-07	0	7.88234e-05
2007-07-08	0	4.50752e-05
2007-07-09	0	4.27378e-05
2007-07-10	0	2.752e-05
2007-07-11	0.000678083	4.4285e-05
2007-07-12	0	1.28694e-05
2007-07-13	5.23951e-05	2.26834e-05
2007-07-14	0.0019945	1.19761e-05
2007-07-15	0	1.09887e-05
2007-07-16	0	1.44808e-05
2007-07-17	0	8.93938e-06
2007-07-18	0	5.08929e-06
2007-07-19	0	4.97106e-06
2007-07-20	0	2.05586e-06
2007-07-21	0	4.95136e-06
2007-07-22	0	1.54463e-06
2007-07-23	0	2.936e-06
2007-07-24	0	1.99565e-06
2007-07-25	0	0
2007-07-26	0.0113138	0
2007-07-27	0.0189839	0
2007-07-28	0.00540261	0
2007-07-29	6.92197e-05	0
2007-07-30	0	0
2007-07-31	0	0
2007-08-01	0	0
2007-08-02	0	0
2007-08-03	0	0
2007-08-04	0.00131561	0
2007-08-05	0.00131021	0
2007-08-06	0.000165497	0
2007-08-07	0	0
2007-08-08	0	0
2007-08-09	0	0
2007-08-10	0	0
2007-08-11	0.0166617	0
2007-08-12	0.00459298	0
2007-08-13	0.000247751	0
2007-08-14	0	0
2007-08-15	0	0
2007-08-16	0	0
2007-08-17	0	0
2007-08-18	0.00285446	0
2007-08-19	0.00217941	0
2007-08-20	0.00330076	0
2007-08-21	0.00960735	0
2007-08-22	0.00342148	0
2007-08-23	0.00307826	0
2007-08-24	0.00204672	0
2007-08-25	0.00102136	0
2007-08-26	0	0
2007-08-27	0	0
2007-08-28	0.00252214	0
2007-08-29	0.00122107	0
2007-08-30	0	0
2007-08-31	0	0
2007-09-01	0	0
2007-09-02	0	0
2007-09-03	0	0
2007-09-04	0	0
2007-09-05	0	0
2007-09-06	0.000725345	0
2007-09-07	0.00299441	0
2007-09-08	0.000306556	0
2007-09-09	0	0
2007-09-10	0	0
2007-09-11	0	0
2007-09-12	0	0
2007-09-13	0	0
2007-09-14	0	0
2007-09-15	0	0
2007-09-16	0	0
2007-09-17	0.0009448	0
2007-09-18	0.00210079	0
2007-09-19	0.00131215	0
2007-09-20	0.00259542	0
2007-09-21	0.000768274	0
2007-10-02	0.000690621	0
2007-10-03	0.000320643	0
2007-10-04	0	0
2007-10-05	0.00205536	0
2007-10-06	0.00104079	0
2007-10-07	0.000923629	0
2007-10-08	0.00283926	6.18291e-06
2007-10-09	0.000859236	8.38217e-06
2009-05-01	0	0.000175195
2009-05-02	0	0.000519527
2009-05-03	0	0.000328829
2009-05-04	3.32534e-05	0.000195794
2009-05-05	0.0025019	4.50152e-05
2009-05-06	0	4.51866e-05
2009-05-07	0	0.000142305
2009-05-08	0.000657184	0.000218249
2009-05-09	0.00139277	0.000176196
2009-05-10	0	0.000218935
2009-05-11	0	0.000250114
2009-05-12	0	0.000256423
2009-05-13	0.00207311	0.000535721
2009-05-14	0	0.000201382
2009-05-15	0.0198576	4.69503e-05
2009-05-16	0.0115292	9.94634e-05
2009-05-17	0.00457744	0.000196025
2009-05-18	0.000415365	0.000115961
2009-05-19	0	4.7703e-05
2009-05-20	0.000212743	5.68976e-05
2009-05-21	0.0150022	6.64928e-05
2009-05-22	0.00142523	8.85449e-05
2009-05-23	0	5.35193e-05
2009-05-24	0	2.76511e-05
2009-05-25	0	2.72346e-05
2009-05-26	0	2.75154e-05
2009-05-27	0	2.76586e-05
2009-05-28	0	7.49472e-05
2009-05-29	0	7.35574e-05
2009-05-30	0	6.295e-05
2009-05-31	0.000696708	0.000101996
2009-06-01	2.94749e-05	0.000103271
2009-06-02	0	5.41027e-05
2009-06-03	0	5.48192e-05
2009-06-04	0	3.07875e-05
2009-06-05	0	1.74953e-05
2009-06-06	0.00519146	1.73592e-05
2009-06-07	0.000453489	2.0447e-05
2009-06-08	0.0345363	1.7453e-05
2009-06-09	0.0108908	2.36511e-05
2009-06-10	0.00377633	3.80399e-05
2009-06-11	0	4.92427e-05
2009-06-12	0	4.45794e-05
2009-06-13	0	4.82768e-05
2009-06-14	0	4.28016e-05
2009-06-15	0	4.18414e-05
2009-06-16	0.00743457	3.59481e-05
2009-06-17	0.00327252	4.16834e-05
2009-06-18	0	3.59497e-05
2009-06-19	0	4.00907e-05
2009-06-20	0	3.77822e-05
2009-06-21	0.00846303	4.56368e-05
2009-06-22	0.0113278	4.56189e-05
2009-06-23	0.00101579	3.59128e-05
2009-06-24	0	2.71925e-05
2009-06-25	0	3.57736e-05
2009-06-26	0.000549408	8.78255e-06
2009-06-27	0.0181536	0
2009-06-28	0.00648096	0
2009-06-29	0.000780644	0
2009-06-30	0	0
2009-07-01	0	0
2009-07-02	0	0
2009-07-03	0	0
2009-07-04	0	0
2009-07-05	0.00157199	0
2009-07-06	0	0
2009-07-07	0	0
2009-07-08	0	0
2009-07-09	0	0
2009-07-10	0	0
2009-07-11	0	0
2009-07-12	0	0
2009-07-13	0	0
2009-08-20	0.00709063	0.000436486
2009-08-21	0.00798461	0.000494631
2009-08-22	0.00527966	0.000314277
2009-08-23	0.000765271	0.00021286
2009-08-24	0	0.000143089
2009-08-25	0.0187757	0.000408635
2009-08-26	0.00543007	0.000252509
2009-08-27	0.00648018	6.01363e-05
2009-08-28	0.00129167	6.00535e-05
2009-08-29	0	3.92411e-05
2009-08-30	0	3.92184e-05
2009-08-31	0	2.83601e-05
2009-09-01	0	2.83249e-05
2009-09-02	0	2.81085e-05
2009-09-03	0	2.28656e-05
2009-09-04	0	0
2009-09-05	0	0
2009-09-06	0	0
2009-09-07	0	0
2009-09-08	0	0
2009-09-09	0	0
2009-09-10	0	0
2009-09-11	0	0
2009-09-12	0	0
2009-09-13	0	0
2009-09-14	0	0
2009-09-15	0	0
2009-09-16	0	0
2009-09-17	0	0
2009-09-18	0	0
2009-09-19	0	0
2009-09-20	0	0
2009-09-21	0	0
2009-09-22	0	0
2009-09-23	0	0
2009-09-24	0.000333004	0
2009-09-25	0.00389674	0
2009-09-26	0.00329238	0
2009-09-27	0.00019976	0
2009-09-28	0	0
2009-09-29	0	0
2009-09-30	0	0
2009-10-01	0.00269456	0.000295599
2009-10-02	0.00127344	0.00104953
2009-10-03	0.000913505	0.000554507
2009-10-04	0.00179617	0.000376728
2009-10-05	0.00254899	0.000365325
2009-10-06	0.00665627	0.00176882
2009-10-07	0.00584095	0.00122708
2009-10-08	0.00957068	0.000759665
2009-10-09	0.00582289	0.000568512
2009-10-10	0	0.00046942
2009-10-11	0	0.000391798
2009-10-12	0.00366027	0.000357171
2009-10-13	0.000211169	0.00034781
2009-10-14	0.00281445	0.000350553
2009-10-15	0.00909459	0.000649417
2009-10-16	0.000911303	0.000663135
2009-10-17	0.000302954	0.000592049
2009-10-18	0	0.000546346
2009-10-19	0	0.00045392
2009-10-20	0.000114016	0.000407296
2009-10-21	0.00976867	0.000956908
2009-10-22	0.00126408	0.00101605
2009-10-23	0.000540854	0.000763268
2009-10-24	0.000747577	0.000624867
2009-10-25	0.00136424	0.000512628
2009-10-26	0	0.000191909
2009-10-27	0	0.000184714
2009-10-28	0	0.000162715
2009-10-29	0.0109271	0.000167036
2009-10-30	0.0117977	0.000331885
2009-10-31	0.00189425	0.000346392
2010-04-01	0.0108351	0.000274957
2010-04-02	0.00755294	0.000264245
2010-04-03	0.00394541	0.000246128
2010-04-04	0.0033179	0.000229646
2010-04-05	0.00317056	0.000242467
2010-04-06	0.00264835	0.000224178
2010-04-07	0.000261295	0.00021454
2010-04-08	0.000239828	0.000194985
2010-04-09	0.000133341	0.00018653
2010-04-10	8.36736e-07	0.00017495
2010-04-11	0	0.000172343
2010-04-12	0.00202438	0.000170611
2010-04-13	0.0599815	0.00268508
2010-04-14	0.0399369	0.00156419
2010-04-15	0.0368616	0.00194288
2010-04-16	0.0129694	0.00178273
2010-04-17	0.0099953	0.00126015
2010-04-18	0.00446248	0.000996057
2010-04-19	0.00610891	0.00085502
2010-04-20	0.00683351	0.000775359
2010-04-21	0.000978002	0.000374988
2010-04-22	0	0.000259196
2010-04-23	0.000636215	0.000242852
2010-04-24	0.0126598	0.000226519
2010-04-25	0.00528124	0.000212799
2010-04-26	0	0.000200024
2010-04-27	0	0.000199314
2010-04-28	0	0.000203238
2010-04-29	0.00485066	0.000201447
2010-04-30	0.00969688	0.000186352
2010-05-01	0.00322857	0.000170659
2010-05-02	1.69545e-07	0.000165285
2010-05-03	0	0.000154693
2010-05-04	0	0.000157048
2010-05-05	0	0.000145378
2010-05-06	0.00108185	0.000141636
2010-05-07	0.00775739	0.000143407
2010-05-08	0.00481142	0.000127843
2010-05-09	0	0.00013402
2010-05-10	0.00578179	0.000230123
2010-05-11	0.0134805	0.00114593
2010-05-12	0.00638215	0.00086246
2010-05-13	0.00454171	0.000436118
2010-05-14	0.00252107	0.000378834
2010-05-15	0.000956916	0.000333791
2010-05-16	0	0.000298909
2010-05-17	0	0.000268132
2010-05-18	0	0.000244962
2010-05-19	0	0.00022972
2010-05-20	0	0.000194377
2010-05-21	6.61148e-05	0.000174765
2010-05-22	0.00406497	0.000174765
2010-05-23	0.00223522	0.000174765
2010-05-24	0	0.000174765
2010-05-25	0	0.00016568
2010-05-26	0.000960755	0.00015949
2010-05-27	0	0.000154952
2010-05-28	0	0.000150498
2010-05-29	0	0.000149108
2010-05-30	0	0.00014067
2010-05-31	0	0.000133
2010-06-01	0	0.000127261
2010-06-02	0	0.000121619
2010-06-03	6.70394e-07	0.000123778
2010-06-04	0.000542625	0.000115298
2010-06-05	0.0019001	0.000105717
2010-06-06	0.00040698	0.000108704
2010-06-07	0	0.000102931
2010-06-08	0.00515417	0.000112919
2010-06-09	0.00147212	0.000117633
2010-06-10	4.80455e-05	0.00012601
2010-06-11	0.0953224	0.00181931
2010-06-12	0.0657109	0.00253961
2010-06-13	0.073363	0.00268261
2010-06-14	0.032428	0.0296635
2010-06-15	0.00698241	0.0470097
2010-06-16	0.00781008	0.0203231
2010-06-17	0.0100889	0.00338062
2010-06-18	0.00985196	0.000814582
2010-06-19	0	0.000479007
2010-06-20	0	0.000292878
2010-06-21	0.00794791	0.00026872
2010-06-22	0	0.000247948
2010-06-23	0.0959583	0.00044886
2010-06-24	0.0424946	0.000402131
2010-06-25	0.0571273	0.000257461
2010-06-26	0.00796215	0.000233021
2010-06-27	0.00226603	0.000225154
2010-06-28	0.00501293	0.000193519
2010-06-29	0	0.000191351
2010-06-30	0	0.0085678
2010-07-01	0	0.00649464
2010-07-02	0	0.000146837
2010-07-03	0	0.000127848
2010-07-04	0.00551966	0.000112369
2010-07-05	0.0110033	0.000162518
2010-07-06	0.00845552	0.000251219
2010-07-07	0.0048333	0.000151598
2010-07-08	0	0.000101071
2010-07-09	0	9.02709e-05
2010-07-10	0.0263139	0.000107002
2010-07-11	0.0327906	0.000231114
2010-07-12	0.00896562	0.000158697
2010-07-13	0.00479079	0.000127866
2010-07-14	0.00750994	0.000321468
2010-07-15	0.00405316	0.00042126
2010-07-16	0.00546592	0.000238871
2010-07-17	0.00490005	5.58613e-05
2010-07-18	0.011077	4.45598e-05
2010-07-19	0.00556371	4.23291e-05
2010-07-20	0.00215251	3.28271e-05
2010-07-21	0	2.98944e-05
2010-07-22	0	0.000115253
2010-07-23	0.00397517	0.000134775
2010-07-24	0.00467904	4.83389e-05
2010-07-25	0.00150235	8.11013e-06
2010-07-26	0.00055484	7.57245e-06
2010-07-27	0.00420976	8.44619e-06
2010-07-28	0.00687809	6.92274e-06
2010-07-29	0.00574071	8.5358e-06
2010-07-30	0.00684952	8.58061e-06
2010-07-31	0.00213494	7.10197e-06
2010-08-01	0	7.81889e-06
2010-08-02	0	1.1183e-05
2010-08-03	0	1.02588e-05
2010-08-04	0	8.04295e-06
2010-08-05	0	7.72767e-06
2010-08-06	0	7.4983e-06
2010-08-07	0.00492527	5.31006e-06
2010-08-08	0.0033812	7.87111e-06
2010-08-09	0	6.54894e-06
2010-08-10	0.0107125	8.43579e-06
2010-08-11	0.00398452	7.19919e-06
2010-08-12	0.0073732	7.56444e-06
2010-08-13	0.0221234	0.000234789
2010-08-14	0.00380226	0.000943839
2010-08-15	0.00333689	4.95205e-05
2010-08-16	0.00411977	3.39854e-05
2010-08-17	0.00100911	2.67877e-05
2010-08-18	0	2.56535e-05
2010-08-19	0.00315752	2.17152e-05
2010-08-20	0.0301256	4.71643e-05
2010-08-21	0.00465392	3.86591e-05
2010-08-22	0.00189359	3.01257e-05
2010-08-23	0.00790383	2.18346e-05
2010-08-24	0.00651764	6.80546e-05
2010-08-25	0.00145707	4.55351e-05
2010-08-26	0.00136295	0.000159426
2010-08-27	0.000529888	0.000120283
2010-08-28	0	9.74806e-05
2010-08-29	0	3.64856e-05
2010-08-30	0.000577406	1.51872e-05
2010-08-31	0.00779669	0.000301972
2010-09-01	0.00688782	0.00017263
2010-09-02	0.0108434	0.000269631
2010-09-03	0.00680895	0.000216232
2010-09-04	0.00528656	0.000164043
2010-09-05	0	0.000136591
2010-09-06	0.00246707	0.000121959
2010-09-07	0.00630666	0.000108489
2010-09-08	0.00198147	0.000112464
2010-09-09	0.00223241	0.000111038
2010-09-10	0.00619684	0.000125104
2010-09-11	0.0037364	0.0011815
2010-09-12	0	0.00169689
2010-09-13	0	0.000845831
2010-09-14	0	0.000140465
2010-09-15	0.0185952	0.000494682
2010-09-16	0.0134198	0.00108172
2010-09-17	0.0119179	0.000653863
2010-09-18	0.00466583	0.000446658
2010-09-19	0	0.000357257
2010-09-20	0.00179306	0.000321124
2010-09-21	0.015185	0.000405054
2010-09-22	0.00620573	0.000357601
2010-09-23	0.0168231	0.0018628
2010-09-24	0.00721346	0.00361017
2010-09-25	0.00539475	0.00240035
2010-09-26	0.00701732	0.00194509
2010-09-27	0.0075885	0.00145552
2010-09-28	0.00902765	0.00120032
2010-09-29	0.00348086	0.00154744
2010-09-30	0	0.000662649
2010-10-01	0	0.000302995
2010-10-02	0	0.000272884
2010-10-03	0	0.000255527
2010-10-04	0	0.000234776
2010-10-05	0	0.000220624
2010-10-06	0	0.000202243
2010-10-07	0	0.000195211
2010-10-08	0	0.000184823
2010-10-09	0	0.000174129
2010-10-10	0	0.00016827
2010-10-11	0	0.000162274
2010-10-12	0	0.000148844
2010-10-13	0	0.000149525
2010-10-14	0	0.000157235
2010-10-15	0.00207455	0.000155971
2010-10-16	1.76269e-06	0.000146388
2010-10-17	0.00130098	0.000142757
2010-10-18	0	0.000142971
2010-10-19	0	0.000140431
2010-10-20	0.000190367	0.000134616
2010-10-21	0	0.000124928
2010-10-22	0	0.000130931
2010-10-23	0.000647711	0.000124901
2010-10-24	0.0016445	0.000193187
2010-10-25	0.000485027	0.000218091
2010-10-26	0.00129616	0.000489719
2010-10-27	0.00066723	0.000395287
2010-10-28	0.00139642	0.000328563
2010-10-29	0	0.000299895
2010-10-30	0	0.000256422
2010-10-31	0	0.000229663
2011-04-01	0.0118282	0.0025929
2011-04-02	0.0161791	0.00256923
2011-04-03	0.0181814	0.00696124
2011-04-04	0.0135177	0.00742221
2011-04-05	0.00705731	0.00307363
2011-04-06	0.00348369	0.0017339
2011-04-07	0.00302159	0.00139911
2011-04-08	0.00223988	0.00122455
2011-04-09	0.00287133	0.00119325
2011-04-10	0.0367055	0.00165769
2011-04-11	0.00550198	0.00101366
2011-04-12	1.51937e-05	0.000735317
2011-04-13	0.00163515	0.000461066
2011-04-14	0.000383229	0.000415587
2011-04-15	0.00238076	0.000386814
2011-04-16	0.00347423	0.000358763
2011-04-17	0.00285031	0.000337078
2011-04-18	0.00063783	0.000321296
2011-04-19	3.15656e-05	0.000304847
2011-04-20	0.00352633	0.000284397
2011-04-21	0.00112245	0.000276325
2011-04-22	0.00514284	0.000271502
2011-04-23	0.00576891	0.000253472
2011-04-24	0.00241652	0.000259132
2011-04-25	0.000233661	0.000258994
2011-04-26	0.00625354	0.000252868
2011-04-27	0.00354107	0.000236626
2011-04-28	0.00229339	0.000223772
2011-04-29	0.00656315	0.000227384
2011-04-30	0.0429985	0.000248511
2011-05-01	0.00717216	0.000239757
2011-05-02	0.00630979	0.000225414
2011-05-03	0.00442169	0.000219091
2011-05-04	0.00811873	0.000213414
2011-05-05	0.0506725	0.000229308
2011-05-06	0.0160102	0.00024134
2011-05-07	0.0505747	0.000318768
2011-05-08	0.0926075	0.00186837
2011-05-09	0.125034	0.00668435
2011-05-10	0.0674389	0.00556164
2011-05-11	0.0418863	0.000466345
2011-05-12	0.0475327	0.000393476
2011-05-13	0.000105238	0.000333189
2011-05-14	0.00464646	0.000293869
2011-05-15	0.00445538	0.00026022
2011-05-16	0	0.00022577
2011-05-17	0	0.000227571
2011-05-18	0	0.000217649
2011-05-19	0	0.000203162
2011-05-20	0.00174888	0.000198357
2011-05-21	0.0117475	0.000357697
2011-05-22	0.0130172	0.00096975
2011-05-23	0.00533328	0.000972
2011-05-24	0.00245544	0.000433454
2011-05-25	0	0.000366014
2011-05-26	0	0.000318124
2011-05-27	0.00423468	0.000306254
2011-05-28	0.00424873	0.000298396
2011-05-29	0.000898968	0.000282678
2011-05-30	0.0262522	0.00193092
2011-05-31	0.00792798	0.00101817
2011-06-01	0.00176927	0.000634101
2011-06-02	0.000186148	0.000498541
2011-06-03	0	0.000409168
2011-06-04	0	0.000351946
2011-06-05	0	0.000333364
2011-06-06	0	0.000315963
2011-06-07	0	0.000298282
2011-06-08	0	0.000263696
2011-06-09	0	0.000247785
2011-06-10	0.00265069	0.000241904
2011-06-11	0.00223942	0.000222866
2011-06-12	0	0.000411365
2011-06-13	0	0.000700243
2011-06-14	0.0078616	0.000503998
2011-06-15	0.0083921	0.00025437
2011-06-16	0.00135478	0.000264939
2011-06-17	0.0319196	0.000972961
2011-06-18	0.015132	0.00101185
2011-06-19	0.00422316	0.000605856
2011-06-20	0.00563848	0.000534504
2011-06-21	0.0317348	0.00174319
2011-06-22	0.0230262	0.00225208
2011-06-23	0.0128666	0.00119341
2011-06-24	0.0171396	0.000792289
2011-06-25	0.0180739	0.000610458
2011-06-26	0.0114075	0.000525034
2011-06-27	0.00449844	0.000448649
2011-06-28	0.00052826	0.000406054
2011-06-29	0	0.000370066
2011-06-30	0	0.000343518
2011-07-01	0.0242116	0.000350253
2011-07-02	0.0154486	0.000371099
2011-07-03	0.00405245	0.00031399
2011-07-04	0	0.000281133
2011-07-05	0.0257957	0.000251475
2011-07-06	0.00976886	0.0002271
2011-07-07	0	0.000210861
2011-07-08	0	0.000193588
2011-07-09	0.00780712	0.000172063
2011-07-10	0.00173056	0.000164406
2011-07-11	0.00316948	0.000152551
2011-07-12	0.000856074	0.000134279
2011-07-13	0	0.000124824
2011-07-14	0.0276303	0.000666213
2011-07-15	0.0126427	0.000639626
2011-07-16	0.00466078	0.000449277
2011-07-17	0.00529313	0.000401724
2011-07-18	0.0215557	0.00122597
2011-07-19	0.00966122	0.000506455
2011-07-20	0.0115116	0.000340716
2011-07-21	0.0048484	0.000250885
2011-07-22	0	0.000207255
2011-07-23	0.0220568	0.00019778
2011-07-24	0.00574997	0.000217041
2011-07-25	0.00238906	0.000181617
2011-07-26	0.000702697	0.000154909
2011-07-27	0.0242508	0.00178834
2011-07-28	0.00217426	0.000602343
2011-07-29	0	0.000381498
2011-07-30	0	0.000284404
2011-07-31	0	0.000224302
2011-08-01	0	0.000196661
2011-08-02	0.00930496	0.00028388
2011-08-03	0.00290264	0.000221101
2011-08-04	0.00148813	0.000172149
2011-08-05	0.00161936	0.000142088
2011-08-06	0.00636556	0.000127176
2011-08-07	0.00212485	0.000113276
2011-08-08	0.000674206	0.000104447
2011-08-09	0.000431754	9.05557e-05
2011-08-10	0.000157294	7.89079e-05
2011-08-11	0	6.92601e-05
2011-08-12	0.000705668	5.71137e-05
2011-08-13	0.00206383	5.68229e-05
2011-08-14	0.00112789	5.15357e-05
2011-08-15	0.000415056	4.85944e-05
2011-08-16	0.00685592	4.52704e-05
2011-08-17	0.00583864	5.19364e-05
2011-08-18	0.0030242	4.21865e-05
2011-08-19	0.00232166	3.71711e-05
2011-08-20	0.00139635	3.11932e-05
2011-08-21	0.000135944	2.73628e-05
2011-08-22	0	2.47312e-05
2012-04-01	0.000192401	2.30707e-05
2012-04-02	0.00280787	2.22343e-05
2012-04-03	0.00203695	1.81688e-05
2012-04-04	0.00215765	2.34746e-05
2012-04-05	0.00218045	1.82106e-05
2012-04-06	0.00222198	1.89174e-05
2012-04-07	0.00188629	1.65564e-05
2012-04-08	0.00132501	1.73121e-05
2012-04-09	0.00080766	1.54922e-05
2012-04-10	0.000733773	4.64283e-05
2012-04-11	0.00060925	2.72478e-05
2012-04-12	0.000618924	9.81061e-05
2012-04-13	0.00501588	1.61197e-05
2012-04-14	0.00481247	1.57495e-05
2012-04-15	0.0102708	4.36302e-05
2012-04-16	0.00516902	7.87131e-05
2012-04-17	0.00325036	5.82088e-05
2012-04-18	0.00311	5.48013e-05
2012-04-19	0.00223802	4.88847e-05
2012-04-20	0.0016851	5.17337e-05
2012-04-21	0.00632146	4.5569e-05
2012-04-22	0.00221888	4.6627e-05
2012-04-23	0.00369891	4.99951e-05
2012-04-24	0.00894759	4.52556e-05
2012-04-25	0.0212305	4.37918e-05
2012-04-26	0.0154042	4.07731e-05
2012-04-27	0.0108225	4.02255e-05
2012-04-28	0.00977953	4.03813e-05
2012-04-29	0.00950759	3.81679e-05
2012-04-30	0	4.04727e-05
2012-05-01	0.0128343	5.17998e-05
2012-05-02	0.0110021	5.61264e-05
2012-05-03	0.0294412	6.54241e-05
2012-05-04	0.00198296	6.50481e-05
2012-05-05	0.00546376	0.000232188
2012-05-06	0.0417394	0.00406872
2012-05-07	0.0126921	0.0014525
2012-05-08	0.00729954	0.000621359
2012-05-09	0.00538249	0.000439695
2012-05-10	0.00375169	0.000363209
2012-05-11	0.00362017	0.000287623
2012-05-12	0.0045146	0.000232027
2012-05-13	0.00553281	0.000232136
2012-05-14	0.00406838	0.000214517
2012-05-15	0.00240886	0.000119985
2012-05-16	0.000928047	5.39165e-05
2012-05-17	0	0.000161202
2012-05-18	0.0113876	8.67822e-05
2012-05-19	0.0188892	0.000128293
2012-05-20	0.00875635	8.66684e-05
2012-05-21	2.21446e-05	0.00020977
2012-05-22	0	0.000174263
2012-05-23	0.000466039	0.000149121
2012-05-24	0.000929839	0.000226938
2012-05-25	1.54561e-05	0.000294342
2012-05-26	0.000981178	0.000592347
2012-05-27	0.0016938	0.000464323
2012-05-28	0.00166399	0.000763724
2012-05-29	0.000466156	0.000456419
2012-05-30	0	0.000316764
2012-05-31	0	0.000267801
2012-06-01	0	0.000232682
2012-06-02	0	0.000207567
2012-06-03	0	0.000192782
2012-06-04	0	0.000160771
2012-06-05	0	0.000154892
2012-06-06	0	0.000138829
2012-06-07	0.000222116	0.000141925
2012-06-08	0	0.000131097
2012-06-09	0	0.000139526
2012-06-10	0	0.000125607
2012-06-11	0.000173803	0.000108531
2012-06-12	0	8.9019e-05
2012-06-13	0.000468171	9.15907e-05
2012-06-14	0	9.08274e-05
2012-06-15	0	7.61757e-05
2012-06-16	0	7.58298e-05
2012-06-17	0.0153977	0.000604269
2012-06-18	0.0229538	0.00426892
2012-06-19	0.0179512	0.00365498
2012-06-20	0.0255293	0.00162914
2012-06-21	0.0235202	0.000843118
2012-06-22	0.012167	0.000496898
2012-06-23	0.00500742	0.000383088
2012-06-24	0.00387148	0.000297709
2012-06-25	0.00147216	0.000244832
2012-06-26	0	0.000217232
2012-06-27	0	0.000184588
2012-06-28	0	0.00014021
2012-06-29	0	0.000126583
2012-06-30	0	0.000101899
2012-07-01	0	9.04869e-05
2012-07-02	0	7.68319e-05
2012-07-03	0	6.39977e-05
2012-07-04	0	5.27032e-05
2012-07-05	0	3.89826e-05
2012-07-06	0	3.26763e-05
2012-07-07	0	2.71638e-05
2012-07-08	0	2.04631e-05
2012-07-09	0	1.87108e-05
2012-07-31	0	0
2012-08-28	0	0
2012-08-29	0	0
2012-08-30	0	0
2012-08-31	0	0
2012-09-01	0	0
2012-09-02	0	0
2012-09-03	0	0
2012-09-04	0	0
2012-09-05	0	0
2012-09-06	0	0
2012-09-07	0	0
2012-09-08	0	0
2012-09-09	0	0
2012-09-10	0	0
2012-09-11	0	0
2012-09-12	0	0
2012-09-13	0	0
2012-09-14	0	0
2012-09-15	0	0
2012-09-16	0	0
2012-09-17	0	0
2012-09-18	0	0
2012-09-19	0	0
2012-09-20	0	0
2012-09-21	0	0
2012-09-22	0	0
2012-09-23	0	0
2012-09-24	0	0
2012-09-25	0	0
2012-09-26	0	0
2012-09-27	0	0
2012-09-28	0	0
2012-09-29	0	0
2012-09-30	0	0
2012-10-01	0	0
2012-10-02	0	0
2012-10-03	0	0
2012-10-04	0	0
2012-10-05	0	0
2012-10-06	0	0
2012-10-07	0	0
2012-10-08	0	0
2012-10-09	0	0
2012-10-10	0	0
2012-10-11	0	0
2012-10-12	0	0
2012-10-13	0	0
2012-10-14	0	0
2012-10-15	0	0
2012-10-16	0	0
2012-10-17	0	0
2012-10-18	1.44902e-05	0
2012-10-19	3.05696e-06	0
2012-10-20	0	0
2012-10-21	0	0
2012-10-22	0	0
2012-10-23	0.000103634	0
2012-10-24	0	0
2012-10-25	0.000209198	0
2012-10-26	0	0
2012-10-27	0	0
2012-10-28	0	0
2012-10-29	0	0
2012-10-30	0	0
2012-10-31	0	0
