# Supplementary material for: Comparison of Contaminant Transport in Agricultural Drainage Water and Urban Stormwater Runoff
Source: PLoS One. 2016 Dec 8;11(12):e0167834. doi: 10.1371/journal.pone.0167834 (PMC5145188; doi:10.1371/journal.pone.0167834)
Supplement: S3 Appendix — (XLSX) [file pone.0167834.s013.xlsx]

## Sheet: East Field (mg L-1)
Date	Drainage Depth (mm)	East Field TP conc (mg/L)	TP Load (kg/ha)	East Field TSS conc (mg/L)	TSS Load (kg/ha)	East Field NO3 Conc (mg/L)	NO3 Load (kg/ha)	East Field NH4 conc (mg/L)	NH4 Load (kg/ha)
2007-04-01	7.45516	0.209378	0.0156095	6.91255	0.515342	21.5213	1.60445	0.05	0.00372758
2007-04-02	4.2079	0.158428	0.00666651	4.34653	0.182898	17.1522	0.721749	0.05	0.00210395
2007-04-03	2.78432	0.134566	0.00374675	3.22866	0.0898965	17.5702	0.489211	0.05	0.00139216
2007-04-04	2.06318	0.107269	0.00221316	3.01311	0.0621659	20.1883	0.41652	0.05	0.00103159
2007-04-05	1.5982	0.0965	0.00154226	3.5	0.055937	20.05	0.320439	0.05	0.000799099
2007-04-06	1.27136	0.0965	0.00122686	3.5	0.0444977	20.05	0.254908	0.05	0.000635681
2007-04-07	1.11113	0.0965	0.00107224	3.5	0.0388897	20.05	0.222782	0.05	0.000555567
2007-04-08	0.930411	0.0965	0.000897846	3.5	0.0325644	20.05	0.186547	0.05	0.000465205
2007-04-09	0.829617	0.0965	0.00080058	3.5	0.0290366	20.05	0.166338	0.05	0.000414808
2007-04-10	0.789041	0.0822609	0.000649072	3.84365	0.030328	19.7445	0.155792	0.05	0.00039452
2007-04-11	0.715059	0.0819788	0.000586196	4.37286	0.0312685	19.4603	0.139152	0.05	0.000357529
2007-04-12	0.656995	0.0694631	0.000456369	4.32018	0.0283834	19.285	0.126701	0.05	0.000328498
2007-04-13	0.728379	0.0706297	0.000514452	2.73152	0.0198958	19.0242	0.138568	0.05	0.00036419
2007-04-14	0.818953	0.0545855	0.00044703	0.66397	0.0054376	18.9508	0.155198	0.05	0.000409477
2007-04-15	0.88151	0.0866927	0.000764204	0.667523	0.00588428	19.5296	0.172155	0.05	0.000440755
2007-04-16	0.92314	0.0626293	0.000578156	0.5	0.0046157	19.7241	0.182081	0.05	0.00046157
2007-04-17	0.901413	0.0665864	0.000600218	0.5	0.00450706	19.8732	0.179139	0.304909	0.00274849
2007-04-18	0.80053	0.165907	0.00132814	1.34226	0.0107452	19.2281	0.153927	0.506083	0.00405135
2007-04-19	0.701674	0.295684	0.00207474	1.19031	0.00835209	19.1017	0.134032	0.05	0.000350837
2007-04-20	0.758931	0.238245	0.00180811	0.823767	0.00625183	19.1687	0.145478	0.05	0.000379466
2007-04-21	0.684959	0.146768	0.0010053	0.748707	0.00512834	18.2218	0.124812	0.05	0.00034248
2007-04-22	3.62514	0.231009	0.00837441	3.0109	0.109149	20.3069	0.736155	0.05	0.00181257
2007-04-23	9.82045	0.286893	0.0281742	3.60666	0.35419	20.8826	2.05077	0.05	0.00491022
2007-04-24	4.4525	0.254558	0.0113342	2.58988	0.115315	21.1981	0.943845	0.05	0.00222625
2007-04-25	2.76696	0.206432	0.00571188	2.43597	0.0674022	26.3488	0.729061	0.05	0.00138348
2007-04-26	2.23516	0.168654	0.00376967	1.18524	0.0264919	27.4211	0.612906	0.05	0.00111758
2007-04-27	1.71556	0.129234	0.00221709	2.10327	0.0360829	24.095	0.413365	0.05	0.000857782
2007-04-28	1.43051	0.118	0.00168801	3.03	0.0433446	22.41	0.320578	0.05	0.000715257
2007-04-29	1.18869	0.163782	0.00194686	1.19144	0.0141625	22.3373	0.265521	0.05	0.000594344
2007-04-30	0.958736	0.181	0.00173531	0.5	0.00479368	22.31	0.213894	0.05	0.000479368
2007-05-01	0.883878	0.177474	0.00156866	1.57183	0.013893	22.0279	0.1947	0.05	0.000441939
2007-05-02	0.830987	0.176	0.00146254	2.02	0.0167859	21.91	0.182069	0.05	0.000415493
2007-05-03	0.63585	0.180647	0.00114864	0.842732	0.00535851	22.0572	0.14025	0.05	0.000317925
2007-05-04	0.659101	0.112705	0.000742843	0.5	0.0032955	25.6606	0.169129	0.05	0.00032955
2007-05-05	0.691021	0.088	0.000608099	0.5	0.00345511	26.93	0.186092	0.05	0.000345511
2007-05-06	0.765996	0.60572	0.00463979	1.69595	0.0129909	22.1462	0.169639	0.05	0.000382998
2007-05-07	0.945892	0.746	0.00705636	2.02	0.019107	20.85	0.197219	0.05	0.000472946
2007-05-08	0.962266	0.246869	0.00237553	0.856381	0.00824066	21.6462	0.208294	0.05	0.000481133
2007-05-09	0.973275	0.122091	0.00118828	2.51951	0.0245218	20.7512	0.201966	0.13731	0.0013364
2007-05-10	0.80434	0.131	0.00105369	3.16	0.0254172	20.39	0.164005	0.165	0.00132716
2007-05-11	0.627329	0.0892463	0.000559868	1.1767	0.00738179	21.1431	0.132637	0.0792558	0.000497195
2007-05-12	0.695238	0.075	0.000521428	0.5	0.00347619	21.4	0.148781	0.05	0.000347619
2007-05-13	0.727093	0.0457742	0.000332821	0.5	0.00363547	21.3342	0.15512	0.05	0.000363547
2007-05-14	0.621773	0.035	0.000217621	0.5	0.00310887	21.31	0.1325	0.05	0.000310887
2007-05-15	0.542594	0.0723073	0.000392335	0.5	0.00271297	21.0816	0.114387	0.05	0.000271297
2007-05-16	0.597206	0.084	0.000501653	0.5	0.00298603	21.01	0.125473	0.05	0.000298603
2007-05-17	0.548301	0.0863367	0.000473385	0.5	0.0027415	20.9399	0.114814	0.05	0.00027415
2007-05-18	0.536988	0.088	0.00047255	0.5	0.00268494	20.89	0.112177	0.05	0.000268494
2007-05-19	0.422825	0.0926269	0.000391649	0.5	0.00211412	20.9501	0.0885824	0.05	0.000211412
2007-05-20	0.480552	0.098	0.000470941	0.5	0.00240276	21.02	0.101012	0.05	0.000240276
2007-05-21	0.440701	0.0946633	0.000417183	1.15065	0.00507093	21.2619	0.0937015	0.05	0.000220351
2007-05-22	0.469242	0.09	0.000422318	2.06	0.00966638	21.6	0.101356	0.05	0.000234621
2007-05-23	0.397694	0.0837365	0.000333015	1.69156	0.00672722	21.3789	0.0850227	0.05	0.000198847
2007-05-24	0.40806	0.0255556	0.000104282	0.63147	0.00257678	27.4279	0.111923	0.05	0.00020403
2007-05-25	0.423772	0.011	4.66149e-05	0.5	0.00211886	29.4	0.124589	0.05	0.000211886
2007-05-26	0.432103	0.011	4.75313e-05	0.5	0.00216052	29.4	0.127038	0.05	0.000216052
2007-05-27	0.38188	0.011	4.20068e-05	0.5	0.0019094	29.4	0.112273	0.05	0.00019094
2007-05-28	0.4416	0.0396522	0.000175104	0.5	0.002208	27.3092	0.120597	0.05	0.0002208
2007-05-29	0.355686	0.048	0.000170729	0.5	0.00177843	26.7	0.0949681	0.05	0.000177843
2007-05-30	0.409085	0.048	0.000196361	0.5	0.00204543	26.7	0.109226	0.05	0.000204543
2007-05-31	0.422738	0.084113	0.000355578	1.04717	0.00442678	26.4301	0.11173	0.05	0.000211369
2007-06-01	0.353232	0.147	0.000519251	2	0.00706464	25.96	0.0916991	0.05	0.000176616
2007-06-02	0.396656	0.147	0.000583084	2	0.00793312	25.96	0.102972	0.05	0.000198328
2007-06-03	0.415151	0.147	0.000610272	2	0.00830303	25.96	0.107773	0.05	0.000207576
2007-06-04	0.357556	0.136403	0.000487717	1.62153	0.00579789	26.1719	0.0935794	0.05	0.000178778
2007-06-05	0.383816	0.119	0.000456741	1	0.00383816	26.52	0.101788	0.05	0.000191908
2007-06-06	0.390279	0.0843211	0.000329088	0.623055	0.00243166	27.8695	0.108769	0.05	0.00019514
2007-06-07	0.342667	0.073	0.000250147	0.5	0.00171333	28.31	0.0970089	0.05	0.000171333
2007-06-08	0.276637	0.073	0.000201945	0.5	0.00138318	28.31	0.0783159	0.05	0.000138318
2007-06-09	0.323352	0.073	0.000236047	0.5	0.00161676	28.31	0.0915409	0.05	0.000161676
2007-06-10	0.321706	0.079611	0.000256113	0.5	0.00160853	27.502	0.0884754	0.05	0.000160853
2007-06-11	0.290781	0.082	0.00023844	0.5	0.0014539	27.21	0.0791214	0.05	0.00014539
2007-06-12	0.296559	0.082	0.000243178	0.5	0.00148279	27.21	0.0806936	0.05	0.000148279
2007-06-13	0.339147	0.133005	0.000451081	2.34345	0.00794773	27.2173	0.0923065	0.05	0.000169573
2007-06-14	0.284402	0.152	0.000432292	3.03	0.00861739	27.22	0.0774144	0.05	0.000142201
2007-06-15	0.258034	0.152	0.000392211	3.03	0.00781843	27.22	0.0702368	0.05	0.000129017
2007-06-16	0.251505	0.152	0.000382287	3.03	0.00762059	27.22	0.0684595	0.05	0.000125752
2007-06-17	0.31533	0.145412	0.000458528	2.35144	0.00741482	26.9499	0.0849812	0.05	0.000157665
2007-06-18	0.297624	0.142	0.000422626	2	0.00595248	26.81	0.079793	0.05	0.000148812
2007-06-19	0.287007	0.109637	0.000314665	0.896706	0.00257361	27.0969	0.0777698	0.05	0.000143503
2007-06-20	0.302661	0.098	0.000296608	0.5	0.00151331	27.2	0.0823238	0.05	0.000151331
2007-06-21	0.298252	0.098	0.000292287	0.5	0.00149126	27.2	0.0811246	0.05	0.000149126
2007-06-22	0.410716	0.098	0.000402502	0.5	0.00205358	27.2	0.111715	0.05	0.000205358
2007-06-23	0.500173	0.0834665	0.000417477	2.31669	0.0115874	27.5633	0.137864	0.05	0.000250087
2007-06-24	0.349653	0.078	0.000272729	3	0.0104896	27.7	0.0968539	0.05	0.000174827
2007-06-25	0.322851	0.078	0.000251824	3	0.00968553	27.7	0.0894297	0.05	0.000161425
2007-06-26	0.314073	0.078	0.000244977	3	0.00942219	27.7	0.0869982	0.05	0.000157036
2007-06-27	0.276451	0.180945	0.000500224	1.3396	0.00370334	27.4941	0.0760078	0.05	0.000138226
2007-06-28	0.238594	0.233	0.000555923	0.5	0.00119297	27.39	0.0653508	0.05	0.000119297
2007-06-29	0.223864	0.233	0.000521603	0.5	0.00111932	27.39	0.0613164	0.05	0.000111932
2007-06-30	0.194037	0.233	0.000452106	0.5	0.000970184	27.39	0.0531467	0.05	9.70184e-05
2007-07-01	0.191572	0.123506	0.000236602	0.5	0.000957858	26.7987	0.0513387	0.05	9.57858e-05
2007-07-02	0.172208	0.083	0.000142933	0.5	0.000861042	26.58	0.045773	0.05	8.61042e-05
2007-07-03	0.156127	0.083	0.000129586	0.5	0.000780636	26.58	0.0414986	0.05	7.80636e-05
2007-07-04	0.125403	0.083	0.000104084	0.5	0.000627013	26.58	0.033332	0.05	6.27013e-05
2007-07-05	0.13403	0.101842	0.000136499	0.5	0.000670149	25.6465	0.0343739	0.0765503	0.0001026
2007-07-06	0.063123	0.105	6.62792e-05	0.5	0.000315615	25.49	0.0160901	0.081	5.11296e-05
2007-07-07	0.0973129	0.105	0.000102179	0.5	0.000486564	25.49	0.0248051	0.081	7.88234e-05
2007-07-08	0.0556483	0.105	5.84308e-05	0.5	0.000278242	25.49	0.0141848	0.081	4.50752e-05
2007-07-09	0.0527627	0.105	5.54008e-05	0.5	0.000263813	25.49	0.0134492	0.081	4.27378e-05
2007-07-10	0.0339753	0.105	3.56741e-05	0.5	0.000169877	25.49	0.00866031	0.081	2.752e-05
2007-07-11	0.0558979	0.130848	7.31414e-05	1.73218	0.000968252	23.2458	0.0129939	0.0792248	4.4285e-05
2007-07-12	0.0257388	0.143679	3.69811e-05	2.66198	0.000685161	21.5079	0.00553586	0.05	1.28694e-05
2007-07-13	0.0453669	0.18	8.16603e-05	0.5	0.000226834	19	0.0086197	0.05	2.26834e-05
2007-07-14	0.0239522	0.18	4.31139e-05	0.5	0.000119761	19	0.00455092	0.05	1.19761e-05
2007-07-15	0.0219773	0.18	3.95592e-05	0.5	0.000109887	19	0.00417569	0.05	1.09887e-05
2007-07-16	0.0289616	0.18	5.21308e-05	0.5	0.000144808	19	0.0055027	0.05	1.44808e-05
2007-07-17	0.0178788	0.18	3.21818e-05	0.5	8.93938e-05	19	0.00339696	0.05	8.93938e-06
2007-07-18	0.0101786	0.144423	1.47002e-05	0.651162	6.6279e-05	17.9509	0.00182715	0.05	5.08929e-06
2007-07-19	0.00994213	0.102	1.0141e-05	0.75	7.4566e-05	16.7	0.00166034	0.05	4.97106e-06
2007-07-20	0.00411172	0.102	4.19395e-06	0.75	3.08379e-05	16.7	0.000686657	0.05	2.05586e-06
2007-07-21	0.00990272	0.102	1.01008e-05	0.75	7.42704e-05	16.7	0.00165375	0.05	4.95136e-06
2007-07-22	0.00308926	0.102	3.15105e-06	0.75	2.31695e-05	16.7	0.000515907	0.05	1.54463e-06
2007-07-23	0.00587201	0.102	5.98945e-06	0.75	4.40401e-05	16.7	0.000980625	0.05	2.936e-06
2007-07-24	0.0039913	0.102	4.07113e-06	0.75	2.99348e-05	16.7	0.000666547	0.05	1.99565e-06
2007-10-08	0.0123658	0.085	1.05109e-05	13	0.00160756	13.39	0.00165578	0.05	6.18291e-06
2007-10-09	0.0167643	0.061	1.02263e-05	47	0.00787924	15.495	0.00259764	0.05	8.38217e-06
2007-10-10	0.0169176	0.061	1.03197e-05	47	0.00795127	15.495	0.00262138	0.05	8.4588e-06
2007-10-11	0.0186266	0.061	1.13623e-05	47	0.00875452	15.495	0.0028862	0.05	9.31332e-06
2007-10-12	0.0203357	0.061	1.24048e-05	47	0.00955777	15.495	0.00315102	0.05	1.01678e-05
2007-10-13	0.0220447	0.061	1.34473e-05	47	0.010361	15.495	0.00341583	0.05	1.10224e-05
2007-10-14	0.0237538	0.061	1.44898e-05	47	0.0111643	15.495	0.00368065	0.05	1.18769e-05
2007-10-15	0.0254628	0.061	1.55323e-05	47	0.0119675	15.495	0.00394546	0.05	1.27314e-05
2007-10-16	0.0271719	0.061	1.65748e-05	47	0.0127708	15.495	0.00421028	0.05	1.35859e-05
2007-10-17	0.0336338	0.0488235	1.64212e-05	64.2501	0.0216097	16.563	0.00557076	0.05	1.68169e-05
2007-10-18	0.228555	0.037	8.45654e-05	81	0.18513	17.6	0.0402257	0.05	0.000114278
2007-10-19	0.375333	0.037	0.000138873	81	0.30402	17.6	0.0660587	0.05	0.000187667
2007-10-20	0.250298	0.037	9.26103e-05	81	0.202742	17.6	0.0440525	0.05	0.000125149
2007-10-21	0.190969	0.037	7.06587e-05	81	0.154685	17.6	0.0336106	0.05	9.54847e-05
2007-10-22	0.156569	0.037	5.79307e-05	81	0.126821	17.6	0.0275562	0.05	7.82847e-05
2007-10-23	0.154812	0.0661782	0.000102452	42.5821	0.065922	16.8122	0.0260272	0.05	7.74058e-05
2007-10-24	0.121442	0.097	0.000117799	2	0.00242885	15.98	0.0194065	0.05	6.07212e-05
2007-10-25	0.139814	0.097	0.000135619	2	0.00279628	15.98	0.0223422	0.05	6.99069e-05
2007-10-26	0.101703	0.097	9.86516e-05	2	0.00203405	15.98	0.0162521	0.05	5.08513e-05
2007-10-27	0.102204	0.097	9.91383e-05	2	0.00204409	15.98	0.0163323	0.05	5.11022e-05
2007-10-28	0.106114	0.097	0.000102931	2	0.00212228	15.98	0.016957	0.05	5.3057e-05
2007-10-29	0.118896	0.11004	0.000130834	4.32861	0.00514655	16.129	0.0191768	0.05	5.94481e-05
2007-10-30	0.115104	0.125	0.00014388	7	0.00805729	16.3	0.018762	0.05	5.7552e-05
2007-10-31	0.0863718	0.125	0.000107965	7	0.00604602	16.3	0.0140786	0.05	4.31859e-05
2008-04-14	0.621753	0.420421	0.00261398	262.29	1.6308	31.07	0.193179	0.05	0.000310876
2008-04-15	1.2757	0.42567	0.00543027	150.779	1.92349	33.9186	0.432699	0.05	0.00063785
2008-04-16	0.910529	0.360923	0.00328631	13.7061	0.124798	33.9378	0.309013	0.05	0.000455265
2008-04-17	0.492815	0.186143	0.000917341	1.6023	0.00789636	25.1897	0.124139	0.05	0.000246408
2008-04-18	0.383536	0.123832	0.000474939	4.1807	0.0160345	20.7205	0.0794708	0.05	0.000191768
2008-04-19	0.314036	0.102	0.000320317	6	0.0188422	16.9	0.0530721	0.05	0.000157018
2008-04-20	0.283145	0.0720111	0.000203895	3.50092	0.00991267	16.1503	0.0457286	0.05	0.000141572
2008-04-21	0.293911	0.122144	0.000358995	4.29563	0.0126253	18.2889	0.0537533	0.05	0.000146956
2008-04-22	0.405881	0.179389	0.000728106	5.49663	0.0223098	21.1154	0.0857036	0.05	0.000202941
2008-04-23	0.375227	0.0989595	0.000371323	2.90202	0.0108892	20.249	0.0759798	0.05	0.000187614
2008-04-24	0.386435	0.117	0.000452129	2	0.0077287	20.7	0.079992	0.05	0.000193217
2008-04-25	2.37649	0.141358	0.00335935	4.32132	0.102696	28.6358	0.680527	0.05	0.00118825
2008-04-26	2.63858	0.151116	0.00398733	6.13648	0.161916	32.923	0.868701	0.05	0.00131929
2008-04-27	1.90845	0.126725	0.00241849	3.83914	0.073268	29.5644	0.564221	0.05	0.000954223
2008-04-28	1.41911	0.104285	0.00147993	2.66457	0.0378133	24.2674	0.344382	0.05	0.000709557
2008-04-29	1.18569	0.0955111	0.00113246	3.02323	0.035846	23.7118	0.281148	0.05	0.000592843
2008-04-30	1.03503	0.087	0.000900478	2.27	0.0234952	23.565	0.243905	0.05	0.000517516
2008-05-01	0.901538	0.073909	0.000666317	1.11144	0.0100201	23.3392	0.210412	0.05	0.000450769
2008-05-02	0.852171	0.0628957	0.000535979	4.31115	0.0367384	24.0995	0.205369	0.05	0.000426085
2008-05-03	0.948614	0.081835	0.000776298	3.96737	0.037635	26.1757	0.248306	0.05	0.000474307
2008-05-04	0.965512	0.0861415	0.000831706	1.13013	0.0109115	25.2643	0.24393	0.05	0.000482756
2008-05-05	0.935999	0.0719925	0.000673849	1.95989	0.0183445	23.8616	0.223344	0.0856212	0.000801413
2008-05-06	0.90974	0.146912	0.00133652	2.42509	0.022062	23.4176	0.213039	0.0759305	0.00069077
2008-05-07	0.799282	0.28217	0.00225534	3.73115	0.0298224	23.8125	0.190329	0.0984721	0.00078707
2008-05-08	0.753554	0.166692	0.00125612	2.24684	0.0169312	27.1037	0.204241	0.0826077	0.000622494
2008-05-09	0.700417	0.0793195	0.000555568	0.5	0.00350209	28.1665	0.197283	0.05	0.000350209
2008-05-10	0.690327	0.0609075	0.000420461	0.5	0.00345164	26.8106	0.185081	0.05	0.000345164
2008-05-11	1.20593	0.064067	0.000772603	0.5	0.00602965	28.2309	0.340445	0.05	0.000602965
2008-05-12	1.18378	0.0931618	0.00110283	0.5	0.00591888	25.8356	0.305836	0.05	0.000591888
2008-05-13	0.940168	0.111454	0.00104786	5.63648	0.0529924	24.6733	0.23197	0.123185	0.00115814
2008-05-14	0.830857	0.140499	0.00116735	5.97763	0.0496656	24.0415	0.19975	0.135103	0.00112251
2008-05-15	0.799638	0.155472	0.00124322	3.21161	0.0256813	24.5679	0.196454	0.109127	0.000872622
2008-05-16	0.747326	0.131127	0.000979945	3.0177	0.022552	25.879	0.1934	0.0843599	0.000630443
2008-05-17	0.689674	0.110134	0.000759565	4.82153	0.0332529	25.3789	0.175032	0.0645491	0.000445178
2008-05-18	0.634415	0.119	0.000754954	4.08	0.0258841	26.87	0.170467	0.125	0.000793019
2008-05-19	0.589194	0.0992862	0.000584988	3.24514	0.0191202	24.746	0.145802	0.0811247	0.000477982
2008-05-20	0.544269	0.119261	0.000649103	4.72821	0.0257342	26.5086	0.144278	0.05	0.000272135
2008-05-21	0.52717	0.0954694	0.000503286	2.39092	0.0126042	26.1048	0.137616	0.107745	0.000568
2008-05-22	0.493166	0.0995	0.0004907	1.35	0.00665775	26.5323	0.130848	0.131767	0.000649828
2008-05-23	0.459426	0.111773	0.000513513	1.56705	0.00719944	26.7105	0.122715	0.12498	0.000574189
2008-05-24	0.46146	0.122082	0.00056336	0.793832	0.00366322	25.7826	0.118976	0.121371	0.000560079
2008-05-25	0.459096	0.136494	0.000626638	1.76429	0.00809978	25.0802	0.115142	0.111505	0.000511913
2008-05-26	0.391229	0.166205	0.000650242	3.03	0.0118542	24.3226	0.0951571	0.117549	0.000459887
2008-05-27	0.372788	0.118555	0.000441958	1.49083	0.00555764	24.1517	0.0900345	0.140167	0.000522527
2008-05-28	0.373397	0.149787	0.0005593	1.41535	0.00528486	22.9424	0.0856664	0.146169	0.000545792
2008-05-29	0.417848	0.14522	0.000606799	5.03536	0.0210401	23.4131	0.097831	0.139536	0.00058305
2008-05-30	0.601885	0.130831	0.000787453	8.58498	0.0516718	25.1614	0.151443	0.101923	0.000613459
2008-05-31	0.695469	0.152356	0.00105959	11.171	0.077691	26.5414	0.184587	0.05	0.000347734
2008-06-01	0.659485	0.125	0.000824356	12	0.0791382	26.5	0.174763	0.05	0.000329742
2008-06-02	0.640658	0.187539	0.00120148	10.1996	0.0653448	26.2157	0.167953	0.05	0.000320329
2008-06-03	0.610549	0.149011	0.000909785	4.08366	0.0249327	26.764	0.163407	0.05	0.000305274
2008-06-04	0.551248	0.14821	0.000817003	0.5	0.00275624	27.4536	0.151338	0.05	0.000275624
2008-06-05	0.550797	0.188965	0.00104082	0.5	0.00275399	28.0489	0.154493	0.05	0.000275399
2008-06-06	0.887183	0.204336	0.00181283	0.5	0.00443591	28.5103	0.252938	0.05	0.000443591
2008-06-07	0.888901	0.181717	0.00161528	0.5	0.00444451	28.7982	0.255987	0.05	0.000444451
2008-06-08	0.810551	0.156959	0.00127223	0.5	0.00405276	29.0246	0.235259	0.05	0.000405276
2008-06-09	0.730658	0.138843	0.00101447	0.5	0.00365329	27.713	0.202487	0.05	0.000365329
2008-06-10	0.621833	0.117952	0.000733463	1.06431	0.00661824	26.5037	0.164809	0.05	0.000310917
2008-06-11	0.810086	0.120039	0.000972417	3.63234	0.0294251	26.8474	0.217487	0.05	0.000405043
2008-06-12	1.49965	0.157948	0.00236866	7.13482	0.106997	28.6132	0.429096	0.05	0.000749823
2008-06-13	1.21696	0.170294	0.00207241	3.79165	0.0461428	29.0067	0.352999	0.05	0.000608479
2008-06-14	1.00006	0.153689	0.00153699	4.1645	0.0416477	29.3258	0.293276	0.05	0.000500032
2008-06-15	0.840512	0.157036	0.00131991	4.1875	0.0351964	29.4269	0.247336	0.05	0.000420256
2008-06-16	0.725271	0.170683	0.00123792	2.57913	0.0187057	29.5221	0.214115	0.05	0.000362636
2008-06-17	0.656083	0.126749	0.000831579	1.53295	0.0100574	28.979	0.190127	0.05	0.000328042
2008-06-18	0.591021	0.0828808	0.000489843	0.5	0.00295511	27.9707	0.165313	0.05	0.000295511
2008-06-19	0.527036	0.0725	0.000382101	0.5	0.00263518	27.53	0.145093	0.05	0.000263518
2008-06-20	0.475607	0.0725	0.000344815	0.5	0.00237803	27.53	0.130934	0.05	0.000237803
2008-06-21	0.423053	0.0725	0.000306713	0.5	0.00211526	27.53	0.116466	0.05	0.000211526
2008-06-22	0.371994	0.0564936	0.000210153	0.5	0.00185997	26.8505	0.0998825	0.05	0.000185997
2008-06-23	0.340486	0.0622451	0.000211936	0.784902	0.00267248	26.2621	0.0894187	0.05	0.000170243
2008-06-24	0.323087	0.0927942	0.000299806	0.72508	0.00234264	26.2	0.0846487	0.05	0.000161544
2008-06-25	0.273331	0.0613888	0.000167794	0.5	0.00136665	26.1842	0.0715694	0.05	0.000136665
2008-06-26	0.26022	0.0463106	0.00012051	0.918019	0.00238887	25.5326	0.0664411	0.05	0.00013011
2008-06-27	0.225052	0.068	0.000153036	1.25	0.00281316	25.09	0.0564657	0.05	0.000112526
2008-06-28	0.22609	0.068	0.000153741	1.25	0.00282613	25.09	0.056726	0.05	0.000113045
2008-06-29	0.193104	0.068	0.000131311	1.25	0.0024138	25.09	0.0484499	0.05	9.65521e-05
2008-06-30	0.191737	0.08827	0.000169246	1.56025	0.00299159	24.6763	0.0473137	0.05	9.58685e-05
2008-07-01	0.162377	0.117	0.000189981	2	0.00324754	24.09	0.0391166	0.05	8.11884e-05
2008-07-02	0.127912	0.125843	0.000160968	5.20244	0.00665455	23.2246	0.0297071	0.05	6.3956e-05
2008-07-03	0.112089	0.131	0.000146836	7.07	0.00792468	22.72	0.0254666	0.05	5.60444e-05
2008-07-04	0.0956065	0.131	0.000125244	7.07	0.00675938	22.72	0.0217218	0.05	4.78032e-05
2008-07-05	0.0786735	0.131	0.000103062	7.07	0.00556222	22.72	0.0178746	0.05	3.93367e-05
2008-07-06	0.0634483	0.131	8.31173e-05	7.07	0.00448579	22.72	0.0144155	0.05	3.17241e-05
2008-07-07	0.0623206	0.131	8.164e-05	7.07	0.00440607	22.72	0.0141593	0.05	3.11603e-05
2008-07-08	0.0474313	0.131	6.2135e-05	7.07	0.00335339	22.72	0.0107764	0.05	2.37156e-05
2008-07-09	0.0476798	0.112308	5.35485e-05	6.03804	0.00287893	21.7414	0.0103663	0.05	2.38399e-05
2008-07-10	0.0317231	0.012	3.80678e-06	0.5	0.000158616	16.49	0.00523114	0.05	1.58616e-05
2008-07-11	0.0315754	0.012	3.78905e-06	0.5	0.000157877	16.49	0.00520678	0.05	1.57877e-05
2008-07-12	0.0157512	0.012	1.89014e-06	0.5	7.8756e-05	16.49	0.00259737	0.05	7.8756e-06
2008-07-13	0.0318468	0.012	3.82161e-06	0.5	0.000159234	16.49	0.00525153	0.05	1.59234e-05
2008-07-14	0.0156958	0.012	1.88349e-06	0.5	7.84788e-05	16.49	0.00258823	0.05	7.84788e-06
2008-07-15	0.0158061	0.066	1.0432e-05	18	0.00284509	14.09	0.00222707	0.117	1.84931e-05
2008-07-16	0.00939382	0.066	6.19992e-06	18	0.00169089	14.09	0.00132359	0.117	1.09908e-05
2008-07-17	0.0126017	0.066	8.31709e-06	18	0.0022683	14.09	0.00177557	0.117	1.47439e-05
2008-07-18	0.0158095	0.066	1.04343e-05	18	0.00284571	14.09	0.00222756	0.117	1.84971e-05
2008-07-19	0.0158032	0.066	1.04301e-05	18	0.00284457	14.09	0.00222667	0.117	1.84897e-05
2008-07-20	0.0158032	0.066	1.04301e-05	18	0.00284457	14.09	0.00222667	0.117	1.84897e-05
2008-07-21	0.0158122	0.066	1.04361e-05	18	0.0028462	14.09	0.00222794	0.117	1.85003e-05
2009-05-01	0.246753	0.036	8.88311e-05	0.5	0.00123377	16.7	0.0412078	0.071	0.000175195
2009-05-02	0.242769	0.074	0.000179649	0.5	0.00121385	16.6	0.0402997	0.214	0.000519527
2009-05-03	0.228241	0.0811224	0.000185154	0.5	0.0011412	16.1468	0.0368535	0.144071	0.000328829
2009-05-04	0.21741	0.11173	0.000242912	0.5	0.00108705	15.9382	0.0346513	0.0900576	0.000195794
2009-05-05	0.200067	0.225	0.000450152	0.5	0.00100034	16.1	0.0322108	0.0225	4.50152e-05
2009-05-06	0.200829	0.195385	0.00039239	0.5	0.00100415	15.7978	0.0317267	0.0225	4.51866e-05
2009-05-07	0.156672	0.132385	0.00020741	0.5	0.000783359	14.9022	0.0233475	0.09083	0.000142305
2009-05-08	0.155892	0.101	0.000157451	0.5	0.000779462	14.4	0.0224485	0.14	0.000218249
2009-05-09	0.143822	0.0876743	0.000126095	0.916428	0.00131803	12.4011	0.0178356	0.12251	0.000176196
2009-05-10	0.143992	0.118798	0.000171059	2.50211	0.00360285	12.6008	0.0181442	0.152047	0.000218935
2009-05-11	0.169903	0.0912409	0.000155022	2.28224	0.00387761	13.6613	0.023211	0.147209	0.000250114
2009-05-12	0.158883	0.0784372	0.000124623	1.91876	0.00304858	14.0325	0.0222952	0.161391	0.000256423
2009-05-13	0.167476	0.0970214	0.000162488	1.39037	0.00232855	14.361	0.0240512	0.319878	0.000535721
2009-05-14	0.132164	0.0761681	0.000100667	2.29704	0.00303587	14.2703	0.0188603	0.152372	0.000201382
2009-05-15	0.146163	0.0590154	8.62586e-05	2.77623	0.00405782	14.1642	0.0207028	0.032122	4.69503e-05
2009-05-16	0.130444	0.0545	7.10918e-05	1.75	0.00228277	14	0.0182621	0.07625	9.94634e-05
2009-05-17	0.150789	0.049	7.38865e-05	0.5	0.000753944	13.8	0.0208088	0.13	0.000196025
2009-05-18	0.142687	0.0644126	9.19087e-05	1.17997	0.00168366	14.0267	0.0200143	0.0812691	0.000115961
2009-05-19	0.14674	0.0798345	0.000117149	1.86035	0.00272986	14.2534	0.0209154	0.0325086	4.7703e-05
2009-05-20	0.136802	0.100129	0.000136978	2.36755	0.00323885	14.0431	0.0192111	0.0415913	5.68976e-05
2009-05-21	0.108762	0.117664	0.000127974	2.74383	0.00298425	13.78	0.0149874	0.0611361	6.64928e-05
2009-05-22	0.120734	0.131995	0.000159362	2.97877	0.00359638	13.5949	0.0164136	0.073339	8.85449e-05
2009-05-23	0.108669	0.141	0.000153223	2.515	0.00273301	13.73	0.0149202	0.04925	5.35193e-05
2009-05-24	0.108507	0.149885	0.000162635	2.05744	0.00223246	13.8633	0.0150426	0.0254834	2.76511e-05
2009-05-25	0.121043	0.141995	0.000171875	2	0.00242086	13.7549	0.0166494	0.0225	2.72346e-05
2009-05-26	0.122291	0.127109	0.000155442	2	0.00244581	13.5482	0.0165682	0.0225	2.75154e-05
2009-05-27	0.122927	0.115	0.000141366	2	0.00245854	13.38	0.0164476	0.0225	2.76586e-05
2009-05-28	0.109813	0.097	0.000106518	1.5	0.00164719	13.39	0.0147039	0.06825	7.49472e-05
2009-05-29	0.107776	0.097	0.000104543	1.5	0.00161665	13.39	0.0144313	0.06825	7.35574e-05
2009-05-30	0.0922344	0.097	8.94674e-05	1.5	0.00138352	13.39	0.0123502	0.06825	6.295e-05
2009-05-31	0.104874	0.0855878	8.97596e-05	1.18299	0.00124066	13.3963	0.0140493	0.097256	0.000101996
2009-06-01	0.0905887	0.079	7.15651e-05	1	0.000905887	13.4	0.0121389	0.114	0.000103271
2009-06-02	0.0792714	0.082	6.50025e-05	1.5	0.00118907	12.95	0.0102656	0.06825	5.41027e-05
2009-06-03	0.0803212	0.082	6.58634e-05	1.5	0.00120482	12.95	0.0104016	0.06825	5.48192e-05
2009-06-04	0.0876514	0.0841721	7.37781e-05	1.86202	0.00163209	12.6242	0.0110653	0.0351249	3.07875e-05
2009-06-05	0.077757	0.085	6.60934e-05	2	0.00155514	12.5	0.00971962	0.0225	1.74953e-05
2009-06-06	0.0771521	0.0816546	6.29982e-05	1.16365	0.000897779	11.9146	0.00919233	0.0225	1.73592e-05
2009-06-07	0.0908755	0.081	7.36091e-05	1	0.000908755	11.8	0.0107233	0.0225	2.0447e-05
2009-06-08	0.077569	0.083	6.43823e-05	1	0.00077569	11.5	0.00892044	0.0225	1.7453e-05
2009-06-09	0.105116	0.0665692	6.99747e-05	1.23813	0.00130147	11.6667	0.0122635	0.0225	2.36511e-05
2009-06-10	0.0945212	0.03705	3.50201e-05	6.0246	0.00569452	10.6048	0.0100238	0.0402448	3.80399e-05
2009-06-11	0.105332	0.0455	4.79261e-05	7.5	0.0078999	10.02	0.0105543	0.04675	4.92427e-05
2009-06-12	0.095357	0.0455	4.33874e-05	7.5	0.00715177	10.02	0.00955477	0.04675	4.45794e-05
2009-06-13	0.103266	0.0455	4.6986e-05	7.5	0.00774494	10.02	0.0103472	0.04675	4.82768e-05
2009-06-14	0.0915542	0.0455	4.16571e-05	7.5	0.00686656	10.02	0.00917373	0.04675	4.28016e-05
2009-06-15	0.0895002	0.0455	4.07226e-05	7.5	0.00671252	10.02	0.00896792	0.04675	4.18414e-05
2009-06-16	0.0768942	0.0455	3.49869e-05	7.5	0.00576707	10.02	0.0077048	0.04675	3.59481e-05
2009-06-17	0.0891622	0.0455	4.05688e-05	7.5	0.00668717	10.02	0.00893406	0.04675	4.16834e-05
2009-06-18	0.0768977	0.0455	3.49885e-05	7.5	0.00576733	10.02	0.00770515	0.04675	3.59497e-05
2009-06-19	0.0652231	0.064617	4.21452e-05	10.8379	0.00706881	8.69698	0.00567244	0.0614671	4.00907e-05
2009-06-20	0.0532144	0.077	4.0975e-05	13	0.00691787	7.84	0.00417201	0.071	3.77822e-05
2009-06-21	0.0642772	0.077	4.94935e-05	13	0.00835604	7.84	0.00503934	0.071	4.56368e-05
2009-06-22	0.0642519	0.077	4.9474e-05	13	0.00835275	7.84	0.00503735	0.071	4.56189e-05
2009-06-23	0.0505814	0.077	3.89477e-05	13	0.00657559	7.84	0.00396558	0.071	3.59128e-05
2009-06-24	0.0382994	0.077	2.94905e-05	13	0.00497892	7.84	0.00300267	0.071	2.71925e-05
2009-06-25	0.0503853	0.077	3.87967e-05	13	0.00655009	7.84	0.00395021	0.071	3.57736e-05
2009-06-26	0.0249714	0.137578	3.43551e-05	4.8737	0.00121703	7.20467	0.00179911	0.0351704	8.78255e-06
2009-08-08	0.488171	0.215	0.00104957	8	0.0390537	5.82	0.0284115	0.0225	0.000109838
2009-08-09	0.274758	0.264	0.000725362	2	0.00549516	2.52	0.00692391	0.0225	6.18206e-05
2009-08-10	0.147149	0.202581	0.000298096	1.42419	0.00209569	2.00561	0.00295125	0.0225	3.31086e-05
2009-08-16	2.36569	0.473359	0.0111982	0.5	0.0118284	12.3983	0.293304	0.575065	0.0136042
2009-08-17	1.09223	0.262393	0.00286592	0.898548	0.00981419	12.2812	0.134138	0.136633	0.00149235
2009-08-18	0.651744	0.196883	0.00128317	0.747063	0.00486894	10.6267	0.0692591	0.0225	0.000146642
2009-08-19	0.706436	0.328875	0.00232329	0.5	0.00353218	10.9738	0.0775231	0.0225	0.000158948
2009-08-20	1.93994	0.420627	0.00815991	0.5	0.0096997	13.7002	0.265776	0.0225	0.000436486
2009-08-21	2.19836	0.223314	0.00490925	0.5	0.0109918	15.4542	0.339739	0.0225	0.000494631
2009-08-22	1.39679	0.192651	0.00269092	0.5	0.00698394	15.8778	0.221779	0.0225	0.000314277
2009-08-23	0.946043	0.182	0.0017218	0.5	0.00473022	15.2	0.143799	0.0225	0.00021286
2009-08-24	0.635953	0.217231	0.00138149	0.5	0.00317976	13.321	0.0847154	0.0225	0.000143089
2009-08-25	0.473162	0.187931	0.000889219	0.5	0.00236581	11.9986	0.0567728	0.0863627	0.000408635
2009-08-26	0.341178	0.0631769	0.000215546	4.96995	0.0169564	10.3716	0.0353855	0.0740108	0.000252509
2009-08-27	0.267273	0.015	4.00909e-05	8	0.0213818	9.81	0.0262194	0.0225	6.01363e-05
2009-08-28	0.266904	0.0169388	4.52104e-05	5.76147	0.0153776	8.62358	0.0230167	0.0225	6.00535e-05
2009-08-29	0.174405	0.021	3.6625e-05	5	0.00872024	8.22	0.0143361	0.0225	3.92411e-05
2009-08-30	0.174304	0.0213777	3.72622e-05	5.25183	0.00915415	7.83092	0.0136496	0.0225	3.92184e-05
2009-08-31	0.126045	0.024	3.02508e-05	7	0.00882314	5.13	0.0064661	0.0225	2.83601e-05
2009-09-01	0.125888	0.024	3.02132e-05	7	0.00881219	5.13	0.00645808	0.0225	2.83249e-05
2009-09-02	0.124927	0.024	2.99824e-05	7	0.00874486	5.13	0.00640874	0.0225	2.81085e-05
2009-09-03	0.101625	0.0225283	2.28943e-05	8.17737	0.00831024	3.88198	0.00394506	0.0225	2.28656e-05
2009-10-01	1.31377	0.139784	0.00183644	2.09777	0.0275599	17.1532	0.225354	0.0225	0.000295599
2009-10-02	4.66458	0.139784	0.00652034	2.09777	0.0978522	17.1532	0.800126	0.0225	0.00104953
2009-10-03	2.46447	0.217055	0.00534926	1.43945	0.0354749	21.1318	0.520789	0.0225	0.000554507
2009-10-04	1.67435	0.178938	0.00299605	1	0.0167435	20.9493	0.350765	0.0225	0.000376728
2009-10-05	1.62367	0.148302	0.00240793	2.08355	0.03383	20.9542	0.340226	0.0225	0.000365325
2009-10-06	7.86142	0.203915	0.0160306	2.52017	0.198121	21.9597	1.72634	0.0225	0.00176882
2009-10-07	5.45368	0.151347	0.00825396	1.42177	0.0775386	22.8265	1.24489	0.0225	0.00122708
2009-10-08	3.37629	0.0636007	0.00214734	0.709096	0.0239411	22.8164	0.770346	0.0225	0.000759665
2009-10-09	2.52672	0.0316845	0.00080058	0.5	0.0126336	22.5224	0.569078	0.0225	0.000568512
2009-10-10	2.08631	0.0521969	0.00108899	1.73454	0.0361878	22.4963	0.469343	0.0225	0.00046942
2009-10-11	1.74133	0.125107	0.00217852	2.57047	0.0447603	22.2416	0.387299	0.0225	0.000391798
2009-10-12	1.58743	0.171456	0.00272174	1.55396	0.0246681	21.6487	0.343657	0.0225	0.000357171
2009-10-13	1.54582	0.155527	0.00240417	0.5	0.00772912	21.855	0.337839	0.0225	0.00034781
2009-10-14	1.55801	0.189225	0.00294815	3.6831	0.0573832	21.4745	0.334576	0.0225	0.000350553
2009-10-15	2.8863	0.156693	0.00452262	6.25747	0.180609	22.9733	0.663077	0.0225	0.000649417
2009-10-16	2.94727	0.158987	0.00468576	2.05381	0.0605313	23.6112	0.695885	0.0225	0.000663135
2009-10-17	2.63133	0.136047	0.00357985	1.24679	0.0328071	23.003	0.605285	0.0225	0.000592049
2009-10-18	2.42821	0.108071	0.00262419	1.34889	0.0327539	22.7341	0.55203	0.0225	0.000546346
2009-10-19	2.01742	0.177694	0.00358484	0.5	0.0100871	23.3385	0.470837	0.0225	0.00045392
2009-10-20	1.8102	0.249216	0.00451132	0.5	0.00905101	23.1903	0.419792	0.0225	0.000407296
2009-10-21	4.25292	0.129535	0.00550904	1.84066	0.0782817	23.298	0.990844	0.0225	0.000956908
2009-10-22	4.51576	0.153336	0.00692427	2.08395	0.094106	26.5088	1.19707	0.0225	0.00101605
2009-10-23	3.3923	0.104414	0.00354203	0.5	0.0169615	28.6638	0.972362	0.0225	0.000763268
2009-10-24	2.77719	0.0976236	0.00271119	0.5	0.0138859	27.0305	0.750689	0.0225	0.000624867
2009-10-25	2.27835	0.133427	0.00303994	0.5	0.0113917	25.8242	0.588366	0.0225	0.000512628
2009-10-26	0.85293	0.118499	0.00101071	0.5	0.00426465	26.0413	0.222114	0.0225	0.000191909
2009-10-27	0.820949	0.0754859	0.000619701	0.5	0.00410474	25.7701	0.211559	0.0225	0.000184714
2009-10-28	0.72318	0.0973708	0.000704166	0.5	0.0036159	25.8779	0.187144	0.0225	0.000162715
2009-10-29	0.742384	0.219271	0.00162783	0.5	0.00371192	23.8374	0.176965	0.0225	0.000167036
2009-10-30	1.47504	0.275235	0.00405984	0.5	0.00737522	20.8457	0.307483	0.0225	0.000331885
2009-10-31	1.53952	0.228653	0.00352016	1.82946	0.0281649	20.9572	0.322641	0.0225	0.000346392
2010-04-01	1.22203	0.383823	0.00469045	0.709353	0.00866852	25.1985	0.307934	0.0225	0.000274957
2010-04-02	1.17442	0.275767	0.00323866	0.592113	0.0069539	24.3343	0.285788	0.0225	0.000264245
2010-04-03	1.0939	0.173025	0.00189272	0.562267	0.00615063	23.4601	0.256631	0.0225	0.000246128
2010-04-04	1.02065	0.209314	0.00213636	0.647065	0.00660426	22.9691	0.234433	0.0225	0.000229646
2010-04-05	1.07763	0.256	0.00275874	0.5	0.00538817	22.5	0.242467	0.0225	0.000242467
2010-04-06	0.996345	0.206607	0.00205851	2.0059	0.0199856	22.1386	0.220577	0.0225	0.000224178
2010-04-07	0.953513	0.174	0.00165911	3	0.0286054	21.9	0.208819	0.0225	0.00021454
2010-04-08	0.866602	0.150042	0.00130027	1.53914	0.0133382	22.7181	0.196875	0.0225	0.000194985
2010-04-09	0.82902	0.133	0.0011026	0.5	0.0041451	23.3	0.193162	0.0225	0.00018653
2010-04-10	0.777557	0.160529	0.0012482	1.43848	0.011185	23.1123	0.179711	0.0225	0.00017495
2010-04-11	0.765969	0.177	0.00135576	2	0.0153194	23	0.176173	0.0225	0.000172343
2010-04-12	0.75827	0.237215	0.00179873	6.30104	0.0477789	21.5484	0.163395	0.0225	0.000170611
2010-04-13	11.9337	0.272471	0.0325159	6.40671	0.764558	18.6471	2.22529	0.0225	0.00268508
2010-04-14	6.95196	0.266	0.0184922	5	0.347598	18	1.25135	0.0225	0.00156419
2010-04-15	3.78182	0.202173	0.00764581	4.39212	0.166102	20.006	0.756591	0.0513742	0.00194288
2010-04-16	2.54676	0.161	0.00410028	4	0.10187	21.3	0.542459	0.07	0.00178273
2010-04-17	2.06593	0.191226	0.00395059	2.07069	0.0427789	22.3933	0.46263	0.0609965	0.00126015
2010-04-18	1.77867	0.208	0.00369964	1	0.0177867	23	0.409095	0.056	0.000996057
2010-04-19	1.56231	0.14185	0.00221614	0.68197	0.0106545	23.7633	0.371256	0.0547279	0.00085502
2010-04-20	1.43585	0.104	0.00149328	0.5	0.00717925	24.2	0.347476	0.054	0.000775359
2010-04-21	1.25547	0.108597	0.0013634	4.71347	0.0591762	23.3573	0.293244	0.0298683	0.000374988
2010-04-22	1.15198	0.11	0.00126718	6	0.0691188	23.1	0.266108	0.0225	0.000259196
2010-04-23	1.07934	0.101303	0.00109341	6	0.0647604	27.231	0.293915	0.0225	0.000242852
2010-04-24	1.00675	0.098	0.000986618	6	0.0604052	28.8	0.289945	0.0225	0.000226519
2010-04-25	0.945771	0.102716	0.000971459	7.34746	0.0694901	29.4064	0.278117	0.0225	0.000212799
2010-04-26	0.888996	0.105	0.000933446	8	0.0711197	29.7	0.264032	0.0225	0.000200024
2010-04-27	0.885839	0.0756049	0.000669737	6.12371	0.0542462	28.1364	0.249243	0.0225	0.000199314
2010-04-28	0.903279	0.058	0.000523902	5	0.045164	27.2	0.245692	0.0225	0.000203238
2010-04-29	0.895321	0.129978	0.00116372	1.91523	0.0171475	24.6636	0.220819	0.0225	0.000201447
2010-04-30	0.828231	0.163	0.00135002	0.5	0.00414116	23.5	0.194634	0.0225	0.000186352
2010-05-01	0.758485	0.166146	0.00126019	0.5	0.00379242	22.6192	0.171563	0.0225	0.000170659
2010-05-02	0.734601	0.168	0.00123413	0.5	0.003673	22.1	0.162347	0.0225	0.000165285
2010-05-03	0.687523	0.178862	0.00122972	0.785842	0.00540284	23.2434	0.159803	0.0225	0.000154693
2010-05-04	0.697992	0.187	0.00130525	1	0.00697992	24.1	0.168216	0.0225	0.000157048
2010-05-05	0.646124	0.183931	0.00118842	1.43849	0.00929444	23.7931	0.153733	0.0225	0.000145378
2010-05-06	0.629494	0.157752	0.00099304	1.09805	0.00691218	22.4379	0.141245	0.0225	0.000141636
2010-05-07	0.637362	0.143	0.000911428	0.5	0.00318681	21.8	0.138945	0.0225	0.000143407
2010-05-08	0.56819	0.148378	0.000843068	0.5	0.00284095	22.9734	0.130532	0.0225	0.000127843
2010-05-09	0.595644	0.154	0.000917292	0.5	0.00297822	24.2	0.144146	0.0225	0.00013402
2010-05-10	0.623785	0.138566	0.000864352	0.708571	0.00441996	23.6577	0.147573	0.0368914	0.000230123
2010-05-11	2.01041	0.117	0.00235218	1	0.0201041	22.9	0.460384	0.057	0.00114593
2010-05-12	1.9537	0.0875639	0.00171073	0.813696	0.0158972	23.0863	0.451037	0.044145	0.00086246
2010-05-13	1.9383	0.0722582	0.00140058	0.5	0.00969152	23.5685	0.456829	0.0225	0.000436118
2010-05-14	1.68371	0.099	0.00166687	0.5	0.00841853	23.7	0.399038	0.0225	0.000378834
2010-05-15	1.48351	0.125796	0.00186621	0.5	0.00741757	24.1638	0.358473	0.0225	0.000333791
2010-05-16	1.32848	0.151	0.00200601	0.5	0.00664241	24.6	0.326807	0.0225	0.000298909
2010-05-17	1.1917	0.100653	0.00119948	0.5	0.00595848	24.2644	0.289158	0.0225	0.000268132
2010-05-18	1.08872	0.0873896	0.000951427	0.628943	0.00684742	23.6584	0.257574	0.0225	0.000244962
2010-05-19	1.02098	0.077	0.000786152	1	0.0102098	22.1	0.225636	0.0225	0.00022972
2010-05-20	0.863899	0.10373	0.000896126	5.82632	0.0503335	21.1719	0.182904	0.0225	0.000194377
2010-05-21	0.776731	0.113	0.000877707	7.5	0.0582549	20.85	0.161949	0.0225	0.000174765
2010-05-22	0.776731	0.113	0.000877707	7.5	0.0582549	20.85	0.161949	0.0225	0.000174765
2010-05-23	0.776731	0.113	0.000877707	7.5	0.0582549	20.85	0.161949	0.0225	0.000174765
2010-05-24	0.776731	0.136	0.00105635	11.6528	0.0905108	20.0514	0.155745	0.0225	0.000174765
2010-05-25	0.736355	0.149	0.00109717	14	0.10309	19.6	0.144326	0.0225	0.00016568
2010-05-26	0.708843	0.15222	0.001079	6.91613	0.0490245	22.176	0.157193	0.0225	0.00015949
2010-05-27	0.688674	0.154	0.00106056	3	0.0206602	23.6	0.162527	0.0225	0.000154952
2010-05-28	0.668878	0.161121	0.0010777	4.94213	0.0330568	23.7295	0.158721	0.0225	0.000150498
2010-05-29	0.662701	0.165	0.00109346	6	0.0397621	23.8	0.157723	0.0225	0.000149108
2010-05-30	0.625201	0.174224	0.00108925	7.84484	0.049046	23.677	0.148029	0.0225	0.00014067
2010-05-31	0.591111	0.18	0.001064	9	0.0532	23.6	0.139502	0.0225	0.000133
2010-06-01	0.565603	0.149045	0.000843006	7.10482	0.0401851	23.1641	0.131017	0.0225	0.000127261
2010-06-02	0.540531	0.131	0.000708096	6	0.0324319	22.91	0.123836	0.0225	0.000121619
2010-06-03	0.550122	0.21129	0.00116235	6	0.0330073	22.8388	0.125641	0.0225	0.000123778
2010-06-04	0.512434	0.255	0.00130671	6	0.0307461	22.8	0.116835	0.0225	0.000115298
2010-06-05	0.469853	0.21125	0.000992566	4.15142	0.0195056	22.6768	0.106547	0.0225	0.000105717
2010-06-06	0.483131	0.184	0.000888961	3	0.0144939	22.6	0.109188	0.0225	0.000108704
2010-06-07	0.45747	0.170112	0.000778211	4.32268	0.019775	22.0048	0.100665	0.0225	0.000102931
2010-06-08	0.501861	0.163	0.000818033	5	0.025093	21.7	0.108904	0.0225	0.000112919
2010-06-09	0.522815	0.164873	0.000861978	2.50331	0.0130877	21.6376	0.113124	0.0225	0.000117633
2010-06-10	0.560045	0.177786	0.000995682	6.89309	0.0386044	20.4869	0.114736	0.0225	0.00012601
2010-06-11	8.08583	0.184	0.0148779	10	0.808583	19.9	1.60908	0.0225	0.00181931
2010-06-12	5.29344	0.162071	0.00857913	6.13016	0.324496	20.3515	1.07729	0.0479765	0.00253961
2010-06-13	4.32679	0.15	0.00649019	4	0.173072	20.6	0.891319	0.062	0.00268261
2010-06-14	2.82918	0.139699	0.00395233	4.60595	0.130311	21.1454	0.59824	1.04849	0.0296635
2010-06-15	2.78164	0.133	0.00369958	5	0.139082	21.5	0.598052	1.69	0.0470097
2010-06-16	2.3307	0.149979	0.00349556	12.8831	0.300267	21.6213	0.503927	0.871973	0.0203231
2010-06-17	1.99676	0.171584	0.00342612	15.06	0.300712	22.288	0.445037	0.169306	0.00338062
2010-06-18	1.66241	0.179	0.00297572	13	0.216114	22.7	0.377368	0.049	0.000814582
2010-06-19	1.40708	0.1203	0.00169271	9.04901	0.127327	22.9822	0.323378	0.0340427	0.000479007
2010-06-20	1.30168	0.075	0.000976261	6	0.0781009	23.2	0.30199	0.0225	0.000292878
2010-06-21	1.19431	0.0601382	0.000718238	7.59234	0.0906763	22.7754	0.272009	0.0225	0.00026872
2010-06-22	1.10199	0.047	0.000517936	9	0.0991793	22.4	0.246846	0.0225	0.000247948
2010-06-23	1.21348	0.071237	0.000864447	13.2151	0.160363	22.9796	0.278853	0.0369895	0.00044886
2010-06-24	1.24616	0.08075	0.00100627	15.0658	0.187743	22.7263	0.283205	0.0322697	0.000402131
2010-06-25	1.14427	0.074	0.00084676	14	0.160198	22.3	0.255172	0.0225	0.000257461
2010-06-26	1.03565	0.0866515	0.000897406	6.16811	0.0638799	22.4205	0.232198	0.0225	0.000233021
2010-06-27	1.00068	0.095	0.000950649	1	0.0100068	22.5	0.225154	0.0225	0.000225154
2010-06-28	0.860083	0.104239	0.000896539	5.34761	0.0459938	22.337	0.192116	0.0225	0.000193519
2010-06-29	0.85045	0.112	0.000952504	9	0.0765405	22.2	0.1888	0.0225	0.000191351
2010-06-30	0.786589	0.147276	0.00115846	6.10061	0.0479868	22.1034	0.173863	1.08923	0.0085678
2010-07-01	0.706575	0.13037	0.00092116	1.51548	0.010708	22.2375	0.157125	0.919172	0.00649464
2010-07-02	0.652611	0.093	0.000606928	0.5	0.00326305	22.4	0.146185	0.0225	0.000146837
2010-07-03	0.568215	0.100014	0.000568295	0.5	0.00284108	22.454	0.127587	0.0225	0.000127848
2010-07-04	0.499418	0.106	0.000529383	0.5	0.00249709	22.5	0.112369	0.0225	0.000112369
2010-07-05	0.504765	0.122093	0.00061628	0.5	0.00252382	22.1286	0.111698	0.0321968	0.000162518
2010-07-06	0.546127	0.145	0.000791885	0.5	0.00273064	21.6	0.117964	0.046	0.000251219
2010-07-07	0.490977	0.130842	0.000642405	4.03946	0.0198328	21.8574	0.107315	0.0308768	0.000151598
2010-07-08	0.449204	0.123	0.00055252	6	0.0269522	22	0.0988248	0.0225	0.000101071
2010-07-09	0.401204	0.132037	0.000529739	6.86069	0.0275253	21.6127	0.086711	0.0225	9.02709e-05
2010-07-10	0.475565	0.144	0.000684814	8	0.0380452	21.1	0.100344	0.0225	0.000107002
2010-07-11	1.02717	0.135587	0.00139271	8.32358	0.0854977	21.0676	0.216401	0.0225	0.000231114
2010-07-12	0.705321	0.118	0.000832278	9	0.0634789	21	0.148117	0.0225	0.000158697
2010-07-13	0.568292	0.125181	0.000711391	9.86167	0.0560431	20.8564	0.118525	0.0225	0.000127866
2010-07-14	0.451357	0.137556	0.000620869	5.73956	0.0259059	20.6633	0.0932653	0.0712225	0.000321468
2010-07-15	0.376125	0.133	0.000500246	0.5	0.00188062	20.8	0.078234	0.112	0.00042126
2010-07-16	0.293022	0.126529	0.000370759	3.05421	0.00894951	20.4594	0.0599507	0.0815198	0.000238871
2010-07-17	0.248273	0.114	0.000283031	8	0.0198618	19.8	0.049158	0.0225	5.58613e-05
2010-07-18	0.198043	0.111441	0.000220701	7.75033	0.015349	19.775	0.0391631	0.0225	4.45598e-05
2010-07-19	0.188129	0.073	0.000137335	4	0.00752518	19.4	0.0364971	0.0225	4.23291e-05
2010-07-20	0.145898	0.073	0.000106506	4	0.00583594	19.4	0.0283043	0.0225	3.28271e-05
2010-07-21	0.132864	0.0843442	0.000112063	4	0.00531456	18.3916	0.0244359	0.0225	2.98944e-05
2010-07-22	0.512237	0.104506	0.00053532	1.63638	0.00838214	16.1792	0.082876	0.0225	0.000115253
2010-07-23	0.599001	0.111	0.000664891	0.5	0.002995	15.4	0.0922461	0.0225	0.000134775
2010-07-24	0.214839	0.111	0.000238472	0.5	0.0010742	15.4	0.0330853	0.0225	4.83389e-05
2010-07-25	0.036045	0.134257	4.83928e-05	2.53495	0.000913722	12.9581	0.00467074	0.0225	8.11013e-06
2010-07-26	0.0336553	0.151	5.08195e-05	4	0.00134621	11.2	0.00376939	0.0225	7.57245e-06
2010-07-27	0.0375386	0.129566	4.86374e-05	3.09435	0.00116158	10.1766	0.00382016	0.0225	8.44619e-06
2010-07-28	0.0307677	0.0836775	2.57457e-05	0.693542	0.000213387	7.02547	0.00216158	0.0225	6.92274e-06
2010-07-29	0.0379369	0.086	3.26257e-05	0.5	0.000189685	6.53	0.00247728	0.0225	8.5358e-06
2010-07-30	0.038136	0.0852998	3.253e-05	0.5	0.00019068	6.38596	0.00243535	0.0225	8.58061e-06
2010-07-31	0.0315643	0.079	2.49358e-05	0.5	0.000157822	5.09	0.00160662	0.0225	7.10197e-06
2010-08-01	0.0347506	0.079	2.7453e-05	0.5	0.000173753	5.09	0.00176881	0.0225	7.81889e-06
2010-08-02	0.0497021	0.079	3.92647e-05	0.5	0.000248511	5.09	0.00252984	0.0225	1.1183e-05
2010-08-03	0.0455947	0.123	5.60815e-05	0.5	0.000227974	3.37	0.00153654	0.0225	1.02588e-05
2010-08-04	0.0357465	0.123	4.39681e-05	0.5	0.000178732	3.37	0.00120466	0.0225	8.04295e-06
2010-08-05	0.0343452	0.123	4.22446e-05	0.5	0.000171726	3.37	0.00115743	0.0225	7.72767e-06
2010-08-06	0.0333258	0.115791	3.85882e-05	0.5	0.000166629	3.21209	0.00107045	0.0225	7.4983e-06
2010-08-07	0.0236003	0.102	2.40723e-05	0.5	0.000118001	2.91	0.000686767	0.0225	5.31006e-06
2010-08-08	0.0349827	0.102	3.56824e-05	0.5	0.000174914	2.91	0.001018	0.0225	7.87111e-06
2010-08-09	0.0291064	0.102	2.96885e-05	0.5	0.000145532	2.91	0.000846996	0.0225	6.54894e-06
2010-08-10	0.0374924	0.11147	4.17926e-05	6.49745	0.00243605	4.6461	0.00174194	0.0225	8.43579e-06
2010-08-11	0.0319964	0.117	3.74358e-05	10	0.00319964	5.66	0.001811	0.0225	7.19919e-06
2010-08-12	0.0336197	0.117	3.93351e-05	10	0.00336197	5.66	0.00190288	0.0225	7.56444e-06
2010-08-13	1.04351	0.108685	0.00113414	8.72082	0.0910025	8.61491	0.0898973	0.0225	0.000234789
2010-08-14	4.19484	0.091	0.0038173	6	0.25169	14.9	0.625031	0.0225	0.000943839
2010-08-15	0.220091	0.0937256	0.000206282	5.80531	0.012777	14.1991	0.031251	0.0225	4.95205e-05
2010-08-16	0.151046	0.105	0.000158598	5	0.00755231	11.3	0.0170682	0.0225	3.39854e-05
2010-08-17	0.119057	0.105	0.000125009	5	0.00595283	11.3	0.0134534	0.0225	2.67877e-05
2010-08-18	0.114016	0.096657	0.000110204	5.5562	0.00633494	10.2265	0.0116598	0.0225	2.56535e-05
2010-08-19	0.0965122	0.09	8.68609e-05	6	0.00579073	9.37	0.00904319	0.0225	2.17152e-05
2010-08-20	0.209619	0.09	0.000188657	6	0.0125772	9.37	0.0196413	0.0225	4.71643e-05
2010-08-21	0.171818	0.122997	0.000211332	4.50012	0.00773203	9.385	0.0161251	0.0225	3.86591e-05
2010-08-22	0.133892	0.134	0.000179415	4	0.00535567	9.39	0.0125724	0.0225	3.01257e-05
2010-08-23	0.0970425	0.191171	0.000185517	4.46292	0.00433093	9.87838	0.00958623	0.0225	2.18346e-05
2010-08-24	0.302465	0.381	0.00115239	6	0.0181479	11.5	0.0347835	0.0225	6.80546e-05
2010-08-25	0.202378	0.381	0.000771061	6	0.0121427	11.5	0.0232735	0.0225	4.55351e-05
2010-08-26	0.184219	0.0973263	0.000179293	6	0.0110531	9.2478	0.0170362	0.0865415	0.000159426
2010-08-27	0.124003	0.051	6.32416e-05	6	0.00744019	8.88	0.0110115	0.097	0.000120283
2010-08-28	0.100495	0.051	5.12527e-05	6	0.00602973	8.88	0.00892399	0.097	9.74806e-05
2010-08-29	0.0629792	0.0751221	4.73113e-05	6.52439	0.00410901	7.30158	0.00459847	0.0579327	3.64856e-05
2010-08-30	0.0674988	0.097	6.54739e-05	7	0.00472492	5.87	0.00396218	0.0225	1.51872e-05
2010-08-31	1.3421	0.103731	0.00139218	3.94023	0.0528818	12.1915	0.163621	0.0225	0.000301972
2010-09-01	0.767247	0.108	0.000828626	2	0.0153449	16.2	0.124294	0.0225	0.00017263
2010-09-02	1.19836	0.119988	0.00143789	1.00099	0.0119954	16.6662	0.199721	0.0225	0.000269631
2010-09-03	0.961031	0.126	0.0012109	0.5	0.00480516	16.9	0.162414	0.0225	0.000216232
2010-09-04	0.729078	0.146571	0.00106862	0.5	0.00364539	16.5308	0.120522	0.0225	0.000164043
2010-09-05	0.607071	0.165	0.00100167	0.5	0.00303536	16.2	0.0983455	0.0225	0.000136591
2010-09-06	0.542042	0.160821	0.000871716	0.5	0.00271021	16.1071	0.0873074	0.0225	0.000121959
2010-09-07	0.482175	0.156	0.000752193	0.5	0.00241088	16	0.0771481	0.0225	0.000108489
2010-09-08	0.499838	0.129758	0.00064858	1.42401	0.00711775	15.8152	0.0790504	0.0225	0.000112464
2010-09-09	0.493501	0.0739357	0.000364873	1.69832	0.0083812	15.6302	0.077135	0.0225	0.000111038
2010-09-10	0.556018	0.068	0.000378092	1	0.00556018	15.7	0.0872948	0.0225	0.000125104
2010-09-11	0.982308	0.0753007	0.000739685	1	0.00982308	15.9607	0.156784	0.120278	0.0011815
2010-09-12	0.808043	0.082	0.000662595	1	0.00808043	16.2	0.130903	0.21	0.00169689
2010-09-13	0.707693	0.0515985	0.000365159	3.41282	0.0241523	16.2	0.114646	0.119519	0.000845831
2010-09-14	0.624289	0.019	0.000118615	6	0.0374573	16.2	0.101135	0.0225	0.000140465
2010-09-15	2.19859	0.209395	0.00460374	9.52584	0.209434	14.5252	0.31935	0.0225	0.000494682
2010-09-16	4.80765	0.196556	0.00944975	10.6054	0.509872	15.2687	0.734065	0.0225	0.00108172
2010-09-17	2.90606	0.108	0.00313854	12	0.348727	17.5	0.50856	0.0225	0.000653863
2010-09-18	1.98515	0.0981384	0.00194819	12.4109	0.246374	17.952	0.356373	0.0225	0.000446658
2010-09-19	1.58781	0.084	0.00133376	13	0.206415	18.6	0.295333	0.0225	0.000357257
2010-09-20	1.42722	0.110277	0.0015739	12.2563	0.174924	18.4513	0.26334	0.0225	0.000321124
2010-09-21	1.80024	0.19	0.00342046	10	0.180024	18	0.324043	0.0225	0.000405054
2010-09-22	1.58934	0.19	0.00301975	10	0.158934	18	0.286081	0.0225	0.000357601
2010-09-23	8.2791	0.180494	0.0149433	19.5059	1.61491	10.6805	0.884248	0.0225	0.0018628
2010-09-24	16.0452	0.18	0.0288814	20	3.20904	10.3	1.65266	0.0225	0.00361017
2010-09-25	6.4623	0.148582	0.00960182	10.9474	0.707454	12.7495	0.823912	0.0371439	0.00240035
2010-09-26	3.89017	0.121	0.00470711	3	0.116705	14.9	0.579636	0.05	0.00194509
2010-09-27	2.64272	0.101419	0.00268022	2.27479	0.0601162	16.4229	0.434012	0.0550765	0.00145552
2010-09-28	2.10583	0.094	0.00197948	2	0.0421166	17	0.357991	0.057	0.00120032
2010-09-29	1.79611	0.0546406	0.000981407	0.906684	0.0162851	17.1458	0.307957	0.0861551	0.00154744
2010-09-30	1.58478	0.0933348	0.00147915	1.61114	0.0255331	16.9037	0.267887	0.0418133	0.000662649
2010-10-01	1.34664	0.112	0.00150824	2	0.0269329	16.8	0.226236	0.0225	0.000302995
2010-10-02	1.21282	0.118613	0.00143856	4.20445	0.0509923	17.2409	0.209101	0.0225	0.000272884
2010-10-03	1.13568	0.121	0.00137417	5	0.0567838	17.4	0.197608	0.0225	0.000255527
2010-10-04	1.04345	0.0894919	0.000933801	2.13563	0.0222842	17.4	0.18156	0.0225	0.000234776
2010-10-05	0.980552	0.077	0.000755025	1	0.00980552	17.4	0.170616	0.0225	0.000220624
2010-10-06	0.898857	0.0618885	0.000556289	1	0.00898857	17.5374	0.157636	0.0225	0.000202243
2010-10-07	0.867602	0.055	0.000477181	1	0.00867602	17.6	0.152698	0.0225	0.000195211
2010-10-08	0.821434	0.100339	0.000824217	0.666627	0.0054759	17.9334	0.147311	0.0225	0.000184823
2010-10-09	0.773907	0.123	0.000951905	0.5	0.00386953	18.1	0.140077	0.0225	0.000174129
2010-10-10	0.747868	0.124998	0.000934824	2.1654	0.0161943	18.1666	0.135862	0.0225	0.00016827
2010-10-11	0.721217	0.126	0.000908734	3	0.0216365	18.2	0.131262	0.0225	0.000162274
2010-10-12	0.661531	0.251973	0.00166688	1.41742	0.00937668	17.8202	0.117886	0.0225	0.000148844
2010-10-13	0.664555	0.325	0.00215981	0.5	0.00332278	17.6	0.116962	0.0225	0.000149525
2010-10-14	0.698821	0.273617	0.00191209	2.47626	0.0173046	18.4696	0.129069	0.0225	0.000157235
2010-10-15	0.693202	0.26	0.00180233	3	0.0207961	18.7	0.129629	0.0225	0.000155971
2010-10-16	0.650613	0.186945	0.00121629	3	0.0195184	18.5524	0.120704	0.0225	0.000146388
2010-10-17	0.634477	0.161	0.00102151	3	0.0190343	18.5	0.117378	0.0225	0.000142757
2010-10-18	0.635426	0.185242	0.00117707	3.73459	0.0237306	18.7204	0.118954	0.0225	0.000142971
2010-10-19	0.624136	0.194	0.00121082	4	0.0249654	18.8	0.117338	0.0225	0.000140431
2010-10-20	0.598293	0.241266	0.00144348	1.49345	0.00893518	17.4393	0.104338	0.0225	0.000134616
2010-10-21	0.555236	0.26	0.00144361	0.5	0.00277618	16.9	0.0938349	0.0225	0.000124928
2010-10-22	0.581917	0.270034	0.00157138	0.5	0.00290958	16.9669	0.0987332	0.0225	0.000130931
2010-10-23	0.555117	0.275	0.00152657	0.5	0.00277559	17	0.09437	0.0225	0.000124901
2010-10-24	0.858609	0.320207	0.00274933	0.5	0.00429305	15.5919	0.133874	0.0225	0.000193187
2010-10-25	0.969294	0.336	0.00325683	0.5	0.00484647	15.1	0.146363	0.0225	0.000218091
2010-10-26	2.17653	0.233686	0.00508625	0.5	0.0108827	15.2255	0.331388	0.0225	0.000489719
2010-10-27	1.75683	0.173	0.00303932	0.5	0.00878416	15.3	0.268795	0.0225	0.000395287
2010-10-28	1.46028	0.175998	0.00257006	2.59855	0.0379461	15.7797	0.230427	0.0225	0.000328563
2010-10-29	1.33287	0.178	0.00237251	4	0.0533147	16.1	0.214592	0.0225	0.000299895
2010-10-30	1.13965	0.181523	0.00206874	6.34896	0.0723562	16.2762	0.185492	0.0225	0.000256422
2010-10-31	1.02073	0.184	0.00187814	8	0.0816581	16.4	0.167399	0.0225	0.000229663
2011-04-01	11.524	0.144086	0.0166045	8	0.921921	15.494	1.78553	0.0225	0.0025929
2011-04-02	11.4188	0.179	0.0204396	8	0.913503	15.9	1.81559	0.0225	0.00256923
2011-04-03	14.8337	0.3181	0.0471859	6.85042	1.01617	13.5434	2.00898	0.0469286	0.00696124
2011-04-04	11.4188	0.421	0.0480731	6	0.685127	11.8	1.34742	0.065	0.00742221
2011-04-05	7.2961	0.343501	0.0250622	4.92363	0.359233	12.1229	0.884499	0.0421271	0.00307363
2011-04-06	7.70622	0.277	0.0213462	4	0.308249	12.4	0.955571	0.0225	0.0017339
2011-04-07	6.21826	0.172918	0.0107525	2.43877	0.151649	15.1582	0.942576	0.0225	0.00139911
2011-04-08	5.44246	0.077	0.0041907	1	0.0544246	17.7	0.963316	0.0225	0.00122455
2011-04-09	5.30331	0.0764467	0.00405421	0.723361	0.0383621	17.7553	0.94162	0.0225	0.00119325
2011-04-10	7.36752	0.076	0.00559932	0.5	0.0368376	17.8	1.31142	0.0225	0.00165769
2011-04-11	4.50515	0.126433	0.00569599	0.5	0.0225257	18.2338	0.821461	0.0225	0.00101366
2011-04-12	3.26807	0.169	0.00552305	0.5	0.0163404	18.6	0.607862	0.0225	0.000735317
2011-04-13	2.04918	0.113582	0.0023275	5.71258	0.117061	18.161	0.372153	0.0225	0.000461066
2011-04-14	1.84705	0.068	0.001256	10	0.184705	17.8	0.328776	0.0225	0.000415587
2011-04-15	1.71917	0.0729926	0.00125487	8.12777	0.13973	17.7376	0.30494	0.0225	0.000386814
2011-04-16	1.5945	0.076	0.00121182	7	0.111615	17.7	0.282227	0.0225	0.000358763
2011-04-17	1.49813	0.0952343	0.00142673	5.19679	0.0778544	17.8803	0.26787	0.0225	0.000337078
2011-04-18	1.42798	0.108	0.00154222	4	0.0571192	18	0.257037	0.0225	0.000321296
2011-04-19	1.35488	0.0974261	0.00132	6.93719	0.0939903	17.765	0.240694	0.0225	0.000304847
2011-04-20	1.26399	0.0842987	0.00106553	6.7195	0.0849337	17.429	0.2203	0.0225	0.000284397
2011-04-21	1.22811	0.08	0.000982489	5	0.0614056	17.3	0.212463	0.0225	0.000276325
2011-04-22	1.20668	0.123016	0.0014844	5.58129	0.0673481	17.3581	0.209456	0.0225	0.000271502
2011-04-23	1.12654	0.154	0.00173488	6	0.0675926	17.4	0.196018	0.0225	0.000253472
2011-04-24	1.1517	0.147728	0.00170138	4.28952	0.0494023	17.286	0.199082	0.0225	0.000259132
2011-04-25	1.15108	0.143	0.00164605	3	0.0345325	17.2	0.197986	0.0225	0.000258994
2011-04-26	1.12386	0.135027	0.00151751	4.06306	0.0456629	18.3694	0.206445	0.0225	0.000252868
2011-04-27	1.05167	0.128	0.00134614	5	0.0525836	19.4	0.204024	0.0225	0.000236626
2011-04-28	0.994544	0.101529	0.00100975	2.75246	0.0273744	18.8506	0.187477	0.0225	0.000223772
2011-04-29	1.01059	0.075	0.000757946	0.5	0.00505297	18.3	0.184939	0.0225	0.000227384
2011-04-30	1.1045	0.0938563	0.00103664	0.5	0.00552248	18.1471	0.200434	0.0225	0.000248511
2011-05-01	1.06558	0.112	0.00119345	0.5	0.00532792	18	0.191805	0.0225	0.000239757
2011-05-02	1.00184	0.112448	0.00112654	0.5	0.00500919	17.9552	0.179882	0.0225	0.000225414
2011-05-03	0.973738	0.113	0.00110032	0.5	0.00486869	17.9	0.174299	0.0225	0.000219091
2011-05-04	0.948506	0.0794311	0.000753408	0.5	0.00474253	17.9	0.169783	0.0225	0.000213414
2011-05-05	1.01915	0.0377717	0.000384949	0.812936	0.008285	17.8553	0.181972	0.0225	0.000229308
2011-05-06	1.07262	0.066	0.00070793	4	0.0429049	17.4	0.186636	0.0225	0.00024134
2011-05-07	0.980664	0.0682642	0.000669442	3.87761	0.0380263	17.4184	0.170816	0.0325053	0.000318768
2011-05-08	1.0045	0.103	0.00103464	2	0.02009	17.7	0.177797	0.186	0.00186837
2011-05-09	3.59373	0.103	0.00370155	2	0.0718747	17.7	0.636091	0.186	0.00668435
2011-05-10	2.99303	0.102971	0.00308196	2	0.0598606	17.6979	0.529703	0.18582	0.00556164
2011-05-11	2.07264	0.077	0.00159594	2	0.0414529	15.8	0.327478	0.0225	0.000466345
2011-05-12	1.74878	0.0668211	0.00116856	1.1964	0.0209225	16.175	0.282866	0.0225	0.000393476
2011-05-13	1.48084	0.058	0.000858888	0.5	0.00740421	16.5	0.244339	0.0225	0.000333189
2011-05-14	1.30608	0.0619352	0.000808925	3.94333	0.0515032	16.5984	0.216789	0.0225	0.000293869
2011-05-15	1.15653	0.062	0.000717051	4	0.0462613	16.6	0.191985	0.0225	0.00026022
2011-05-16	1.00342	0.0711562	0.000713996	2.47397	0.0248244	16.6	0.166568	0.0225	0.00022577
2011-05-17	1.01143	0.08	0.000809143	1	0.0101143	16.6	0.167897	0.0225	0.000227571
2011-05-18	0.967328	0.0657292	0.000635817	0.753952	0.00729318	16.4524	0.159148	0.0225	0.000217649
2011-05-19	0.902941	0.051	0.0004605	0.5	0.0045147	16.3	0.147179	0.0225	0.000203162
2011-05-20	0.881588	0.0331663	0.00029239	0.5	0.00440794	16.3482	0.144124	0.0225	0.000198357
2011-05-21	1.58976	0.014	0.000222567	0.5	0.00794882	16.4	0.260721	0.0225	0.000357697
2011-05-22	4.31	0.177258	0.00763982	0.5	0.02155	17.1803	0.74047	0.0225	0.00096975
2011-05-23	4.32	0.286	0.0123552	0.5	0.0216	17.7	0.76464	0.0225	0.000972
2011-05-24	1.92646	0.238548	0.00459553	3.40981	0.0656886	18.0581	0.347883	0.0225	0.000433454
2011-05-25	1.62673	0.18	0.00292811	7	0.113871	18.5	0.300944	0.0225	0.000366014
2011-05-26	1.41389	0.18	0.002545	7	0.098972	18.5	0.261569	0.0225	0.000318124
2011-05-27	1.36113	0.18	0.00245003	7	0.095279	18.5	0.251809	0.0225	0.000306254
2011-05-28	1.3262	0.18	0.00238716	7	0.0928342	18.5	0.245347	0.0225	0.000298396
2011-05-29	1.25635	0.18	0.00226142	7	0.0879442	18.5	0.232424	0.0225	0.000282678
2011-05-30	8.58186	0.18	0.0154474	7	0.60073	18.5	1.58764	0.0225	0.00193092
2011-05-31	4.52521	0.18	0.00814537	7	0.316764	18.5	0.837163	0.0225	0.00101817
2011-06-01	2.81823	0.104758	0.00295231	3.57989	0.10089	17.816	0.502095	0.0225	0.000634101
2011-06-02	2.21574	0.037	0.000819823	0.5	0.0110787	17.2	0.381107	0.0225	0.000498541
2011-06-03	1.81853	0.102921	0.00187164	0.970863	0.0176554	17.1058	0.311074	0.0225	0.000409168
2011-06-04	1.56421	0.107	0.0016737	1	0.0156421	17.1	0.267479	0.0225	0.000351946
2011-06-05	1.48162	0.115447	0.00171049	0.530698	0.00786292	18.1325	0.268654	0.0225	0.000333364
2011-06-06	1.40428	0.116	0.00162897	0.5	0.0070214	18.2	0.255579	0.0225	0.000315963
2011-06-07	1.3257	0.153191	0.00203085	2.82444	0.0374436	18.2	0.241277	0.0225	0.000298282
2011-06-08	1.17198	0.156	0.00182829	3	0.0351595	18.2	0.213301	0.0225	0.000263696
2011-06-09	1.10127	0.156	0.00171798	3	0.033038	18.2	0.200431	0.0225	0.000247785
2011-06-10	1.07513	0.156	0.0016772	3	0.0322538	18.2	0.195673	0.0225	0.000241904
2011-06-11	0.990513	0.156	0.0015452	3	0.0297154	18.2	0.180273	0.0225	0.000222866
2011-06-12	0.941311	0.139574	0.00131382	3	0.0282393	18.2382	0.171678	0.0437013	0.000411365
2011-06-13	0.897747	0.113	0.00101445	3	0.0269324	18.3	0.164288	0.078	0.000700243
2011-06-14	0.882263	0.102093	0.000900726	2.05971	0.0181721	18.1496	0.160127	0.0571256	0.000503998
2011-06-15	1.13053	0.084	0.000949646	0.5	0.00565266	17.9	0.202365	0.0225	0.00025437
2011-06-16	1.17751	0.118999	0.00140123	34.6245	0.407706	17.06	0.200883	0.0225	0.000264939
2011-06-17	4.32427	0.184	0.00795666	98	4.23779	15.5	0.670262	0.0225	0.000972961
2011-06-18	4.49712	0.233722	0.0105108	77.7683	3.49733	13.3019	0.598204	0.0225	0.00101185
2011-06-19	2.69269	0.329	0.00885896	39	1.05015	9.09	0.244766	0.0225	0.000605856
2011-06-20	2.37557	0.295694	0.00702442	33.7868	0.802631	10.0486	0.238713	0.0225	0.000534504
2011-06-21	7.74752	0.214	0.0165797	21	1.62698	12.4	0.960692	0.0225	0.00174319
2011-06-22	10.0092	0.154941	0.0155084	11.9649	1.19759	15.397	1.54113	0.0225	0.00225208
2011-06-23	5.30404	0.08	0.00424323	0.5	0.0265202	19.2	1.01838	0.0225	0.00119341
2011-06-24	3.52129	0.0951466	0.00335038	0.5	0.0176064	19.8153	0.697754	0.0225	0.000792289
2011-06-25	2.71315	0.112	0.00303873	0.5	0.0135657	20.5	0.556196	0.0225	0.000610458
2011-06-26	2.33348	0.136833	0.00319298	3.28737	0.0767103	20.7534	0.484277	0.0225	0.000525034
2011-06-27	1.99399	0.161	0.00321033	6	0.11964	21	0.418739	0.0225	0.000448649
2011-06-28	1.80468	0.174666	0.00315217	9.54309	0.172223	21.2025	0.382638	0.0225	0.000406054
2011-06-29	1.64474	0.188	0.0030921	13	0.213816	21.4	0.351974	0.0225	0.000370066
2011-06-30	1.52674	0.188	0.00287028	13	0.198477	21.4	0.326723	0.0225	0.000343518
2011-07-01	1.55668	0.14343	0.00223275	10.7715	0.167678	21.0657	0.327926	0.0225	0.000350253
2011-07-02	1.64933	0.108	0.00178127	9	0.148439	20.8	0.34306	0.0225	0.000371099
2011-07-03	1.39551	0.146635	0.00204631	8.03411	0.112117	20.3171	0.283526	0.0225	0.00031399
2011-07-04	1.24948	0.188	0.00234902	7	0.0874635	19.8	0.247397	0.0225	0.000281133
2011-07-05	1.11767	0.188	0.00210121	7	0.0782367	19.8	0.221298	0.0225	0.000251475
2011-07-06	1.00933	0.188	0.00189755	7	0.0706534	19.8	0.199848	0.0225	0.0002271
2011-07-07	0.937159	0.180373	0.00169038	5.09326	0.0477319	20.6263	0.193301	0.0225	0.000210861
2011-07-08	0.86039	0.176	0.00151429	4	0.0344156	21.1	0.181542	0.0225	0.000193588
2011-07-09	0.764726	0.170847	0.00130651	2.06745	0.0158103	20.9067	0.159879	0.0225	0.000172063
2011-07-10	0.730693	0.168	0.00122756	1	0.00730693	20.8	0.151984	0.0225	0.000164406
2011-07-11	0.678002	0.168	0.00113904	1	0.00678002	20.8	0.141024	0.0225	0.000152551
2011-07-12	0.596797	0.168	0.00100262	1	0.00596797	20.8	0.124134	0.0225	0.000134279
2011-07-13	0.554773	0.168	0.000932018	1	0.00554773	20.8	0.115393	0.0225	0.000124824
2011-07-14	2.96094	0.127614	0.00377859	2.44234	0.0723164	19.5019	0.57744	0.0225	0.000666213
2011-07-15	2.84278	0.084	0.00238794	4	0.113711	18.1	0.514543	0.0225	0.000639626
2011-07-16	1.99678	0.159689	0.00318864	7.9217	0.158179	18.1	0.361418	0.0225	0.000449277
2011-07-17	1.78544	0.277	0.00494567	14	0.249961	18.1	0.323164	0.0225	0.000401724
2011-07-18	5.44875	0.277	0.015093	14	0.762825	18.1	0.986224	0.0225	0.00122597
2011-07-19	2.25091	0.277	0.00623503	14	0.315128	18.1	0.407415	0.0225	0.000506455
2011-07-20	1.51429	0.277	0.00419459	14	0.212001	18.1	0.274087	0.0225	0.000340716
2011-07-21	1.11504	0.277	0.00308867	14	0.156106	18.1	0.201823	0.0225	0.000250885
2011-07-22	0.921133	0.169171	0.00155829	5.2571	0.0484249	18.1729	0.167396	0.0225	0.000207255
2011-07-23	0.879024	0.129	0.00113394	2	0.0175805	18.2	0.159982	0.0225	0.00019778
2011-07-24	0.964625	0.176935	0.00170676	1.29507	0.0124925	17.5656	0.169442	0.0225	0.000217041
2011-07-25	0.807187	0.197	0.00159016	1	0.00807187	17.3	0.139643	0.0225	0.000181617
2011-07-26	0.688484	0.197	0.00135631	1	0.00688484	17.3	0.119108	0.0225	0.000154909
2011-07-27	7.9482	0.197	0.0156579	1	0.079482	17.3	1.37504	0.0225	0.00178834
2011-07-28	2.67708	0.122957	0.00329166	0.683578	0.0182999	17.0469	0.456358	0.0225	0.000602343
2011-07-29	1.69555	0.08	0.00135644	0.5	0.00847774	16.9	0.286547	0.0225	0.000381498
2011-07-30	1.26402	0.0887009	0.0011212	0.5	0.0063201	17.5024	0.221233	0.0225	0.000284404
2011-07-31	0.996899	0.093	0.000927116	0.5	0.0049845	17.8	0.177448	0.0225	0.000224302
2011-08-01	0.87405	0.093	0.000812866	0.5	0.00437025	17.8	0.155581	0.0225	0.000196661
2011-08-02	1.26169	0.093	0.00117337	0.5	0.00630845	17.8	0.224581	0.0225	0.00028388
2011-08-03	0.98267	0.093	0.000913883	0.5	0.00491335	17.8	0.174915	0.0225	0.000221101
2011-08-04	0.765106	0.0809944	0.000619693	0.5	0.00382553	18.0309	0.137955	0.0225	0.000172149
2011-08-05	0.631503	0.067	0.000423107	0.5	0.00315752	18.3	0.115565	0.0225	0.000142088
2011-08-06	0.565225	0.0615812	0.000348072	0.5	0.00282613	18.3452	0.103691	0.0225	0.000127176
2011-08-07	0.503449	0.055	0.000276897	0.5	0.00251724	18.4	0.0926345	0.0225	0.000113276
2011-08-08	0.46421	0.055	0.000255315	0.5	0.00232105	18.4	0.0854146	0.0225	0.000104447
2011-08-09	0.40247	0.055	0.000221358	0.5	0.00201235	18.4	0.0740544	0.0225	9.05557e-05
2011-08-10	0.350702	0.055	0.000192886	0.5	0.00175351	18.4	0.0645291	0.0225	7.89079e-05
2011-08-11	0.307823	0.055	0.000169303	0.5	0.00153911	18.4	0.0566394	0.0225	6.92601e-05
2011-08-12	0.253839	0.055	0.000139611	0.5	0.00126919	18.4	0.0467063	0.0225	5.71137e-05
2011-08-13	0.252546	0.055	0.0001389	0.5	0.00126273	18.4	0.0464685	0.0225	5.68229e-05
2011-08-14	0.229047	0.055	0.000125976	0.5	0.00114524	18.4	0.0421447	0.0225	5.15357e-05
2011-08-15	0.215975	0.0635882	0.000137335	3.56722	0.00770431	17.7048	0.0382379	0.0225	4.85944e-05
2011-08-16	0.201202	0.076	0.000152913	8	0.0160962	16.7	0.0336007	0.0225	4.52704e-05
2011-08-17	0.230828	0.0778921	0.000179797	8.54061	0.0197141	16.5648	0.0382364	0.0225	5.19364e-05
2011-08-18	0.187496	0.083	0.000155621	10	0.0187496	16.2	0.0303743	0.0225	4.21865e-05
2011-08-19	0.165205	0.102146	0.00016875	10.4401	0.0172476	15.9359	0.026327	0.0225	3.71711e-05
2011-08-20	0.138636	0.17	0.000235682	12	0.0166364	15	0.0207954	0.0225	3.11932e-05
2011-08-21	0.121612	0.17	0.000206741	12	0.0145935	15	0.0182419	0.0225	2.73628e-05
2011-08-22	0.109917	0.17	0.000186858	12	0.01319	15	0.0164875	0.0225	2.47312e-05
2011-08-23	0.178066	0.17	0.000302713	12	0.021368	15	0.02671	0.0225	4.00649e-05
2011-08-24	0.150261	0.17	0.000255444	12	0.0180313	15	0.0225392	0.0225	3.38088e-05
2011-08-25	0.0949523	0.17	0.000161419	12	0.0113943	15	0.0142428	0.0225	2.13643e-05
2011-08-26	0.0942816	0.17	0.000160279	12	0.0113138	15	0.0141422	0.0225	2.12134e-05
2011-08-27	0.0853705	0.161404	0.000137791	10.9255	0.00932715	14.6776	0.0125304	0.0225	1.92084e-05
2011-08-28	0.0708196	0.138	9.7731e-05	8	0.00566556	13.8	0.0097731	0.0225	1.59344e-05
2011-08-29	0.0776268	0.13703	0.000106372	8	0.00621014	13.6788	0.0106184	0.0225	1.7466e-05
2011-08-30	0.0835308	0.118	9.85664e-05	8	0.00668247	11.3	0.00943899	0.0225	1.87944e-05
2011-08-31	0.0739439	0.108282	8.00677e-05	7.44991	0.00550875	11.0066	0.00813872	0.0225	1.66374e-05
2012-04-01	0.0640853	0.060105	3.85185e-05	0.5	0.000320426	9.69261	0.00621153	0.036	2.30707e-05
2012-04-02	0.061762	0.055	3.39691e-05	0.5	0.00030881	9.08	0.00560799	0.036	2.22343e-05
2012-04-03	0.0504689	0.0662249	3.34229e-05	0.5	0.000252344	8.62477	0.00435282	0.036	1.81688e-05
2012-04-04	0.0652072	0.073	4.76012e-05	0.5	0.000326036	8.35	0.0054448	0.036	2.34746e-05
2012-04-05	0.0505851	0.073	3.69271e-05	0.5	0.000252926	8.35	0.00422386	0.036	1.82106e-05
2012-04-06	0.0525483	0.073	3.83603e-05	0.5	0.000262741	8.35	0.00438778	0.036	1.89174e-05
2012-04-07	0.0459901	0.0674088	3.10014e-05	0.5	0.000229951	8.21721	0.0037791	0.036	1.65564e-05
2012-04-08	0.048089	0.065	3.12579e-05	0.5	0.000240445	8.16	0.00392407	0.036	1.73121e-05
2012-04-09	0.0430339	0.065	2.79721e-05	0.5	0.00021517	8.16	0.00351157	0.036	1.54922e-05
2012-04-10	0.128968	0.0658225	8.48897e-05	0.5	0.000644838	8.16274	0.0105273	0.036	4.64283e-05
2012-04-11	0.0756884	0.071	5.37388e-05	0.5	0.000378442	8.18	0.00619131	0.036	2.72478e-05
2012-04-12	0.272517	0.071	0.000193487	0.5	0.00136258	8.18	0.0222919	0.036	9.81061e-05
2012-04-13	0.044777	0.071	3.17917e-05	0.5	0.000223885	8.18	0.00366276	0.036	1.61197e-05
2012-04-14	0.0437486	0.0762114	3.33414e-05	5.94828	0.00260229	7.90522	0.00345842	0.036	1.57495e-05
2012-04-15	0.121195	0.082	9.93799e-05	12	0.0145434	7.6	0.00921082	0.036	4.36302e-05
2012-04-16	0.218648	0.0646679	0.000141395	12	0.0262377	7.25336	0.0158593	0.036	7.87131e-05
2012-04-17	0.161691	0.049	7.92287e-05	12	0.0194029	6.94	0.0112214	0.036	5.82088e-05
2012-04-18	0.152226	0.049	7.45907e-05	12	0.0182671	6.94	0.0105645	0.036	5.48013e-05
2012-04-19	0.135791	0.049	6.65375e-05	12	0.0162949	6.94	0.00942389	0.036	4.88847e-05
2012-04-20	0.143705	0.0545136	7.83386e-05	5.65935	0.00813275	7.07784	0.0101712	0.036	5.17337e-05
2012-04-21	0.126581	0.059	7.46826e-05	0.5	0.000632903	7.19	0.00910115	0.036	4.5569e-05
2012-04-22	0.129519	0.059	7.64165e-05	0.5	0.000647597	7.19	0.00931245	0.036	4.6627e-05
2012-04-23	0.138875	0.0468766	6.51e-05	7.47097	0.0103753	7.32336	0.0101703	0.036	4.99951e-05
2012-04-24	0.12571	0.039	4.90269e-05	12	0.0150852	7.41	0.00931511	0.036	4.52556e-05
2012-04-25	0.121644	0.039	4.74411e-05	12	0.0145973	7.41	0.00901381	0.036	4.37918e-05
2012-04-26	0.113259	0.039	4.41708e-05	12	0.013591	7.41	0.00839246	0.036	4.07731e-05
2012-04-27	0.111737	0.0522249	5.83547e-05	4.75782	0.00531627	7.34702	0.00820938	0.036	4.02255e-05
2012-04-28	0.11217	0.06	6.73022e-05	0.5	0.000560852	7.31	0.00819966	0.036	4.03813e-05
2012-04-29	0.106022	0.06	6.36131e-05	0.5	0.000530109	7.31	0.0077502	0.036	3.81679e-05
2012-04-30	0.112424	0.06	6.74546e-05	0.5	0.000562121	7.31	0.00821821	0.036	4.04727e-05
2012-05-01	0.143888	0.0440885	6.34382e-05	4.6673	0.0067157	7.15846	0.0103002	0.036	5.17998e-05
2012-05-02	0.155907	0.039	6.08036e-05	6	0.0093544	7.11	0.011085	0.036	5.61264e-05
2012-05-03	0.181734	0.039	7.08761e-05	6	0.010904	7.11	0.0129213	0.036	6.54241e-05
2012-05-04	0.180689	0.039	7.04688e-05	6	0.0108414	7.11	0.012847	0.036	6.50481e-05
2012-05-05	0.644966	0.203172	0.00131039	30.8476	0.198957	23.2521	0.149968	0.036	0.000232188
2012-05-06	11.302	0.224	0.0253165	34	3.84268	25.3	2.85941	0.036	0.00406872
2012-05-07	4.03472	0.224	0.00903777	34	1.3718	25.3	1.02078	0.036	0.0014525
2012-05-08	1.726	0.138723	0.00239435	18.0449	0.311454	20.7335	0.35786	0.036	0.000621359
2012-05-09	1.22138	0.069	0.000842749	5	0.0610688	17	0.207634	0.036	0.000439695
2012-05-10	1.00891	0.069	0.00069615	5	0.0504457	17	0.171515	0.036	0.000363209
2012-05-11	0.798952	0.069	0.000551277	5	0.0399476	17	0.135822	0.036	0.000287623
2012-05-12	0.644519	0.0621204	0.000400378	6.1466	0.039616	16.4267	0.105873	0.036	0.000232027
2012-05-13	0.644822	0.057	0.000367548	7	0.0451375	16	0.103172	0.036	0.000232136
2012-05-14	0.59588	0.057	0.000339651	7	0.0417116	16	0.0953407	0.036	0.000214517
2012-05-15	0.333291	0.0585268	0.000195065	11.5803	0.0385963	16.0763	0.053581	0.036	0.000119985
2012-05-16	0.149768	0.063	9.43539e-05	25	0.037442	16.3	0.0244122	0.036	5.39165e-05
2012-05-17	0.447783	0.063	0.000282103	25	0.111946	16.3	0.0729886	0.036	0.000161202
2012-05-18	0.241062	0.063	0.000151869	25	0.0602654	16.3	0.0392931	0.036	8.67822e-05
2012-05-19	0.35637	0.0616637	0.000219751	10.3007	0.0367087	15.8991	0.0566597	0.036	0.000128293
2012-05-20	0.240745	0.061	0.000146855	3	0.00722236	15.7	0.037797	0.036	8.66684e-05
2012-05-21	0.582694	0.061	0.000355443	3	0.0174808	15.7	0.0914829	0.036	0.00020977
2012-05-22	0.484063	0.061	0.000295278	3	0.0145219	15.7	0.0759978	0.036	0.000174263
2012-05-23	0.414224	0.09106	0.000377193	19.3964	0.0803445	16.1372	0.0668443	0.036	0.000149121
2012-05-24	0.630382	0.116	0.000731244	33	0.208026	16.5	0.104013	0.036	0.000226938
2012-05-25	0.817618	0.116	0.000948437	33	0.269814	16.5	0.134907	0.036	0.000294342
2012-05-26	1.64541	0.116	0.00190867	33	0.542984	16.5	0.271492	0.036	0.000592347
2012-05-27	1.28978	0.0915735	0.0011811	13.1535	0.169652	17.6603	0.227779	0.036	0.000464323
2012-05-28	2.12146	0.076	0.00161231	0.5	0.0106073	18.4	0.390348	0.036	0.000763724
2012-05-29	1.26783	0.076	0.000963552	0.5	0.00633916	18.4	0.233281	0.036	0.000456419
2012-05-30	0.879899	0.076	0.000668723	0.5	0.0043995	18.4	0.161901	0.036	0.000316764
2012-05-31	0.74389	0.0674093	0.000501451	4.22263	0.0314118	19.8318	0.147527	0.036	0.000267801
2012-06-01	0.646339	0.061	0.000394267	7	0.0452437	20.9	0.135085	0.036	0.000232682
2012-06-02	0.576574	0.061	0.00035171	7	0.0403602	20.9	0.120504	0.036	0.000207567
2012-06-03	0.535505	0.061	0.000326658	7	0.0374853	20.9	0.11192	0.036	0.000192782
2012-06-04	0.446586	0.0570824	0.000254922	7	0.031261	19.3982	0.0866299	0.036	0.000160771
2012-06-05	0.430256	0.055	0.000236641	7	0.0301179	18.6	0.0800276	0.036	0.000154892
2012-06-06	0.385637	0.0617861	0.00023827	6.24599	0.0240869	17.2051	0.0663492	0.036	0.000138829
2012-06-07	0.394235	0.073	0.000287791	6	0.0236541	16.75	0.0660343	0.036	0.000141925
2012-06-08	0.364158	0.073	0.000265835	6	0.0218495	16.75	0.0609964	0.036	0.000131097
2012-06-09	0.387571	0.073	0.000282927	6	0.0232543	16.75	0.0649181	0.036	0.000139526
2012-06-10	0.348908	0.073	0.000254703	6	0.0209345	16.75	0.0584422	0.036	0.000125607
2012-06-11	0.301474	0.074	0.000223091	5.7801	0.0174255	16.3432	0.0492705	0.036	0.000108531
2012-06-12	0.247275	0.074	0.000182984	2.77684	0.00686644	14.1775	0.0350574	0.036	8.9019e-05
2012-06-13	0.254419	0.075	0.000190814	1	0.00254419	13.6	0.0346009	0.036	9.15907e-05
2012-06-14	0.252298	0.075	0.000189224	1	0.00252298	13.6	0.0343126	0.036	9.08274e-05
2012-06-15	0.211599	0.075	0.000158699	1	0.00211599	13.6	0.0287775	0.036	7.61757e-05
2012-06-16	0.210638	0.156924	0.000330541	9.90475	0.0208632	13.6594	0.0287719	0.036	7.58298e-05
2012-06-17	1.67852	0.213	0.00357526	16	0.268564	13.7	0.229958	0.036	0.000604269
2012-06-18	11.8581	0.213	0.0252578	16	1.8973	13.7	1.62456	0.036	0.00426892
2012-06-19	10.1527	0.213	0.0216253	16	1.62444	13.7	1.39092	0.036	0.00365498
2012-06-20	4.52539	0.213	0.00963908	16	0.724062	13.7	0.619978	0.036	0.00162914
2012-06-21	2.342	0.147134	0.00344588	93.4041	2.18752	15.9115	0.372648	0.036	0.000843118
2012-06-22	1.38027	0.076	0.00104901	177	2.44308	18.3	0.25259	0.036	0.000496898
2012-06-23	1.06413	0.076	0.000808741	177	1.88352	18.3	0.194736	0.036	0.000383088
2012-06-24	0.82697	0.076	0.000628497	177	1.46374	18.3	0.151336	0.036	0.000297709
2012-06-25	0.680088	0.0724367	0.000492634	88.8953	0.604567	17.1292	0.116494	0.036	0.000244832
2012-06-26	0.603423	0.058438	0.000352628	1.99243	0.0120228	15.6039	0.0941577	0.036	0.000217232
2012-06-27	0.512743	0.053	0.000271754	1	0.00512743	15.4	0.0789625	0.036	0.000184588
2012-06-28	0.389473	0.053	0.00020642	1	0.00389473	15.4	0.0599788	0.036	0.00014021
2012-06-29	0.35162	0.053	0.000186359	1	0.0035162	15.4	0.0541496	0.036	0.000126583
2012-06-30	0.283054	0.059595	0.000168686	2.319	0.00656403	13.6853	0.0387368	0.036	0.000101899
2012-07-01	0.251353	0.063	0.000158352	3	0.00754058	12.8	0.0321731	0.036	9.04869e-05
2012-07-02	0.213422	0.063	0.000134456	3	0.00640266	12.8	0.027318	0.036	7.68319e-05
2012-07-03	0.177771	0.063	0.000111996	3	0.00533314	12.8	0.0227547	0.036	6.39977e-05
2012-07-04	0.146398	0.063	9.22305e-05	3	0.00439193	12.8	0.0187389	0.036	5.27032e-05
2012-07-05	0.108285	0.0648418	7.02139e-05	12.823	0.0138854	12.0019	0.0129962	0.036	3.89826e-05
2012-07-06	0.0907674	0.066	5.99065e-05	19	0.0172458	11.5	0.0104382	0.036	3.26763e-05
2012-07-07	0.075455	0.066	4.98003e-05	19	0.0143365	11.5	0.00867733	0.036	2.71638e-05
2012-07-08	0.056842	0.066	3.75157e-05	19	0.0108	11.5	0.00653682	0.036	2.04631e-05
2012-07-09	0.0519744	0.066	3.43031e-05	19	0.00987514	11.5	0.00597706	0.036	1.87108e-05
2013-04-09	0.305776	0.0287431	8.78897e-05	1.2622	0.0038595	4.54058	0.013884	0.0143716	4.39448e-05
2013-04-10	0.232974	0.069	0.000160752	3.03	0.00705912	10.9	0.0253942	0.0345	8.03761e-05
2013-04-11	0.194632	0.069	0.000134296	3.03	0.00589735	10.9	0.0212149	0.0345	6.71481e-05
2013-04-12	0.159721	0.069	0.000110207	3.03	0.00483954	10.9	0.0174096	0.0345	5.51037e-05
2013-04-13	0.149042	0.0739461	0.000110211	3.03989	0.00453072	11.4276	0.0170319	0.0345	5.14196e-05
2013-04-14	0.187429	0.084	0.000157441	3.06	0.00573534	12.5	0.0234287	0.0345	6.46631e-05
2013-04-15	0.463179	0.084	0.000389071	3.06	0.0141733	12.5	0.0578974	0.0345	0.000159797
2013-04-16	0.616499	0.0629981	0.000388382	2.42394	0.0149436	12.26	0.0755826	0.0345	0.000212692
2013-04-17	0.545399	0.049	0.000267246	2	0.010908	12.1	0.0659933	0.0345	0.000188163
2013-04-18	0.437194	0.049	0.000214225	2	0.00874388	12.1	0.0529005	0.0345	0.000150832
2013-04-19	0.362099	0.049	0.000177428	2	0.00724198	12.1	0.043814	0.0345	0.000124924
2013-04-20	0.376184	0.0334616	0.000125877	0.986624	0.00371152	11.6946	0.0439934	0.0345	0.000129783
2013-04-21	0.51257	0.026	0.000133268	0.5	0.00256285	11.5	0.0589455	0.0345	0.000176836
2013-04-22	0.54985	0.026	0.000142961	0.5	0.00274925	11.5	0.0632328	0.0345	0.000189698
2013-04-23	0.502741	0.026	0.000130713	0.5	0.00251371	11.5	0.0578152	0.0345	0.000173446
2013-04-24	0.495824	0.0349817	0.000173447	0.5	0.00247912	11.6283	0.0576559	0.0345	0.000171059
2013-04-25	0.414195	0.04	0.000165678	0.5	0.00207098	11.7	0.0484609	0.0345	0.000142897
2013-04-26	0.349605	0.04	0.000139842	0.5	0.00174803	11.7	0.0409038	0.0345	0.000120614
2013-04-27	0.322895	0.04	0.000129158	0.5	0.00161448	11.7	0.0377787	0.0345	0.000111399
2013-04-28	0.323508	0.0393412	0.000127272	0.829385	0.00268313	11.8976	0.0384898	0.0345	0.00011161
2013-04-29	0.291643	0.039	0.000113741	1	0.00291643	12	0.0349972	0.0345	0.000100617
2013-04-30	0.272774	0.039	0.000106382	1	0.00272774	12	0.0327329	0.0345	9.41071e-05
2013-05-01	0.230098	0.039	8.97381e-05	1	0.00230098	11.9461	0.0274877	0.0345	7.93837e-05
2013-05-02	0.20341	0.039	7.93297e-05	1	0.0020341	10.7437	0.0218538	0.0345	7.01763e-05
2013-05-03	0.198547	0.039	7.74332e-05	1	0.00198547	10.7	0.0212445	0.0345	6.84986e-05
2013-05-04	0.182695	0.039	7.1251e-05	1	0.00182695	10.7	0.0195483	0.0345	6.30297e-05
2013-05-05	0.176156	0.0390658	6.88169e-05	0.983545	0.00173258	10.6691	0.0187942	0.0345	6.07739e-05
2013-05-06	0.171743	0.0409237	7.02838e-05	0.519063	0.000891456	9.79584	0.0168237	0.0345	5.92515e-05
2013-05-07	0.168974	0.040418	6.82958e-05	0.5	0.000844869	10.8891	0.0183998	0.0345	5.8296e-05
2013-05-08	0.155341	0.04	6.21365e-05	0.5	0.000776707	11.7	0.0181749	0.0345	5.35928e-05
2013-05-09	0.181693	0.04	7.2677e-05	0.5	0.000908463	11.7	0.021258	0.0345	6.26839e-05
2013-05-10	0.160281	0.04	6.41122e-05	0.5	0.000801403	11.7	0.0187528	0.0345	5.52968e-05
2013-05-11	0.154544	0.0394706	6.09995e-05	0.764676	0.00118176	11.8588	0.0183271	0.0345	5.33176e-05
2013-05-12	0.150267	0.039	5.86042e-05	1	0.00150267	12	0.0180321	0.0345	5.18422e-05
2013-05-13	0.165854	0.039	6.4683e-05	1	0.00165854	12	0.0199025	0.0345	5.72196e-05
2013-05-14	0.152323	0.039	5.94061e-05	1	0.00152323	12	0.0182788	0.0345	5.25516e-05
2013-05-15	0.124961	0.039	4.87346e-05	1	0.00124961	11.3549	0.0141892	0.0345	4.31114e-05
2013-05-16	0.124772	0.039	4.86609e-05	1	0.00124772	10.7	0.0133506	0.0345	4.30462e-05
2013-05-17	0.132577	0.039	5.17051e-05	1	0.00132577	10.7	0.0141858	0.0345	4.57391e-05
2013-05-18	0.151151	0.039	5.8949e-05	1	0.00151151	10.7	0.0161732	0.0345	5.21472e-05
2013-05-19	0.153175	0.039	5.97382e-05	1	0.00153175	10.7	0.0163897	0.0345	5.28454e-05
2013-05-20	0.16403	0.0402906	6.60887e-05	0.677356	0.00111107	10.0934	0.0165563	0.0345	5.65904e-05
2013-05-21	0.138047	0.041	5.65995e-05	0.5	0.000690237	9.76	0.0134734	0.0345	4.76264e-05
2013-05-22	0.138823	0.041	5.69174e-05	0.5	0.000694115	9.76	0.0135491	0.0345	4.78939e-05
2013-05-23	0.13995	0.0447073	6.25677e-05	1.42683	0.00199684	10.8351	0.0151637	0.0345	4.82826e-05
2013-05-24	0.152244	0.047	7.15548e-05	2	0.00304489	11.5	0.0175081	0.0345	5.25243e-05
2013-05-25	0.159397	0.047	7.49165e-05	2	0.00318793	11.5	0.0183306	0.0345	5.49919e-05
2013-05-26	0.179091	0.047	8.4173e-05	2	0.00358183	11.5	0.0205955	0.0345	6.17865e-05
2013-05-27	0.187797	0.0394926	7.41658e-05	1.24926	0.00234607	11.3999	0.0214086	0.0345	6.47899e-05
2013-05-28	0.175026	0.032	5.60083e-05	0.5	0.00087513	11.3	0.0197779	0.0345	6.0384e-05
2013-05-29	0.17609	0.032	5.63487e-05	0.5	0.000880448	11.3	0.0198981	0.0345	6.07509e-05
2013-05-30	0.187098	0.0403313	7.54591e-05	1.23511	0.00231087	11.251	0.0210504	0.0345	6.45489e-05
2013-05-31	0.190034	0.049	9.31168e-05	2	0.00380069	11.2	0.0212838	0.0345	6.55618e-05
2013-06-01	0.160545	0.049	7.86672e-05	2	0.00321091	11.2	0.0179811	0.0345	5.53881e-05
2013-06-02	0.16086	0.049	7.88215e-05	2	0.0032172	11.2	0.0180163	0.0345	5.54968e-05
2013-06-03	0.166446	0.05155	8.58026e-05	2	0.00332891	11.149	0.018557	0.0345	5.74237e-05
2013-06-04	0.17052	0.054	9.20806e-05	2	0.00341039	11.1	0.0189277	0.0345	5.88293e-05
2013-06-05	0.189183	0.054	0.000102159	2	0.00378367	11.1	0.0209993	0.0345	6.52682e-05
2013-06-06	0.200219	0.0568968	0.000113918	5.62102	0.0112543	11.6794	0.0233843	0.49618	0.000993446
2013-06-07	0.199271	0.058	0.000115577	7	0.013949	11.9	0.0237132	0.672	0.0013391
2013-06-08	0.197349	0.058	0.000114463	7	0.0138144	11.9	0.0234846	0.672	0.00132619
2013-06-09	0.299666	0.058	0.000173806	7	0.0209766	11.9	0.0356603	0.672	0.00201376
2013-06-10	0.415476	0.0613372	0.000254841	4.9977	0.0207643	13.1681	0.0547104	0.246512	0.0010242
2013-06-11	0.390492	0.063	0.00024601	4	0.0156197	13.8	0.0538879	0.0345	0.00013472
2013-06-12	0.608254	0.065319	0.000397305	1.29455	0.00787417	14.8822	0.0905215	0.0345	0.000209848
2013-06-13	0.720702	0.066	0.000475664	0.5	0.00360351	15.2	0.109547	0.0345	0.000248642
2013-06-14	0.625213	0.066	0.000412641	0.5	0.00312607	15.2	0.0950324	0.0345	0.000215699
2013-06-15	0.527523	0.066	0.000348165	0.5	0.00263762	15.2	0.0801835	0.0345	0.000181995
2013-06-16	0.43969	0.0601403	0.000264431	2.12769	0.00935523	15.0698	0.0662603	0.0345	0.000151693
2013-06-17	0.40195	0.057	0.000229111	3	0.0120585	15	0.0602925	0.0345	0.000138673
2013-06-18	0.350088	0.0748535	0.000262053	6.3062	0.0220773	15.4629	0.0541337	0.0345	0.00012078
2013-06-19	0.333498	0.084	0.000280138	8	0.0266798	15.7	0.0523592	0.0345	0.000115057
2013-06-20	0.300629	0.084	0.000252529	8	0.0240503	15.7	0.0471988	0.0345	0.000103717
2013-06-21	1.99898	0.084	0.00167915	8	0.159919	15.7	0.31384	0.0345	0.000689649
2013-06-22	2.37532	0.127528	0.00302919	20.1217	0.477953	17.9039	0.425275	0.0345	0.000819484
2013-06-23	7.35431	0.163	0.0119875	30	2.20629	19.7	1.4488	0.0345	0.00253724
2013-06-24	2.4626	0.163	0.00401404	30	0.73878	19.7	0.485132	0.0345	0.000849597
2013-06-25	1.44126	0.0992105	0.00142988	12.0782	0.174078	21.8263	0.314573	0.0345	0.000497233
2013-06-26	1.05151	0.058	0.000609873	0.5	0.00525753	23.2	0.243949	0.0345	0.000362769
2013-06-27	0.789258	0.058	0.000457769	0.5	0.00394629	23.2	0.183108	0.0345	0.000272294
2013-06-28	0.658665	0.058	0.000382025	0.5	0.00329332	23.2	0.15281	0.0345	0.000227239
2013-06-29	0.521698	0.0573514	0.000299201	0.5	0.00260849	22.2271	0.115958	0.0345	0.000179986
2013-06-30	0.463135	0.057	0.000263987	0.5	0.00231568	21.7	0.1005	0.0345	0.000159782
2013-07-01	0.361571	0.057	0.000206095	0.5	0.00180785	21.7	0.0784608	0.0345	0.000124742
2013-07-02	0.270183	0.057	0.000154004	0.5	0.00135091	21.7	0.0586296	0.0345	9.3213e-05
2013-07-03	0.246845	0.0556488	0.000137366	2.86459	0.0070711	20.2137	0.0498965	0.0345	8.51616e-05
2013-07-04	0.221578	0.055	0.000121868	4	0.00886311	19.5	0.0432076	0.0345	7.64443e-05
2013-07-05	0.201435	0.055	0.000110789	4	0.0080574	19.5	0.0392798	0.0345	6.94951e-05
2013-07-06	0.201481	0.055	0.000110815	4	0.00805926	19.5	0.0392889	0.0345	6.95111e-05
2013-07-07	0.187122	0.0543687	0.000101736	4.63133	0.00866622	17.2904	0.032354	0.0345	6.4557e-05
2013-07-08	0.171468	0.054	9.25928e-05	5	0.00857341	16	0.0274349	0.0345	5.91565e-05
2013-07-09	0.21226	0.0226523	4.80819e-05	1.66833	0.00354121	14.5694	0.0309251	0.0345	7.32299e-05
				907				907

## Sheet: Unfer Field (mg L-1)
Date	Drainage Depth (mm)	Unfer Field TP conc (mg/L)	TP Load (kg/ha)	Unfer Field TSS conc (mg/L)	TSS Load (kg/ha)	Unfer Field NO3 conc (mg/L)	NO3 Load (kg/ha)	Unfer Field NH4 conc (mg/L)	NH4 Load (kg/ha)
2007-04-01	8.90741	0.224847	0.0200281	3	0.267222	17.8696	1.59172	0.05	0.00445371
2007-04-02	4.36689	0.202319	0.00883504	4.36813	0.190752	15.9562	0.696788	0.05	0.00218345
2007-04-03	3.21389	0.191	0.00613853	5.5	0.176764	14.53	0.466978	0.05	0.00160695
2007-04-04	2.36961	0.174555	0.00413626	7.14453	0.169297	12.4579	0.295203	0.05	0.0011848
2007-04-05	1.83746	0.178563	0.00328101	9.99074	0.183575	11.7714	0.216294	0.05	0.000918728
2007-04-06	1.43655	0.184887	0.00265599	12.0829	0.173577	13.7394	0.197373	0.05	0.000718274
2007-04-07	1.10788	0.1805	0.00199973	12.06	0.133611	14.695	0.162804	0.05	0.000553942
2007-04-08	0.909867	0.1805	0.00164231	12.06	0.10973	14.695	0.133705	0.05	0.000454933
2007-04-09	0.788885	0.1805	0.00142394	12.06	0.0951396	14.695	0.115927	0.05	0.000394443
2007-04-10	0.747199	0.173269	0.00129466	11.6963	0.0873946	16.3706	0.122321	0.05	0.000373599
2007-04-11	0.65889	0.182791	0.00120439	3.57222	0.023537	16.8169	0.110805	0.05	0.000329445
2007-04-12	0.66207	0.193837	0.00128334	2.36748	0.0156744	16.3581	0.108302	0.05	0.000331035
2007-04-13	0.954188	0.180807	0.00172524	1.079	0.0102957	16.9777	0.161999	0.05	0.000477094
2007-04-14	1.15356	0.199568	0.00230214	0.5	0.00576781	17.1005	0.197265	0.05	0.000576781
2007-04-15	1.10802	0.154053	0.00170695	0.5	0.00554012	17.3306	0.192027	0.05	0.000554012
2007-04-16	0.578453	0.136219	0.000787962	0.5	0.00289227	17.9233	0.103678	0.05	0.000289227
2007-04-17	0.8	0.403	0.003224	0.5	0.004	17.8	0.1424	0.05	0.0004
2007-04-18	0.489227	0.403	0.00197159	0.5	0.00244614	17.8	0.0870824	0.05	0.000244614
2007-04-19	0.889894	0.283619	0.00252391	0.811428	0.00722084	17.8577	0.158914	0.05	0.000444947
2007-04-20	0.784913	0.241251	0.00189361	1.65542	0.0129936	17.5983	0.138132	0.05	0.000392457
2007-04-21	0.792091	0.256677	0.00203312	2.74748	0.0217626	17.4573	0.138278	0.05	0.000396046
2007-04-22	3.6	0.352	0.012672	6.125	0.2205	18.75	0.675	0.05	0.0018
2007-04-23	8.5	0.338	0.02873	4.745	0.403325	21.15	1.79775	0.05	0.00425
2007-04-24	4.14	0.254	0.0105156	4.8	0.19872	21	0.8694	0.05	0.00207
2007-04-25	2.5	0.214	0.00535	0.5	0.0125	24.81	0.62025	0.05	0.00125
2007-04-26	2.1	0.162	0.003402	0.5	0.0105	25.7	0.5397	0.05	0.00105
2007-04-27	1.2336	0.247	0.00304699	41.84	0.516138	21.71	0.267815	0.05	0.0006168
2007-04-28	1.83784	0.31367	0.00576477	27.2701	0.501181	21.7507	0.399743	0.05	0.000918921
2007-04-29	1.53615	0.394701	0.0060632	5.70633	0.0876578	21.7733	0.33447	0.05	0.000768075
2007-04-30	1.33933	0.189	0.00253133	2	0.0267865	21.31	0.285411	0.05	0.000669664
2007-05-01	1.0436	0.243162	0.00253764	4.88866	0.051018	20.7973	0.21704	0.05	0.000521799
2007-05-02	0.663014	0.256028	0.0016975	5.6054	0.0371646	20.3994	0.135251	0.05	0.000331507
2007-05-03	0.540152	0.256028	0.00138294	5.6054	0.0302777	20.3994	0.110188	0.05	0.000270076
2007-05-04	0.41669	0.204	0.000850048	3.03	0.0126257	19.09	0.0795462	0.05	0.000208345
2007-05-05	0.719932	0.204	0.00146866	3.03	0.0218139	19.09	0.137435	0.05	0.000359966
2007-05-06	1.16085	0.210889	0.0024481	0.851373	0.00988315	19.865	0.230603	0.05	0.000580424
2007-05-07	1.72187	0.212	0.00365037	0.5	0.00860936	19.99	0.344202	0.05	0.000860936
2007-05-08	1.57807	0.16413	0.0025901	6.16955	0.0973601	20.364	0.321359	0.25195	0.00397595
2007-05-09	1.33152	0.186738	0.00248646	3.76034	0.0500698	21.9591	0.292391	0.122655	0.00163318
2007-05-10	1.06153	0.178534	0.0018952	2.49778	0.0265148	22.4263	0.238063	0.05	0.000530766
2007-05-11	0.802692	0.142217	0.00114157	2.9808	0.0239267	22.1733	0.177983	0.05	0.000401346
2007-05-12	0.722897	0.168	0.00121447	2.06	0.0148917	20.7	0.14964	0.05	0.000361449
2007-05-13	0.685222	0.206252	0.00141328	2.08942	0.0143172	19.7437	0.135288	0.05	0.000342611
2007-05-14	0.541309	0.221581	0.00119944	1.87011	0.0101231	19.4431	0.105247	0.05	0.000270655
2007-05-15	0.416826	0.229078	0.000954857	0.779526	0.00324926	19.6476	0.0818962	0.05	0.000208413
2007-05-16	0.375097	0.231	0.000866474	0.5	0.00187548	19.7	0.0738941	0.05	0.000187548
2007-05-17	0.348336	0.233058	0.000811827	0.5	0.00174168	19.9007	0.0693214	0.05	0.000174168
2007-05-18	0.360315	0.235	0.000846741	0.5	0.00180158	20.09	0.0723873	0.05	0.000180158
2007-05-19	0.294072	0.185733	0.000546188	0.5	0.00147036	20.7784	0.0611033	0.05	0.000147036
2007-05-20	0.275679	0.162	0.000446601	0.5	0.0013784	21.11	0.0581959	0.05	0.00013784
2007-05-21	0.278521	0.185337	0.000516202	0.5	0.00139261	21.2267	0.0591208	0.05	0.000139261
2007-05-22	0.244072	0.194	0.0004735	0.5	0.00122036	21.27	0.0519142	0.05	0.000122036
2007-05-23	0.20121	0.208429	0.00041938	0.694991	0.00139839	23.2277	0.0467364	0.05	0.000100605
2007-05-24	0.198525	0.224819	0.000446322	0.916475	0.00181943	25.4514	0.0505274	0.05	9.92626e-05
2007-05-25	0.173313	0.231	0.000400354	1	0.00173313	26.29	0.0455641	0.05	8.66566e-05
2007-05-26	0.192138	0.231	0.00044384	1	0.00192138	26.29	0.0505132	0.05	9.60692e-05
2007-05-27	0.172063	0.231	0.000397466	1	0.00172063	26.29	0.0452354	0.05	8.60316e-05
2007-05-28	0.171527	0.161288	0.000276653	1.0075	0.00172813	27.0471	0.0463932	0.05	8.57637e-05
2007-05-29	0.151623	0.138	0.00020924	1.01	0.00153139	27.3	0.0413931	0.05	7.58115e-05
2007-05-30	0.149026	0.138	0.000205655	1.01	0.00150516	27.3	0.040684	0.05	7.45128e-05
2007-05-31	0.127923	0.212465	0.000271793	173.25	0.221628	26.9916	0.0345286	0.05	6.39617e-05
2007-06-01	0.168243	0.237	0.000398735	230	0.386958	26.89	0.0452405	0.05	8.41214e-05
2007-06-02	0.188361	0.237	0.000446415	230	0.43323	26.89	0.0506502	0.05	9.41804e-05
2007-06-03	0.210222	0.237	0.000498226	230	0.483511	26.89	0.0565287	0.05	0.000105111
2007-06-04	0.229787	0.218834	0.00050285	65.7755	0.151143	28.5831	0.0656802	0.05	0.000114893
2007-06-05	0.188314	0.212	0.000399226	4	0.00753256	29.22	0.0550254	0.05	9.41571e-05
2007-06-06	0.230639	0.190874	0.000440231	1.45037	0.00334511	30.4657	0.0702657	0.05	0.000115319
2007-06-07	0.168111	0.183	0.000307643	0.5	0.000840554	30.93	0.0519967	0.05	8.40554e-05
2007-06-08	0.125041	0.183	0.000228825	0.5	0.000625204	30.93	0.0386751	0.05	6.25204e-05
2007-06-09	0.105101	0.183	0.000192335	0.5	0.000525506	30.93	0.0325078	0.05	5.25506e-05
2007-06-10	0.105567	0.177404	0.00018728	0.849744	0.000897051	30.993	0.0327184	0.05	5.27836e-05
2007-06-11	0.106153	0.175	0.000185768	1	0.00106153	31.02	0.0329288	0.05	5.30767e-05
2007-06-12	0.126879	0.175	0.000222038	1	0.00126879	31.02	0.0393579	0.05	6.34395e-05
2007-06-13	0.106006	0.163299	0.000173107	1	0.00106006	30.84	0.0326922	0.05	5.30029e-05
2007-06-14	0.106924	0.162	0.000173217	1	0.00106924	30.82	0.032954	0.05	5.3462e-05
2007-06-15	0.0859945	0.162	0.000139311	1	0.000859945	30.82	0.0265035	0.05	4.29972e-05
2007-06-16	0.0648304	0.162	0.000105025	1	0.000648304	30.82	0.0199807	0.05	3.24152e-05
2007-06-17	0.063621	0.155343	9.88311e-05	6.82447	0.0043418	30.1793	0.0192004	0.05	3.18105e-05
2007-06-18	0.105367	0.154	0.000162265	8	0.00842938	30.05	0.0316628	0.05	5.26836e-05
2007-06-19	0.126479	0.125395	0.000158598	8	0.0101183	31.2845	0.0395684	0.05	6.32396e-05
2007-06-20	0.146651	0.116	0.000170116	8	0.0117321	31.69	0.0464738	0.05	7.33257e-05
2007-06-21	0.126079	0.116	0.000146252	8	0.0100863	31.69	0.0399545	0.05	6.30396e-05
2007-06-22	0.145504	0.116	0.000168785	8	0.0116403	31.69	0.0461103	0.05	7.27521e-05
2007-06-23	0.169178	0.13664	0.000231165	5.24807	0.0088786	31.0364	0.0525069	0.05	8.45892e-05
2007-06-24	0.127784	0.146	0.000186564	4	0.00511135	30.74	0.0392807	0.05	6.38919e-05
2007-06-25	0.0842942	0.146	0.000123069	4	0.00337177	30.74	0.025912	0.05	4.21471e-05
2007-06-26	0.0422218	0.146	6.16438e-05	4	0.00168887	30.74	0.012979	0.05	2.11109e-05
2007-06-27	0.0202267	0.285	5.76461e-05	1	0.000202267	28.52	0.00576866	0.107	2.16426e-05
2007-10-08	0.0447533	0.962707	0.000430843	30.0205	0.0134352	12.2713	0.00549184	2.10821	0.000943495
2007-10-18	0.350172	0.751	0.00262979	9	0.0315154	18.57	0.0650269	0.868	0.00303949
2007-10-19	0.196821	0.751	0.00147812	9	0.0177139	18.57	0.0365496	0.868	0.0017084
2007-10-20	0.0233482	0.751	0.000175345	9	0.00210134	18.57	0.00433576	0.868	0.000202662
2008-04-20	0.131679	0.514323	0.000677254	6.18907	0.00814969	10.601	0.0139593	0.0442076	5.82121e-05
2008-04-21	0.359743	0.397317	0.00142932	6.13112	0.0220563	12.0769	0.0434458	0.05	0.000179872
2008-04-22	0.437372	0.411	0.0017976	1	0.00437372	12.59	0.0550651	0.05	0.000218686
2008-04-23	0.384603	0.379177	0.00145833	1.67709	0.00645014	12.5968	0.0484476	0.05	0.000192302
2008-04-24	0.395264	0.365128	0.00144322	2.06834	0.00817541	12.6066	0.0498295	0.05	0.000197632
2008-04-25	2.2891	0.284383	0.00650983	12.7537	0.291946	17.0079	0.389328	0.05	0.00114455
2008-04-26	3.03005	0.248612	0.00753307	11.7071	0.35473	18.5414	0.561812	0.05	0.00151502
2008-04-27	2.60426	0.240674	0.00626778	13.3932	0.348794	19.1461	0.498614	0.05	0.00130213
2008-04-28	2.16571	0.2725	0.00590155	20.5	0.44397	18.25	0.395242	0.05	0.00108285
2008-04-29	1.91465	0.301016	0.0057634	26.8676	0.514421	17.4471	0.334052	0.05	0.000957326
2008-04-30	1.56235	0.308784	0.00482428	20.2956	0.317088	17.0419	0.266254	0.05	0.000781174
2008-05-01	1.21771	0.275372	0.00335322	1.50198	0.0182897	17.1544	0.20889	0.05	0.000608854
2008-05-02	1.07748	0.258034	0.00278028	0.584761	0.00630071	16.5352	0.178165	0.05	0.000538742
2008-05-03	1.01707	0.268	0.00272575	1	0.0101707	16.12	0.163952	0.05	0.000508536
2008-05-04	1.0004	0.230095	0.00230187	1.94762	0.0194841	16.6886	0.166953	0.05	0.000500201
2008-05-05	0.917475	0.219242	0.00201149	0.805714	0.00739223	16.8792	0.154863	0.05	0.000458738
2008-05-06	0.881438	0.224992	0.00198317	4.49604	0.0396298	17.6466	0.155543	0.05	0.000440719
2008-05-07	0.744217	0.237496	0.00176749	6	0.044653	19.5958	0.145836	0.05	0.000372109
2008-05-08	0.703091	0.248261	0.0017455	2.41262	0.0169629	20.5874	0.144748	0.05	0.000351546
2008-05-09	0.615096	0.248591	0.00152907	0.73491	0.0045204	20.0341	0.123229	0.05	0.000307548
2008-05-10	0.714368	0.282484	0.00201798	1.47312	0.0105235	20.3244	0.145191	0.05	0.000357184
2008-05-11	1.79461	0.29758	0.0053404	2.28069	0.0409293	21.5944	0.387534	0.05	0.000897304
2008-05-12	1.64229	0.240602	0.00395139	2.56232	0.0420808	22.7925	0.374319	0.05	0.000821146
2008-05-13	1.20922	0.216215	0.00261452	0.5	0.00604612	22.4153	0.271052	0.100785	0.00121872
2008-05-14	1.00402	0.190759	0.00191525	0.764362	0.00767433	21.3993	0.214853	0.299663	0.00300867
2008-05-15	0.89015	0.250091	0.00222619	0.764568	0.00680581	21.022	0.187127	0.306858	0.00273149
2008-05-16	0.814174	0.274973	0.00223876	0.92076	0.00749659	21.757	0.17714	0.149647	0.00121838
2008-05-17	0.704496	0.188432	0.0013275	2.31521	0.0163106	22.4888	0.158433	0.16097	0.00113403
2008-05-18	0.58815	0.287	0.00168799	6	0.035289	21.54	0.126688	0.184	0.0010822
2008-05-19	0.496313	0.214591	0.00106504	4.27597	0.0212222	20.4711	0.101601	0.0684902	0.000339925
2008-05-20	0.407541	0.22791	0.000928827	5.08304	0.0207155	19.7043	0.0803032	0.05	0.000203771
2008-05-21	0.357507	0.295	0.00105465	8	0.0286006	18.1	0.0647088	0.05	0.000178754
2008-05-22	0.304014	0.289179	0.000879145	2.90654	0.00883629	18.5366	0.0563539	0.05	0.000152007
2008-05-23	0.27176	0.269009	0.00073106	1	0.0027176	19.1198	0.05196	0.05	0.00013588
2008-05-24	0.273648	0.288619	0.000789799	1.80048	0.00492697	18.5995	0.0508972	0.05	0.000136824
2008-05-25	0.249972	0.331836	0.000829496	3	0.00749916	17.5205	0.0437964	0.05	0.000124986
2008-05-26	0.191422	0.298	0.000570438	3	0.00574266	18.5	0.0354131	0.05	9.57111e-05
2008-05-27	0.163635	0.311479	0.000509691	2.71321	0.00443977	18.7294	0.030648	0.05	8.18177e-05
2008-05-28	0.163492	0.345	0.000564047	2	0.00326984	19.3	0.0315539	0.05	8.17459e-05
2008-05-29	0.216999	0.395321	0.000857842	8.36555	0.0181532	18.5766	0.0403112	0.05	0.0001085
2008-05-30	0.415362	0.403529	0.00167611	10.7175	0.0445163	18.8887	0.0784565	0.05	0.000207681
2008-05-31	0.587829	0.316	0.00185754	5	0.0293914	21.9	0.128735	0.05	0.000293914
2008-06-01	0.535992	0.273014	0.00146334	5	0.0267996	22.7497	0.121937	0.05	0.000267996
2008-06-02	0.500587	0.315664	0.00158017	10.785	0.0539881	22.6054	0.11316	0.05	0.000250293
2008-06-03	0.455123	0.300976	0.00136981	6.94066	0.0315885	23.6358	0.107572	0.05	0.000227561
2008-06-04	0.376233	0.269533	0.00101407	0.514458	0.00193556	24.8565	0.0935184	0.05	0.000188117
2008-06-05	0.354617	0.2945	0.00104435	0.75	0.00265963	25.94	0.0919877	0.05	0.000177309
2008-06-06	0.980896	0.318043	0.00311967	0.972101	0.0095353	26.9617	0.264466	0.05	0.000490448
2008-06-07	1.2495	0.286805	0.00358362	2.42479	0.0302977	27.4035	0.342405	0.05	0.000624748
2008-06-08	0.99863	0.230862	0.00230545	4.75576	0.0474925	27.9163	0.27878	0.05	0.000499315
2008-06-09	0.717177	0.220159	0.00157893	2.80677	0.0201295	26.2741	0.188432	0.05	0.000358588
2008-06-10	0.537053	0.338226	0.00181645	0.5	0.00268527	24.5413	0.1318	0.05	0.000268527
2008-06-11	0.847113	0.405318	0.0034335	5.42655	0.045969	24.0431	0.203672	0.05	0.000423557
2008-06-12	1.89478	0.234418	0.0044417	9.2949	0.176118	25.5266	0.483674	0.05	0.00094739
2008-06-13	1.35718	0.186762	0.00253469	7.42004	0.100703	26.5075	0.359754	0.05	0.00067859
2008-06-14	0.991089	0.17948	0.00177881	3.62285	0.0359056	26.7622	0.265237	0.05	0.000495545
2008-06-15	0.678998	0.161208	0.0010946	0.5	0.00339499	27.0299	0.183533	0.05	0.000339499
2008-06-16	0.506616	0.163322	0.000827417	0.957874	0.00485274	27.1959	0.137779	0.05	0.000253308
2008-06-17	0.430199	0.253	0.0010884	4.04	0.0173801	27.37	0.117746	0.05	0.0002151
2008-06-18	0.325475	0.199126	0.000648106	2.57955	0.00839578	26.3187	0.0856609	0.05	0.000162738
2008-06-19	0.232752	0.150077	0.000349307	2.89009	0.00672673	25.7479	0.0599288	0.05	0.000116376
2008-06-20	0.198589	0.155	0.000307813	5	0.00992945	25.98	0.0515934	0.05	9.92945e-05
2008-06-21	0.152774	0.129023	0.000197114	5.9991	0.00916506	26.6694	0.0407439	0.05	7.6387e-05
2008-06-22	0.154919	0.160095	0.000248017	4.87339	0.00754981	26.7061	0.0413728	0.0678005	0.000105036
2008-06-23	0.0922416	0.267	0.000246285	1	0.000922416	26.83	0.0247484	0.129	0.000118992
2008-06-24	0.0914671	0.267	0.000244217	1	0.000914671	26.83	0.0245406	0.129	0.000117993
2008-06-25	0.0678471	0.232993	0.000158079	2.17063	0.00147271	26.9294	0.0182708	0.164806	0.000111816
2008-06-26	0.0658166	0.127726	8.4065e-05	5.79424	0.00381357	27.2371	0.0179266	0.275639	0.000181417
2008-06-27	0.0223756	0.059	1.32016e-05	8.16	0.00182585	27.438	0.00613942	0.348	7.78671e-05
2008-06-28	0.0226552	0.059	1.33665e-05	8.16	0.00184866	27.438	0.00621612	0.348	7.884e-05
2008-07-02	0.0174103	0.46561	8.10641e-05	4.63374	0.000806748	23.1649	0.00403308	0.409412	7.128e-05
2009-05-26	0.102558	0.375	0.000384591	115.31	0.118259	13.98	0.0143376	0.048	4.92277e-05
2009-05-27	0.0731198	0.375	0.000274199	115.31	0.0843144	13.98	0.0102221	0.048	3.50975e-05
2009-05-28	0.0815639	0.314014	0.000256122	90.1104	0.0734976	12.8021	0.0104419	0.0528789	4.31301e-05
2009-05-29	0.0493386	0.2875	0.000141849	79.155	0.039054	12.29	0.00606372	0.055	2.71362e-05
2009-05-30	0.0246373	0.2875	7.08322e-05	79.155	0.0195017	12.29	0.00302792	0.055	1.35505e-05
2009-05-31	0.0237015	0.2875	6.81419e-05	79.155	0.0187609	12.29	0.00291292	0.055	1.30358e-05
2009-06-26	0.00488785	0.436385	2.13299e-05	36.9388	0.00180552	9.32249	0.00045567	0.346408	1.69319e-05
2009-08-08	0.710707	0.707	0.0050247	30	0.213212	7.86	0.0558615	0.672	0.00477595
2009-08-09	0.0467896	0.707	0.000330802	30	0.0140369	7.86	0.00367766	0.672	0.000314426
2009-08-10	0.0191029	0.564092	0.000107758	23.5938	0.0045071	8.55483	0.00163422	0.364995	6.97246e-05
2009-08-16	3.55553	0.417	0.0148266	17	0.60444	9.27	0.329598	0.049	0.00174221
2009-08-17	1.5033	0.336297	0.00505557	8.03305	0.120761	12.525	0.188289	0.0252376	0.000379398
2009-08-18	0.786509	0.29456	0.00231674	4.50462	0.0354292	14.1477	0.111273	0.0225	0.000176965
2009-08-19	0.745239	0.221729	0.00165241	6.94537	0.0517596	13.2219	0.0985344	0.0225	0.000167679
2009-08-20	2.00555	0.265761	0.00532996	6.8982	0.138347	12.4695	0.250081	0.0225	0.000451248
2009-08-21	2.26332	0.258224	0.00584446	7.62002	0.172466	12.443	0.281625	0.0225	0.000509248
2009-08-22	1.46094	0.173692	0.00253752	8.95115	0.130771	13.1496	0.192107	0.0225	0.00032871
2009-08-23	0.973789	0.197088	0.00191922	7.77894	0.0757505	14.1375	0.13767	0.0225	0.000219103
2009-08-24	0.629112	0.219656	0.00138189	8.79632	0.0553387	15.3006	0.0962581	0.0225	0.00014155
2009-08-25	0.3819	0.198	0.000756163	1	0.003819	16.6	0.0633955	0.0225	8.59276e-05
2009-08-26	0.275202	0.120823	0.000332507	5.93933	0.0163451	17.7113	0.0487419	0.0225	6.19204e-05
2009-08-27	0.209948	0.070598	0.000148219	9	0.0188953	18.6702	0.0391978	0.0225	4.72383e-05
2009-08-28	0.147571	0.065	9.59214e-05	9	0.0132814	19.3	0.0284813	0.0225	3.32036e-05
2009-08-29	0.124825	0.0769622	9.60681e-05	7.0063	0.00874562	19.6323	0.024506	0.0225	2.80856e-05
2009-08-30	0.104125	0.083	8.64235e-05	6	0.00624749	19.8	0.0206167	0.0225	2.34281e-05
2009-08-31	0.082976	0.0778721	6.46152e-05	5.75581	0.00477595	19.8733	0.01649	0.0225	1.86696e-05
2009-09-01	0.0411968	0.041	1.68907e-05	4	0.00164787	20.4	0.00840415	0.0225	9.26929e-06
2009-09-02	0.0413599	0.099871	4.13065e-05	6.18041	0.00255621	18.2923	0.00756566	0.0225	9.30597e-06
2009-09-03	0.0203024	0.1625	3.29914e-05	8.5	0.0017257	16.05	0.00325853	0.0225	4.56804e-06
2009-10-01	2.10408	0.284	0.00597559	13	0.273531	11.7	0.246178	0.0225	0.000473419
2009-10-02	6.60447	0.21205	0.0140048	7.08303	0.467797	12.6467	0.835249	0.0225	0.00148601
2009-10-03	3.33557	0.120645	0.00402418	0.770365	0.025696	14.1326	0.471402	0.0871172	0.00290585
2009-10-04	2.22717	0.107447	0.00239302	1	0.0222717	14.8553	0.330853	0.0813416	0.00181161
2009-10-05	2.03658	0.154865	0.00315396	1.57801	0.0321376	14.1596	0.288372	0.0225	0.000458231
2009-10-06	9.27759	0.221609	0.02056	3.18435	0.295431	13.4592	1.24869	0.0225	0.00208746
2009-10-07	5.85366	0.210459	0.0123196	2.27513	0.133178	13.9928	0.819093	0.0225	0.00131707
2009-10-08	3.50018	0.150854	0.00528016	0.5	0.0175009	15.2683	0.534416	0.0225	0.000787539
2009-10-09	2.52738	0.107554	0.0027183	0.5	0.0126369	15.7009	0.396822	0.0347122	0.000877309
2009-10-10	1.88326	0.105857	0.00199357	0.5	0.00941628	15.5399	0.292656	0.0355733	0.000669937
2009-10-11	1.5551	0.117468	0.00182674	0.5	0.00777551	15.8633	0.246691	0.0225	0.000349898
2009-10-12	1.30647	0.137156	0.00179189	0.5	0.00653233	16.2638	0.212481	0.0225	0.000293955
2009-10-13	1.16582	0.195208	0.00227577	0.5	0.00582911	16.5701	0.193178	0.0225	0.00026231
2009-10-14	1.24778	0.196481	0.00245164	0.5	0.00623888	16.1803	0.201894	0.0225	0.00028075
2009-10-15	2.55813	0.486405	0.0124429	0.822334	0.0210364	14.6487	0.374734	0.0225	0.00057558
2009-10-16	2.68943	0.373103	0.0100343	0.756126	0.0203354	14.6439	0.393836	0.0225	0.000605121
2009-10-17	2.51417	0.410343	0.0103167	0.5	0.0125708	15.0414	0.378165	0.0225	0.000565688
2009-10-18	2.23763	0.513399	0.011488	0.697616	0.01561	15.279	0.341888	0.0225	0.000503466
2009-10-19	1.6507	0.134398	0.00221851	0.825202	0.0136216	15.4699	0.255362	0.0225	0.000371407
2009-10-20	1.35609	0.140933	0.00191117	0.953796	0.0129343	15.1462	0.205396	0.0225	0.00030512
2009-10-21	3.87894	0.132783	0.00515058	14.13	0.548093	14.0217	0.543895	0.0225	0.000872762
2009-10-22	4.11013	0.116817	0.00480133	17.9503	0.737783	15.0287	0.617701	0.0225	0.00092478
2009-10-23	2.94511	0.123876	0.00364829	1	0.0294511	16.3	0.480053	0.0225	0.000662649
2009-10-24	2.19067	0.151848	0.0033265	1.43395	0.0314132	16.3	0.35708	0.0225	0.000492902
2009-10-25	1.62257	0.160002	0.00259615	2.39128	0.0388002	16.6522	0.270193	0.0225	0.000365078
2009-10-26	1.45286	0.113945	0.00165546	2.07917	0.0302074	17.0158	0.247215	0.0225	0.000326892
2009-10-27	1.34756	0.116313	0.00156738	2.5754	0.034705	16.7958	0.226333	0.0225	0.000303201
2009-10-28	1.04209	0.0820363	0.000854888	6.01208	0.062651	17.0198	0.17736	0.0225	0.000234469
2009-10-29	1.04202	0.083227	0.000867238	2.62986	0.0274035	16.9425	0.176544	0.0225	0.000234453
2009-10-30	1.30511	0.161286	0.00210496	2.96404	0.0386839	15.1892	0.198236	0.0225	0.00029365
2009-10-31	1.46664	0.111199	0.00163088	2.62777	0.0385398	14.9256	0.218904	0.0225	0.000329994
2010-04-01	1.6358	0.688	0.0112543	82	1.34135	12.3	0.201203	0.0225	0.000368054
2010-04-02	1.44054	1.01948	0.014686	75.943	1.09399	12.3	0.177186	0.0225	0.000324121
2010-04-03	1.17765	1.29	0.0151916	71	0.83613	12.3	0.144851	0.0225	0.000264971
2010-04-04	1.06533	0.748475	0.00797375	64.7256	0.689543	12.2035	0.130008	0.0225	0.0002397
2010-04-05	0.988432	0.168	0.00166057	58	0.573291	12.1	0.1196	0.0225	0.000222397
2010-04-06	0.919454	1.47286	0.0135423	300.967	2.76725	12.3936	0.113954	0.0225	0.000206877
2010-04-07	0.771139	2.39	0.0184302	471.74	3.63777	12.6	0.0971635	0.0225	0.000173506
2010-04-08	0.726903	2.22242	0.0161548	427.579	3.10809	12.5492	0.0912207	0.0225	0.000163553
2010-04-09	0.671256	2.06	0.0138279	384.78	2.58286	12.5	0.083907	0.0225	0.000151033
2010-04-10	0.557985	1.84171	0.0102765	336.403	1.87708	12.3961	0.0691681	0.0225	0.000125547
2010-04-11	0.537743	1.43	0.00768972	245.16	1.31833	12.2	0.0656046	0.0225	0.000120992
2010-04-12	0.548879	1.35168	0.00741906	236.664	1.299	11.6171	0.0637637	0.0225	0.000123498
2010-04-13	13.0545	0.776067	0.101312	154.11	20.1184	10.7131	1.39854	0.0466273	0.00608698
2010-04-14	9.45427	0.7	0.0661799	137.21	12.9722	11.6	1.09669	0.057	0.00538893
2010-04-15	4.67618	0.336112	0.0157172	57.6338	2.69506	12.0852	0.565126	0.0360765	0.001687
2010-04-16	3.2116	0.1	0.0032116	6	0.192696	12.4	0.398239	0.0225	0.000722611
2010-04-17	3.2116	0.273329	0.00877826	35.7136	1.14698	12.4619	0.400227	0.0225	0.000722611
2010-04-18	2.0628	0.38	0.00783864	54	1.11391	12.5	0.25785	0.0225	0.00046413
2010-04-19	1.75227	0.639771	0.0112105	23.982	0.420229	12.5577	0.220045	0.0225	0.00039426
2010-04-20	1.54322	0.83	0.0128087	2	0.0308644	12.6	0.194445	0.0225	0.000347224
2010-04-21	1.34308	0.320261	0.00430134	3.38705	0.0454906	11.9758	0.160844	0.0225	0.000302192
2010-04-22	1.19456	0.095	0.00113483	4	0.0477825	11.7	0.139764	0.0225	0.000268777
2010-04-23	1.05509	0.248199	0.00261873	8.98207	0.0947693	11.6377	0.122789	0.0225	0.000237396
2010-04-24	0.965241	0.341	0.00329147	12	0.115829	11.6	0.111968	0.0225	0.000217179
2010-04-25	0.798145	0.203179	0.00162166	9.97322	0.0796008	11.6	0.0925849	0.0225	0.000179583
2010-04-26	0.690328	0.069	0.000476326	8	0.0552262	11.6	0.080078	0.0225	0.000155324
2010-04-27	0.60706	0.112867	0.000685169	6.43333	0.0390542	11.6	0.070419	0.0225	0.000136589
2010-04-28	0.641535	0.181	0.00116118	4	0.0256614	11.6	0.0744181	0.0225	0.000144345
2010-04-29	0.650482	0.155277	0.00101005	2.92821	0.0190475	11.5	0.0748054	0.0225	0.000146358
2010-04-30	0.526307	0.133	0.000699988	2	0.0105261	11.5	0.0605253	0.0225	0.000118419
2010-05-01	0.443201	0.158565	0.000702761	3.42027	0.0151587	11.6065	0.0514402	0.0225	9.97202e-05
2010-05-02	0.395144	0.205	0.000810046	6	0.0237087	11.8	0.046627	0.0225	8.89075e-05
2010-05-03	0.370339	0.213598	0.000791036	5.17328	0.0191587	11.6843	0.0432713	0.0225	8.33262e-05
2010-05-04	0.383376	0.257	0.000985276	1	0.00383376	11.1	0.0425547	0.0225	8.62596e-05
2010-05-05	0.345811	0.257	0.000888735	1	0.00345811	11.1	0.0383851	0.0225	7.78075e-05
2010-05-06	0.312027	0.300863	0.000938774	3.53056	0.0110163	11.1	0.034635	0.0225	7.02061e-05
2010-05-07	0.339439	0.309	0.00104887	4	0.0135775	11.1	0.0376777	0.0225	7.63737e-05
2010-05-08	0.302044	0.306695	0.000926354	17.1738	0.0518726	10.9353	0.0330295	0.030569	9.23318e-05
2010-05-09	0.300259	0.302	0.000906783	44	0.132114	10.6	0.0318275	0.047	0.000141122
2010-05-10	0.338892	0.30366	0.00102908	38.1894	0.129421	10.6692	0.036157	0.0436105	0.000147793
2010-05-11	2.78963	0.314	0.00875943	2	0.0557925	11.1	0.309648	0.0225	0.000627666
2010-05-12	2.9592	0.310756	0.00919589	1.87836	0.0555843	11.1324	0.329431	0.0463829	0.00137256
2010-05-13	2.79896	0.269879	0.00755381	5.06275	0.141705	11.0584	0.309522	0.230308	0.00644623
2010-05-14	2.34842	0.267	0.00627029	8.25	0.193745	10.75	0.252456	0.16975	0.00398645
2010-05-15	1.86036	0.267	0.00496717	8.25	0.15348	10.75	0.199989	0.16975	0.00315797
2010-05-16	1.55266	0.267	0.0041456	8.25	0.128094	10.75	0.166911	0.16975	0.00263564
2010-05-17	1.30133	0.263773	0.00343256	8.25	0.10736	10.4042	0.135394	0.16975	0.00220901
2010-05-18	1.09082	0.26	0.00283612	8.25	0.0899922	10	0.109082	0.16975	0.00185166
2010-05-19	0.934205	0.26	0.00242893	8.25	0.0770719	10	0.0934205	0.16975	0.00158581
2010-05-20	0.800485	0.178537	0.00142916	13.4079	0.107328	11.0862	0.0887432	0.0717501	0.000574349
2010-05-21	0.710982	0.14	0.000995374	16	0.113757	11.6	0.0824739	0.0225	0.000159971
2010-05-22	0.700559	0.144117	0.00100962	12.9126	0.0904604	11.8058	0.0827068	0.0225	0.000157626
2010-05-23	0.521463	0.148	0.000771765	10	0.0521463	12	0.0625755	0.0225	0.000117329
2010-05-24	0.515194	0.15456	0.000796285	7.44873	0.0383754	12.0729	0.0621988	0.0225	0.000115919
2010-05-25	0.401473	0.166	0.000666445	3	0.0120442	12.2	0.0489797	0.0225	9.03315e-05
2010-05-26	0.391309	0.142451	0.000557424	7.95771	0.0311393	12.8197	0.0501647	0.0225	8.80446e-05
2010-05-27	0.389444	0.128	0.000498488	11	0.0428388	13.2	0.0514066	0.0225	8.76249e-05
2010-05-28	0.366309	0.167382	0.000613135	14.0687	0.051535	13.2511	0.0485401	0.0225	8.24195e-05
2010-05-29	0.349021	0.205	0.000715494	17	0.0593337	13.3	0.0464199	0.0225	7.85298e-05
2010-05-30	0.314038	0.205932	0.000646706	14.2026	0.0446016	13.3	0.0417671	0.0225	7.06585e-05
2010-05-31	0.267467	0.209	0.000559006	5	0.0133734	13.3	0.0355731	0.0225	6.01801e-05
2010-06-01	0.271156	0.209	0.000566715	5	0.0135578	13.3	0.0360637	0.0225	6.101e-05
2010-06-02	0.227483	0.165532	0.000376559	5	0.0113742	13.2321	0.0301008	0.0225	5.11837e-05
2010-06-03	0.205579	0.126999	0.000261083	15.5007	0.0318662	13.05	0.026828	0.0225	4.62552e-05
2010-06-04	0.21036	0.121	0.000254536	19	0.0399685	13	0.0273469	0.0225	4.73311e-05
2010-06-05	0.166026	0.137363	0.000228059	15.6529	0.0259879	12.9442	0.0214907	0.0225	3.73558e-05
2010-06-06	0.144077	0.209	0.000301121	1	0.00144077	12.7	0.0182978	0.0225	3.24173e-05
2010-06-07	0.146777	0.209	0.000306765	1	0.00146777	12.7	0.0186407	0.0225	3.30249e-05
2010-06-08	0.147546	0.209	0.000308372	1	0.00147546	12.7	0.0187384	0.0225	3.31979e-05
2010-06-09	0.187796	0.176657	0.000331756	2.65859	0.00499274	12.7829	0.0240059	0.0225	4.22541e-05
2010-06-10	0.190411	0.276569	0.000526619	8.76049	0.016681	11.6479	0.0221789	0.0225	4.28425e-05
2010-06-11	8.13133	0.318	0.0258576	11	0.894446	11.2	0.910709	0.0225	0.00182955
2010-06-12	7.88712	0.244712	0.0193008	8.81231	0.695037	11.5282	0.909239	0.0225	0.0017746
2010-06-13	5.50713	0.184	0.0101331	7	0.385499	11.8	0.649841	0.0225	0.0012391
2010-06-14	3.68742	0.152898	0.00563799	7.51837	0.277234	11.6963	0.431293	0.0486776	0.00179495
2010-06-15	3.8651	0.124	0.00479272	8	0.309208	11.6	0.448351	0.073	0.00282152
2010-06-16	3.01761	0.105497	0.00318349	7.49992	0.226318	11.45	0.345516	0.0477461	0.00144079
2010-06-17	2.2953	0.144927	0.00332651	5.65286	0.12975	11.9736	0.274829	0.0470853	0.00108075
2010-06-18	1.68908	0.173	0.00292211	5	0.084454	12.3	0.207757	0.059	0.000996557
2010-06-19	1.22244	0.124201	0.00151828	6.87689	0.0840659	11.9246	0.145771	0.0361645	0.000442089
2010-06-20	1.03533	0.095	0.000983564	8	0.0828264	11.7	0.121134	0.0225	0.000232949
2010-06-21	0.855832	0.131063	0.00112168	4.02247	0.0344256	11.7	0.100132	0.0418573	0.000358228
2010-06-22	0.669088	0.163	0.00109061	0.5	0.00334544	11.7	0.0782833	0.059	0.000394762
2010-06-23	1.35411	0.140264	0.00189933	3.85876	0.0522518	11.39	0.154233	0.0533159	0.000721956
2010-06-24	1.38567	0.0967291	0.00134035	12.1394	0.168213	11.2713	0.156184	0.0497131	0.000688862
2010-06-25	1.09895	0.08	0.00087916	16	0.175832	11.4	0.12528	0.051	0.000560464
2010-06-26	0.858981	0.115425	0.00099148	12.5559	0.107853	11.7936	0.101305	0.051984	0.000446533
2010-06-27	0.672753	0.152	0.00102259	9	0.0605478	12.2	0.0820759	0.053	0.000356559
2010-06-28	0.513256	0.155999	0.000800671	9	0.046193	12.3333	0.0633013	0.0520004	0.000266895
2010-06-29	0.409869	0.164	0.000672184	9	0.0368882	12.6	0.0516434	0.05	0.000204934
2010-06-30	0.389333	0.164	0.000638506	9	0.03504	12.6	0.049056	0.05	0.000194667
2010-07-01	0.374279	0.151759	0.000568004	6.11988	0.0229054	12.384	0.0463507	0.0301992	0.000113029
2010-07-02	0.393525	0.147	0.000578481	5	0.0196762	12.3	0.0484035	0.0225	8.8543e-05
2010-07-03	0.393525	0.142725	0.000561658	3.1	0.0121993	12.205	0.0480297	0.0225	8.8543e-05
2010-07-04	0.393525	0.138	0.000543064	1	0.00393525	12.1	0.0476165	0.0225	8.8543e-05
2010-07-05	0.369831	0.143327	0.000530069	1.25368	0.00463649	11.9732	0.0442805	0.0225	8.3212e-05
2010-07-06	0.299021	0.159	0.000475444	2	0.00598043	11.6	0.0346865	0.0225	6.72798e-05
2010-07-07	0.266796	0.192658	0.000514005	9.01207	0.0240439	11.8104	0.0315096	0.0225	6.00292e-05
2010-07-08	0.185833	0.207	0.000384675	12	0.0223	11.9	0.0221141	0.0225	4.18125e-05
2010-07-09	0.134201	0.207	0.000277795	12	0.0161041	11.9	0.0159699	0.0225	3.01952e-05
2010-07-10	0.32728	0.22064	0.00072211	6.15438	0.020142	11.1206	0.0363955	0.0225	7.3638e-05
2010-07-11	0.799235	0.221	0.00176631	6	0.0479541	11.1	0.0887151	0.0225	0.000179828
2010-07-12	0.436483	0.22301	0.000973402	3.98952	0.0174136	11.7031	0.0510822	0.0225	9.82086e-05
2010-07-13	0.300424	0.224	0.00067295	3	0.00901273	12	0.0360509	0.0225	6.75955e-05
2010-07-14	0.216645	0.37011	0.000801824	12.4499	0.0269721	10.3136	0.0223438	0.0225	4.87451e-05
2010-07-15	0.116298	0.425	0.000494265	16	0.0186076	9.68	0.0112576	0.0225	2.61669e-05
2010-07-16	0.0339195	0.425	0.000144158	16	0.00542711	9.68	0.0032834	0.0225	7.63188e-06
2010-08-13	0.01	0.498265	4.98265e-05	9.65424	0.000965424	7.41283	0.000741283	0.225276	2.25276e-05
2010-08-14	4.03089	0.406088	0.016369	5.52111	0.22255	8.32951	0.335754	0.190828	0.00769209
2010-08-15	0.361539	0.352373	0.00127397	6.74419	0.0243829	10.1084	0.0365457	0.0225	8.13462e-05
2010-08-16	0.136006	0.488	0.000663708	8	0.0108805	9.11	0.0123901	0.0225	3.06013e-05
2010-08-18	0.0150962	0.488	7.36696e-05	8	0.0012077	9.11	0.00137527	0.0225	3.39665e-06
2010-08-20	0.0341932	0.488	0.000166863	8	0.00273545	9.11	0.003115	0.0225	7.69346e-06
2010-08-21	0.0172742	0.488	8.42981e-05	8	0.00138194	9.11	0.00157368	0.0225	3.88669e-06
2010-08-23	0.0170684	0.488	8.32939e-05	8	0.00136547	9.11	0.00155493	0.0225	3.8404e-06
2010-08-24	0.050918	0.488	0.00024848	8	0.00407344	9.11	0.00463863	0.0225	1.14566e-05
2010-08-25	0.0168646	0.37778	6.37111e-05	4.2595	0.000718348	9.30949	0.00157001	0.0225	3.79454e-06
2010-08-26	0.0919687	0.3775	0.000347182	4.25	0.00390867	9.31	0.00856228	0.0225	2.0693e-05
2010-08-27	0.166376	0.286338	0.000476395	1.15625	0.00192372	9.475	0.0157641	0.0225	3.74345e-05
2010-08-28	0.166376	0.267	0.000444223	0.5	0.000831878	9.51	0.0158223	0.0225	3.74345e-05
2010-08-29	0.166376	0.267	0.000444223	0.5	0.000831878	9.51	0.0158223	0.0225	3.74345e-05
2010-08-30	0.166376	0.267	0.000444223	0.5	0.000831878	9.51	0.0158223	0.0225	3.74345e-05
2010-08-31	0.105851	0.267	0.000282623	0.5	0.000529256	9.51	0.0100665	0.0225	2.38165e-05
2010-09-01	0.0337525	0.267	9.01192e-05	0.5	0.000168763	9.51	0.00320986	0.0225	7.59432e-06
2010-09-02	0.217772	0.237148	0.000516442	1.83953	0.00400599	9.47555	0.0206351	0.0225	4.89988e-05
2010-09-03	0.231265	0.189	0.000437091	4	0.00925061	9.42	0.0217852	0.0225	5.20347e-05
2010-09-04	0.167167	0.202503	0.000338518	0.849276	0.00141971	9.80709	0.0163942	0.0225	3.76126e-05
2010-09-05	0.0999104	0.205494	0.00020531	0.5	0.000499552	9.63091	0.00962227	0.0624348	6.23789e-05
2010-09-06	0.099658	0.207	0.000206292	0.5	0.00049829	9.41	0.00937782	0.1027	0.000102349
2010-09-07	0.0330226	0.207	6.83568e-05	0.5	0.000165113	9.41	0.00310743	0.1027	3.39142e-05
2010-09-08	0.0169442	0.207	3.50745e-05	0.5	8.4721e-05	9.41	0.00159445	0.1027	1.74017e-05
2010-09-09	0.0395778	0.142338	5.63343e-05	2.987	0.00118219	9.62886	0.00381089	0.0930504	3.68274e-05
2010-09-10	0.0660103	0.142	9.37347e-05	3	0.00198031	9.63	0.0063568	0.093	6.13896e-05
2010-09-11	0.297254	0.112703	0.000335015	1.89027	0.00561891	9.67883	0.0287707	0.0770199	0.000228945
2010-09-12	0.297019	0.0748969	0.000222458	0.5	0.0014851	9.83487	0.0292115	0.0568897	0.000168973
2010-09-13	0.247359	0.066	0.000163257	0.5	0.0012368	10.6	0.0262201	0.056	0.000138521
2010-09-14	0.232166	0.143567	0.000333313	2.25151	0.00522723	9.59914	0.0222859	0.0392356	9.10916e-05
2010-09-15	2.50303	0.238069	0.00595895	5.63677	0.14109	8.16742	0.204433	0.0225	0.000563182
2010-09-16	5.86264	0.231174	0.0135529	11.4488	0.6712	7.99307	0.468605	0.0225	0.00131909
2010-09-17	4.59746	0.13322	0.00612475	12	0.551696	9.97023	0.458378	0.0225	0.00103443
2010-09-18	2.90144	0.131797	0.003824	12.5999	0.365577	10.48	0.304069	0.0225	0.000652823
2010-09-19	2.14437	0.144498	0.00309857	11.8339	0.253762	10.6	0.227303	0.0225	0.000482482
2010-09-20	1.84771	0.130363	0.00240874	9.8909	0.182755	10.4891	0.193808	0.0225	0.000415735
2010-09-21	2.29338	0.132661	0.00304242	9.54004	0.218789	10.346	0.237273	0.0225	0.000516011
2010-09-22	2.07915	0.165044	0.0034315	10.929	0.227229	10.156	0.211158	0.0225	0.000467808
2010-09-23	11.2962	0.417369	0.0471469	21.3508	2.41183	5.84166	0.659886	0.0225	0.00254165
2010-09-24	17.8492	0.348943	0.0622837	14.3141	2.55495	6.77481	1.20925	0.0225	0.00401608
2010-09-25	7.82957	0.247969	0.0194149	3.2257	0.252558	9.05237	0.708761	0.0225	0.00176165
2010-09-26	4.73138	0.229793	0.0108724	1.48364	0.0701965	9.63615	0.455923	0.0225	0.00106456
2010-09-27	3.44459	0.17045	0.00587131	1.53625	0.0529175	9.63246	0.331799	0.0225	0.000775034
2010-09-28	2.61195	0.131304	0.0034296	0.767164	0.0200379	9.61412	0.251116	0.0225	0.000587688
2010-09-29	2.08907	0.121906	0.00254671	0.5	0.0104453	9.61736	0.200913	0.0225	0.00047004
2010-09-30	1.63779	0.189396	0.00310191	2.10856	0.0345338	9.44472	0.154685	0.0225	0.000368503
2010-10-01	1.17798	0.20529	0.00241828	1.71909	0.0202506	9.1624	0.107932	0.0225	0.000265046
2010-10-02	0.781454	0.189664	0.00148214	0.5	0.00390727	9.03683	0.0706187	0.0225	0.000175827
2010-10-03	0.781454	0.178819	0.00139739	0.506944	0.00396154	9.00458	0.0703666	0.0225	0.000175827
2010-10-04	0.781454	0.237	0.00185204	1	0.00781454	9.33	0.0729096	0.0225	0.000175827
2010-10-05	0.781454	0.157344	0.00122957	0.627778	0.00490579	9.41933	0.0736077	0.0225	0.000175827
2010-10-06	0.730066	0.149837	0.00109391	0.5	0.00365033	9.46653	0.0691119	0.0668581	0.000488108
2010-10-07	0.682727	0.146682	0.00100144	0.5	0.00341364	9.4248	0.0643457	0.065973	0.000450415
2010-10-08	0.624247	0.12443	0.000776748	0.607406	0.00379171	9.2977	0.0580406	0.0225	0.000140456
2010-10-09	0.583224	0.118094	0.000688752	1.77134	0.0103309	9.14135	0.0533146	0.0225	0.000131226
2010-10-10	0.522174	0.085	0.000443848	5	0.0261087	9.44	0.0492932	0.0225	0.000117489
2010-10-11	0.502644	0.141983	0.000713669	0.501356	0.00252003	9.51998	0.0478516	0.0225	0.000113095
2010-10-12	0.423892	0.177333	0.000751701	0.5	0.00211946	9.63277	0.0408325	0.0225	9.53757e-05
2010-10-13	0.426501	0.211228	0.000900888	0.668392	0.0028507	9.64306	0.0411277	0.0225	9.59627e-05
2010-10-14	0.449174	0.197566	0.000887415	1.65266	0.0074233	9.92286	0.0445708	0.0225	0.000101064
2010-10-15	0.399933	0.167	0.000667888	2	0.00799866	10.1	0.0403932	0.0225	8.99849e-05
2010-10-16	0.363331	0.195134	0.000708983	1.58216	0.00574848	10.2671	0.0373037	0.0225	8.17494e-05
2010-10-17	0.355768	0.268	0.000953458	0.5	0.00177884	10.7	0.0380672	0.0225	8.00478e-05
2010-10-18	0.351307	0.260147	0.000913913	0.5	0.00175654	10.6722	0.0374922	0.0225	7.90441e-05
2010-10-19	0.349312	0.155	0.000541433	0.5	0.00174656	10.3	0.0359791	0.0225	7.85951e-05
2010-10-20	0.322207	0.250707	0.000807796	0.5	0.00161104	9.9501	0.03206	0.0225	7.24967e-05
2010-10-21	0.287618	0.341	0.000980779	0.5	0.00143809	9.62	0.0276689	0.0225	6.47142e-05
2010-10-22	0.297889	0.341	0.0010158	0.5	0.00148945	9.62	0.0286569	0.0225	6.7025e-05
2010-10-23	0.277123	0.241622	0.00066959	0.5	0.00138561	8.88904	0.0246335	0.0225	6.23526e-05
2010-10-24	0.77585	0.22	0.00170687	0.5	0.00387925	8.73	0.0677317	0.0225	0.000174566
2010-10-25	1.12961	0.233733	0.00264026	0.5	0.00564804	8.74856	0.0988243	0.0225	0.000254162
2010-10-26	3.87722	0.257	0.00996444	0.5	0.0193861	8.78	0.340419	0.0225	0.000872373
2010-10-27	2.88888	0.257	0.00742443	0.5	0.0144444	8.78	0.253644	0.0225	0.000649999
2010-10-28	2.23038	0.194297	0.00433357	2.15007	0.0479547	9.07041	0.202304	0.0225	0.000501835
2010-10-29	1.92526	0.162	0.00311892	3	0.0577577	9.22	0.177509	0.0225	0.000433183
2010-10-30	1.3853	0.149607	0.0020725	4.07766	0.0564879	9.20922	0.127575	0.0225	0.000311692
2010-10-31	1.08177	0.139	0.00150367	5	0.0540887	9.2	0.0995232	0.0225	0.000243399
2011-04-01	10.9469	0.343	0.037548	107	11.7132	8.35	0.91407	0.0225	0.00246306
2011-04-02	12.9769	0.230551	0.0299184	45.8989	5.95626	8.40737	1.09102	0.0225	0.00291981
2011-04-03	15.2247	0.147	0.0223803	0.5	0.0761236	8.45	1.28649	0.0225	0.00342556
2011-04-04	11.132	0.161829	0.0180148	3.21858	0.358293	8.51426	0.947809	0.0225	0.0025047
2011-04-05	7.21951	0.135469	0.00978021	5.33015	0.384811	8.66708	0.625721	0.0225	0.00162439
2011-04-06	6.34217	0.115	0.00729349	5	0.317108	8.71	0.552403	0.0225	0.00142699
2011-04-07	6.03853	0.0967551	0.00584258	5	0.301926	8.09248	0.488667	0.0225	0.00135867
2011-04-08	5.47137	0.089	0.00486952	5	0.273568	7.83	0.428408	0.0225	0.00123106
2011-04-09	5.23915	0.122201	0.00640232	11.5217	0.60364	7.47427	0.391588	0.0225	0.00117881
2011-04-10	7.05954	0.145	0.0102363	16	1.12953	7.23	0.510405	0.0225	0.0015884
2011-04-11	4.35074	0.162645	0.00707627	12.3672	0.538064	7.51025	0.326751	0.0225	0.000978917
2011-04-12	3.19529	0.179	0.00571957	9	0.287576	7.77	0.248274	0.0225	0.00071894
2011-04-13	2.58085	0.148225	0.00382546	13.3085	0.343473	7.75769	0.200214	0.0225	0.000580691
2011-04-14	2.1844	0.129	0.00281787	16	0.349504	7.75	0.169291	0.0225	0.000491489
2011-04-15	1.92891	0.131638	0.00253918	10.196	0.196672	7.80804	0.15061	0.0225	0.000434004
2011-04-16	1.64776	0.134	0.00220799	5	0.0823878	7.86	0.129514	0.0225	0.000370745
2011-04-17	1.45389	0.141925	0.00206343	5.66039	0.0822957	7.92934	0.115284	0.0225	0.000327125
2011-04-18	1.24626	0.158	0.0019691	7	0.0872385	8.07	0.100574	0.0225	0.00028041
2011-04-19	1.20582	0.158	0.00190519	7	0.0844072	8.07	0.0973094	0.0225	0.000271309
2011-04-20	1.04166	0.15892	0.00165541	7.92013	0.0825009	8.0424	0.0837745	0.0225	0.000234374
2011-04-21	1.09451	0.159	0.00174028	8	0.0875611	8.04	0.0879989	0.0225	0.000246265
2011-04-22	1.16096	0.142141	0.00165019	9.29687	0.107933	8.04	0.0933409	0.0225	0.000261215
2011-04-23	1.07946	0.133	0.00143568	10	0.107946	8.04	0.0867887	0.0225	0.000242879
2011-04-24	1.12873	0.136107	0.00153627	9.81509	0.110786	8.04814	0.0908415	0.0225	0.000253964
2011-04-25	1.17693	0.217	0.00255395	5	0.0588467	8.26	0.0972148	0.0225	0.00026481
2011-04-26	1.11854	0.217	0.00242723	5	0.0559269	8.26	0.0923912	0.0225	0.000251671
2011-04-27	0.995693	0.242697	0.00241652	9.78081	0.0973868	8.28988	0.0825417	0.0225	0.000224031
2011-04-28	0.924213	0.1814	0.00167652	13	0.120148	8.48864	0.0784531	0.0225	0.000207948
2011-04-29	0.900356	0.106	0.000954377	13	0.117046	8.66	0.0779708	0.0225	0.00020258
2011-04-30	1.14613	0.0976666	0.00111939	9.27974	0.106358	8.61536	0.0987435	0.0225	0.00025788
2011-05-01	1.08671	0.078	0.000847637	0.5	0.00543357	8.51	0.0924794	0.0225	0.000244511
2011-05-02	0.948976	0.0781953	0.000742055	0.5	0.00474488	8.51153	0.0807724	0.0225	0.00021352
2011-05-03	0.922423	0.100693	0.000928811	0.5	0.00461211	8.68759	0.0801363	0.0225	0.000207545
2011-05-04	0.848103	0.101	0.000856584	0.5	0.00424051	8.69	0.0737001	0.0225	0.000190823
2011-05-05	1.08085	0.0852045	0.000920936	2.9132	0.0314874	8.57592	0.0926932	0.0225	0.000243192
2011-05-06	1.22648	0.065	0.000797212	6	0.0735888	8.43	0.103392	0.0225	0.000275958
2011-05-07	1.01501	0.065	0.00065976	6	0.0609009	8.43	0.0855658	0.0225	0.000228378
2011-05-08	0.966062	0.119644	0.00115583	11.1229	0.107454	8.43854	0.0815215	0.0225	0.000217364
2011-05-09	3.63316	0.129	0.00468677	12	0.435979	8.44	0.306638	0.0225	0.00081746
2011-05-10	2.96431	0.177081	0.00524921	6.50508	0.192831	8.04162	0.238378	0.0225	0.000666969
2011-05-11	2.09273	0.199	0.00416453	4	0.0837092	7.86	0.164489	0.0225	0.000470864
2011-05-12	1.68604	0.197329	0.00332705	2.32864	0.0392618	7.782	0.131208	0.0225	0.00037936
2011-05-13	1.42231	0.196	0.00278773	1	0.0142231	7.72	0.109802	0.0225	0.00032002
2011-05-14	1.26682	0.168787	0.00213823	2.31145	0.0292819	7.72656	0.0978816	0.0225	0.000285035
2011-05-15	1.1052	0.113	0.00124888	5	0.0552601	7.74	0.0855426	0.0225	0.00024867
2011-05-16	1.01953	0.113	0.00115207	5	0.0509764	7.74	0.0789115	0.0225	0.000229394
2011-05-17	0.977145	0.109502	0.00106999	9.89722	0.0967102	7.54411	0.0737169	0.0225	0.000219858
2011-05-18	0.875441	0.0807962	0.000707323	5.34375	0.0467814	7.96935	0.0697669	0.0225	0.000196974
2011-05-19	0.79937	0.061	0.000487616	0.5	0.00399685	8.34	0.0666675	0.0225	0.000179858
2011-05-20	0.785652	0.0694132	0.000545346	0.5	0.00392826	8.35246	0.0656213	0.0225	0.000176772
2011-05-21	2.11626	0.088	0.00186231	0.5	0.0105813	8.38	0.177343	0.0225	0.000476159
2011-05-22	4.39852	0.0858651	0.00377679	0.5	0.0219926	8.41736	0.370239	0.0225	0.000989667
2011-05-23	4.25151	0.08	0.0034012	0.5	0.0212575	8.52	0.362228	0.0225	0.000956589
2011-05-24	2.72533	0.08349	0.00227538	1.04155	0.0283857	8.56693	0.233477	0.0225	0.000613199
2011-05-25	2.05682	0.109	0.00224193	5	0.102841	8.91	0.183262	0.0225	0.000462784
2011-05-26	1.57936	0.109	0.0017215	5	0.0789678	8.91	0.140721	0.0225	0.000355355
2011-05-27	1.45157	0.111964	0.00162524	3.02414	0.0438977	8.84085	0.128331	0.0225	0.000326604
2011-05-28	1.38791	0.112	0.00155446	3	0.0416373	8.84	0.122691	0.0225	0.00031228
2011-05-29	1.18305	0.636465	0.00752969	553.525	6.54847	7.26824	0.0859868	0.0225	0.000266186
2011-05-30	8.12514	0.576027	0.046803	494.534	40.1816	7.43504	0.604107	0.0225	0.00182816
2011-05-31	4.28438	0.2	0.00856875	30	1.28531	8.1	0.347034	0.0225	0.000963985
2011-06-01	2.66824	0.15	0.00400236	25	0.667061	8.1	0.216128	0.0225	0.000600355
2011-06-02	2.09782	0.13	0.00272716	21	0.440541	8.1	0.169923	0.0225	0.000472009
2011-06-03	1.72174	0.115	0.00198001	22	0.378784	8.78	0.151169	0.0225	0.000387392
2011-06-04	1.5982	0.115	0.00183793	22	0.351605	8.78	0.140322	0.0225	0.000359596
2011-06-05	1.45437	0.115	0.00167253	22	0.319962	8.78	0.127694	0.0225	0.000327234
2011-06-06	1.30781	0.114135	0.00149266	9.02049	0.117971	8.79731	0.115052	0.0225	0.000294256
2011-06-07	1.10758	0.114	0.00126264	7	0.0775306	8.8	0.0974671	0.0225	0.000249206
2011-06-08	0.844017	0.0911109	0.000768992	4.52551	0.0381961	8.91754	0.0752656	0.0225	0.000189904
2011-06-09	0.75086	0.077	0.000578163	3	0.0225258	8.99	0.0675023	0.0225	0.000168944
2011-06-10	0.686827	0.105406	0.000723955	2.0656	0.0141871	9.07596	0.0623362	0.0225	0.000154536
2011-06-11	0.645437	0.153	0.000987519	0.5	0.00322719	9.22	0.0595093	0.0225	0.000145223
2011-06-12	0.494542	0.153	0.000756649	0.5	0.00247271	9.22	0.0455968	0.0225	0.000111272
2011-06-13	0.0858046	0.153	0.000131281	0.5	0.000429023	9.22	0.00791119	0.0225	1.9306e-05
2011-06-14	0.0271975	0.153	4.16122e-05	0.5	0.000135988	9.22	0.00250761	0.0225	6.11944e-06
2011-06-15	0.390649	0.174151	0.000680318	3.63674	0.0142069	9.14113	0.0357098	0.0225	8.78961e-05
2011-06-16	0.812764	0.271	0.00220259	18	0.146297	8.78	0.0713607	0.0225	0.000182872
2011-06-17	2.23421	0.271	0.00605471	18	0.402158	8.78	0.196164	0.0225	0.000502697
2011-06-18	4.69712	0.211273	0.00992374	13.2847	0.623998	9.08649	0.426803	0.0225	0.00105685
2011-06-19	2.89269	0.195	0.00564075	12	0.347123	9.17	0.26526	0.0225	0.000650856
2011-06-20	2.57557	0.195	0.00502237	12	0.309069	9.17	0.23618	0.0225	0.000579504
2011-06-21	6.78995	0.195	0.0132404	12	0.814794	9.17	0.622638	0.0225	0.00152774
2011-06-22	6.95996	0.232555	0.0161858	47.767	3.32457	9.51575	0.662292	0.0225	0.00156599
2011-06-23	8.18881	0.258	0.0211271	72	5.89594	9.75	0.798409	0.0225	0.00184248
2011-06-24	4.85908	0.228899	0.0111224	59.1869	2.87594	9.75652	0.474077	0.0225	0.00109329
2011-06-25	2.81681	0.162391	0.00457426	29.9037	0.84233	9.7714	0.275242	0.0225	0.000633782
2011-06-26	2.89445	0.124	0.00358912	13	0.376279	9.78	0.283077	0.0225	0.000651251
2011-06-27	2.21689	0.160854	0.00356594	9.92887	0.220112	9.78	0.216812	0.0225	0.0004988
2011-06-28	1.79465	0.256	0.00459429	2	0.0358929	9.78	0.175516	0.0225	0.000403795
2011-06-29	1.55977	0.231068	0.00360413	4.79848	0.0748452	9.70877	0.151434	0.0225	0.000350948
2011-06-30	1.28809	0.19707	0.00253843	8.61459	0.110963	9.61163	0.123806	0.0225	0.000289819
2011-07-01	1.21263	0.158	0.00191596	13	0.157642	9.5	0.1152	0.0225	0.000272843
2011-07-02	1.18394	0.158	0.00187063	13	0.153913	9.5	0.112475	0.0225	0.000266387
2011-07-03	0.957092	0.151331	0.00144838	18.9282	0.18116	9.55187	0.0914202	0.0225	0.000215346
2011-07-04	0.801292	0.149	0.00119393	21	0.168271	9.57	0.0766837	0.0225	0.000180291
2011-07-05	0.649169	0.167245	0.0010857	18.335	0.119025	9.67865	0.0628308	0.0225	0.000146063
2011-07-06	0.585552	0.1935	0.00113304	14.5	0.0849051	9.835	0.0575891	0.0225	0.000131749
2011-07-07	0.490725	0.1935	0.000949553	14.5	0.0711551	9.835	0.0482628	0.0225	0.000110413
2011-07-08	0.412825	0.233918	0.000965673	8.59622	0.0354873	10.0757	0.041595	0.0225	9.28856e-05
2011-07-09	0.337354	0.238	0.000802902	8	0.0269883	10.1	0.0340727	0.0225	7.59046e-05
2011-07-10	0.261148	0.223526	0.000583733	8.85986	0.0231374	9.94236	0.0259643	0.0225	5.87584e-05
2011-07-11	0.196076	0.1875	0.000367642	11	0.0215683	9.55	0.0187252	0.0225	4.4117e-05
2011-07-12	0.134346	0.1875	0.000251899	11	0.0147781	9.55	0.0128301	0.0225	3.02279e-05
2011-07-13	0.111525	0.1875	0.00020911	11	0.0122678	9.55	0.0106507	0.0225	2.50932e-05
2011-07-14	3.31033	0.1875	0.00620688	11	0.364137	9.55	0.316137	0.0225	0.000744825
2011-07-15	3.86265	0.181941	0.00702775	11.3302	0.437646	9.48946	0.366544	0.0225	0.000869095
2011-07-16	2.40927	0.137	0.0033007	14	0.337298	9	0.216834	0.0225	0.000542085
2011-07-17	1.95867	0.137	0.00268338	14	0.274214	9	0.17628	0.0225	0.000440701
2011-07-18	7.65813	0.188854	0.0144627	0.791909	0.0606454	8.70649	0.666754	0.0225	0.00172308
2011-07-19	2.49232	0.19	0.0047354	0.5	0.0124616	8.7	0.216832	0.0225	0.000560772
2011-07-20	1.29104	0.325085	0.00419698	5.27573	0.0681118	8.84555	0.1142	0.0225	0.000290484
2011-07-21	0.709813	0.3385	0.00240272	5.75	0.0408142	8.86	0.0628894	0.0225	0.000159708
2011-07-22	0.587219	0.3385	0.00198774	5.75	0.0337651	8.86	0.0520276	0.0225	0.000132124
2011-07-23	0.557633	0.3385	0.00188759	5.75	0.0320639	8.86	0.0494063	0.0225	0.000125467
2011-07-24	0.522488	0.423349	0.00221194	8.7497	0.0457161	8.95142	0.0467701	0.0225	0.00011756
2011-07-25	0.334485	0.487	0.00162894	11	0.0367934	9.02	0.0301706	0.0225	7.52591e-05
2011-07-26	0.253419	0.466823	0.00118302	10.5027	0.0266158	8.93759	0.0226495	0.0225	5.70193e-05
2011-07-27	9.91731	0.345	0.0342147	7.5	0.743798	8.44	0.837021	0.0225	0.0022314
2011-07-28	3.1874	0.345	0.0109965	7.5	0.239055	8.44	0.269016	0.0225	0.000717164
2011-07-29	1.68868	0.332209	0.00560996	7.18473	0.121327	8.38776	0.141643	0.0225	0.000379954
2011-07-30	1.01601	0.203	0.00206249	4	0.0406403	7.86	0.0798582	0.0225	0.000228602
2011-07-31	0.703772	0.203	0.00142866	4	0.0281509	7.86	0.0553165	0.0225	0.000158349
2011-08-01	0.549502	0.214597	0.00117921	7.31343	0.0401874	8.10188	0.04452	0.0299552	0.000164604
2011-08-02	0.721827	0.2205	0.00159163	9	0.0649645	8.225	0.0593703	0.03375	0.000243617
2011-08-03	0.577333	0.2205	0.00127302	9	0.0519599	8.225	0.0474856	0.03375	0.00019485
2011-08-04	0.358539	0.2205	0.000790578	9	0.0322685	8.225	0.0294898	0.03375	0.000121007
2011-08-05	0.248587	0.2205	0.000548135	9	0.0223728	8.225	0.0204463	0.03375	8.38982e-05
2011-08-06	0.178802	0.2205	0.000394257	9	0.0160921	8.225	0.0147064	0.03375	6.03455e-05
2011-08-07	0.070842	0.2205	0.000156207	9	0.00637578	8.225	0.00582675	0.03375	2.39092e-05
2011-08-08	0.0357084	0.2205	7.8737e-05	9	0.00321376	8.225	0.00293702	0.03375	1.20516e-05
2012-05-05	0.663879	0.338186	0.00224515	22.0348	0.146284	6.85952	0.0455389	0.0344892	0.000228967
2012-05-06	10.9464	0.338186	0.0370193	22.0348	2.41202	6.85952	0.750872	0.0344892	0.00377534
2012-05-07	2.70558	0.353	0.00955071	23	0.622284	7.16	0.19372	0.036	0.00097401
2012-05-08	1.39114	0.212551	0.00295688	11.0299	0.153442	7.93673	0.110411	0.036	0.000500812
2012-05-09	0.951803	0.089	0.000847104	0.5	0.00475901	8.62	0.0820454	0.036	0.000342649
2012-05-10	0.751413	0.089	0.000668757	0.5	0.00375706	8.62	0.0647718	0.036	0.000270509
2012-05-11	0.471703	0.089	0.000419816	0.5	0.00235852	8.62	0.0406608	0.036	0.000169813
2012-05-12	0.356458	0.089	0.000317248	0.5	0.00178229	8.62	0.0307267	0.036	0.000128325
2012-05-13	0.359064	0.120144	0.000431394	4.39302	0.0157737	8.79968	0.0315964	0.036	0.000129263
2012-05-14	0.32418	0.141	0.000457094	7	0.0226926	8.92	0.0289169	0.036	0.000116705
2012-05-15	0.250382	0.119941	0.000300309	5.16875	0.0129416	9.73491	0.0243744	0.036	9.01374e-05
2012-05-16	0.203869	0.095	0.000193676	3	0.00611607	10.7	0.021814	0.036	7.33928e-05
2012-05-17	0.200408	0.095	0.000190387	3	0.00601223	10.7	0.0214436	0.036	7.21468e-05
2012-05-18	0.171224	0.095	0.000162663	3	0.00513671	10.7	0.0183209	0.036	6.16406e-05
2012-05-19	0.118604	0.095	0.000112673	3	0.00355811	10.7	0.0126906	0.036	4.26973e-05
2012-05-20	0.116276	0.095	0.000110462	3	0.00348828	10.7	0.0124415	0.036	4.18594e-05
2012-05-21	0.0888313	0.095	8.43897e-05	3	0.00266494	10.7	0.00950495	0.036	3.19793e-05
2012-05-22	0.175081	0.095	0.000166327	3	0.00525243	10.7	0.0187337	0.036	6.30291e-05
2012-05-23	0.118887	0.103005	0.000122459	15.521	0.0184523	10.5461	0.0125379	0.036	4.27992e-05
2012-05-24	0.601496	0.127257	0.000765444	53.4528	0.321517	10.0797	0.0606289	0.036	0.000216539
2012-05-25	1.04114	0.134	0.00139513	64	0.66633	9.95	0.103593	0.036	0.00037481
2012-05-26	1.95327	0.134	0.00261738	64	1.25009	9.95	0.19435	0.036	0.000703175
2012-05-27	1.6651	0.134	0.00223123	64	1.06566	9.95	0.165677	0.036	0.000599435
2012-05-28	3.44096	0.126384	0.00434882	54.1299	1.86259	9.93757	0.341948	0.036	0.00123875
2012-05-29	1.81319	0.085	0.00154121	0.5	0.00906595	9.87	0.178962	0.036	0.000652749
2012-05-30	1.22671	0.085	0.0010427	0.5	0.00613354	9.87	0.121076	0.036	0.000441615
2012-05-31	0.950715	0.078123	0.000742727	0.5	0.00475357	9.79498	0.0931223	0.036	0.000342257
2012-06-01	0.786956	0.074	0.000582347	0.5	0.00393478	9.75	0.0767282	0.036	0.000283304
2012-06-02	0.635455	0.074	0.000470236	0.5	0.00317727	9.75	0.0619568	0.036	0.000228764
2012-06-03	0.480841	0.074	0.000355822	0.5	0.0024042	9.75	0.046882	0.036	0.000173103
2012-06-04	0.405283	0.074	0.000299909	0.5	0.00202641	9.75	0.0395151	0.036	0.000145902
2012-06-05	0.332121	0.0819984	0.000272334	0.710485	0.00235967	9.43848	0.0313472	0.036	0.000119564
2012-06-06	0.271362	0.093	0.000252367	1	0.00271362	9.01	0.0244497	0.036	9.76904e-05
2012-06-07	0.229802	0.093	0.000213716	1	0.00229802	9.01	0.0207052	0.036	8.27288e-05
2012-06-08	0.195191	0.093	0.000181528	1	0.00195191	9.01	0.0175868	0.036	7.02689e-05
2012-06-09	0.145986	0.093	0.000135767	1	0.00145986	9.01	0.0131533	0.036	5.2555e-05
2012-06-10	0.119846	0.093	0.000111457	1	0.00119846	9.01	0.0107981	0.036	4.31445e-05
2012-06-11	0.0902055	0.213139	0.000192263	5.95418	0.005371	8.04393	0.00725607	0.036	3.2474e-05
2012-06-12	0.0297855	0.287	8.54844e-05	9	0.0026807	7.45	0.00221902	0.036	1.07228e-05
2012-06-13	0.0640887	0.287	0.000183934	9	0.00576798	7.45	0.0047746	0.036	2.30719e-05
2012-06-17	1.66438	0.481	0.00800567	17	0.282945	5.89	0.098032	0.036	0.000599177
2012-06-18	13.8131	0.481	0.0664411	17	2.34823	5.89	0.813592	0.036	0.00497272
2012-06-19	9.3286	0.481	0.0448706	17	1.58586	5.89	0.549455	0.036	0.0033583
2012-06-20	4.74523	0.481	0.0228246	17	0.806689	5.89	0.279494	0.036	0.00170828
2012-06-21	2.54581	0.481	0.0122453	17	0.432787	5.89	0.149948	0.036	0.000916491
2012-06-22	0.298067	0.481	0.0014337	17	0.0506714	5.89	0.0175562	0.036	0.000107304
2012-06-23	0.0853183	0.481	0.000410381	17	0.0145041	5.89	0.00502525	0.036	3.07146e-05
2012-06-24	0.136296	0.481	0.000655584	17	0.0231703	5.89	0.00802784	0.036	4.90666e-05
2012-06-25	0.115976	0.481	0.000557844	17	0.0197159	5.89	0.00683098	0.036	4.17513e-05
2012-06-26	0.0669285	0.481	0.000321926	17	0.0113779	5.89	0.00394209	0.036	2.40943e-05
2012-06-27	0.0975269	0.481	0.000469104	17	0.0165796	5.89	0.00574433	0.036	3.51097e-05
2012-06-28	0.052446	0.481	0.000252265	17	0.00891583	5.89	0.00308907	0.036	1.88806e-05
2012-06-29	0.0256604	0.481	0.000123427	17	0.00436227	5.89	0.0015114	0.036	9.23775e-06
2012-06-30	0.0262108	0.481	0.000126074	17	0.00445584	5.89	0.00154382	0.036	9.43589e-06
2012-07-01	0.0230071	0.481	0.000110664	17	0.00391121	5.89	0.00135512	0.036	8.28257e-06
2012-07-02	0.00675246	0.481	3.24793e-05	17	0.00114792	5.89	0.00039772	0.036	2.43089e-06
2013-04-09	0.00702518	0.0617643	4.33905e-06	2.8952	0.000203393	5.28857	0.000371531	0.0345	2.42369e-06
2013-04-10	1.03104	0.0617643	0.000636817	2.8952	0.0298508	5.28857	0.0545274	0.0345	0.00035571
2013-04-11	0.752485	0.0617643	0.000464767	2.8952	0.0217859	5.28857	0.0397956	0.0345	0.000259607
2013-04-12	0.490151	0.0617643	0.000302738	2.8952	0.0141908	5.28857	0.0259219	0.0345	0.000169102
2013-04-13	0.498573	0.0617643	0.00030794	2.8952	0.0144347	5.28857	0.0263674	0.0345	0.000172008
2013-04-14	0.749641	0.0617643	0.00046301	2.8952	0.0217036	5.28857	0.0396452	0.0345	0.000258626
2013-04-15	2.13342	0.0617643	0.00131769	2.8952	0.0617667	5.28857	0.112827	0.0345	0.000736029
2013-04-16	2.94652	0.0617643	0.0018199	2.8952	0.0853077	5.28857	0.155829	0.0345	0.00101655
2013-04-19	1.95543	0.0617643	0.00120775	2.8952	0.0566135	5.28857	0.103414	0.0345	0.000674622
2013-04-20	1.67964	0.0617643	0.00103742	2.8952	0.048629	5.28857	0.0888289	0.0345	0.000579476
2013-04-21	0.865456	0.0617643	0.000534543	2.8952	0.0250567	5.28857	0.0457702	0.0345	0.000298582
2013-04-22	0.248339	0.0617643	0.000153385	2.8952	0.00718992	5.28857	0.0131336	0.0345	8.56771e-05
2013-04-23	0.0706518	0.0617643	4.36375e-05	2.8952	0.00204551	5.28857	0.00373646	0.0345	2.43749e-05
2013-04-24	0.595202	0.0617643	0.000367622	2.8952	0.0172323	5.28857	0.0314776	0.0345	0.000205345
2013-04-25	0.302431	0.064	0.000193556	3	0.00907294	5.48	0.0165732	0.0345	0.000104339
2013-04-29	1.9219	0.064	0.00123002	3	0.057657	5.48	0.10532	0.0345	0.000663056
2013-04-30	0.702691	0.064	0.000449722	3	0.0210807	5.48	0.0385074	0.0345	0.000242428
2013-05-01	0.90243	0.064	0.000577555	3	0.0270729	5.48	0.0494531	0.0345	0.000311338
2013-05-02	0.810048	0.064	0.000518431	3	0.0243014	5.48	0.0443906	0.0345	0.000279467
2013-05-03	0.804406	0.064	0.00051482	3	0.0241322	5.48	0.0440815	0.0345	0.00027752
2013-05-04	0.390895	0.0653727	0.000255538	2.45093	0.00958054	5.67767	0.0221937	0.0345	0.000134859
2013-05-07	0.657377	0.067682	0.000444926	1.52722	0.0100396	6.0102	0.0395097	0.0345	0.000226795
2013-05-08	0.475964	0.069	0.000328415	1	0.00475964	6.2	0.0295097	0.0345	0.000164207
2013-05-09	0.388028	0.069	0.00026774	1	0.00388028	6.2	0.0240578	0.0345	0.00013387
2013-05-10	0.389846	0.069	0.000268994	1	0.00389846	6.2	0.0241705	0.0345	0.000134497
2013-05-11	0.254911	0.069	0.000175889	1	0.00254911	6.2	0.0158045	0.0345	8.79444e-05
2013-05-12	0.313135	0.069	0.000216063	1	0.00313135	6.2	0.0194144	0.0345	0.000108032
2013-05-13	0.341832	0.0815	0.000278593	3.5	0.0119641	6.32	0.0216038	0.0345	0.000117932
2013-05-14	0.264625	0.0815	0.000215669	3.5	0.00926187	6.32	0.0167243	0.0345	9.12956e-05
2013-05-15	0.170312	0.0815	0.000138804	3.5	0.00596092	6.32	0.0107637	0.0345	5.87577e-05
2013-05-16	0.209932	0.0815	0.000171094	3.5	0.00734761	6.32	0.0132677	0.0345	7.24265e-05
2013-05-17	0.169283	0.094	0.000159126	6	0.010157	6.44	0.0109018	0.0345	5.84028e-05
2013-05-18	0.166991	0.094	0.000156971	6	0.0100194	6.44	0.0107542	0.0345	5.76118e-05
2013-05-19	0.203588	0.094	0.000191373	6	0.0122153	6.44	0.0131111	0.0345	7.02378e-05
2013-05-20	0.186009	0.094	0.000174848	6	0.0111605	6.44	0.011979	0.0345	6.41731e-05
2013-05-21	0.129574	0.094	0.0001218	6	0.00777446	6.44	0.00834459	0.0345	4.47031e-05
2013-05-22	0.169153	0.094	0.000159004	6	0.0101492	6.44	0.0108935	0.0345	5.83579e-05
2013-05-23	0.231979	0.094	0.000218061	6	0.0139188	6.44	0.0149395	0.0345	8.00329e-05
2013-05-24	0.2947	0.094	0.000277018	6	0.017682	6.44	0.0189787	0.0345	0.000101671
2013-05-25	0.319657	0.094	0.000300478	6	0.0191794	6.44	0.0205859	0.0345	0.000110282
2013-05-26	0.279406	0.112664	0.000314789	2.41084	0.00673603	6.64099	0.0185554	0.0345	9.63952e-05
2013-05-27	0.271335	0.12	0.000325602	1	0.00271335	6.72	0.0182337	0.0345	9.36106e-05
2013-05-28	0.254752	0.12	0.000305702	1	0.00254752	6.72	0.0171193	0.0345	8.78893e-05
2013-05-29	0.209856	0.12	0.000251827	1	0.00209856	6.72	0.0141023	0.0345	7.24003e-05
2013-05-30	0.210737	0.110785	0.000233466	0.799684	0.00168523	6.86423	0.0144655	0.0345	7.27044e-05
2013-05-31	0.218834	0.097	0.000212269	0.5	0.00109417	7.08	0.0154935	0.0345	7.54978e-05
2013-06-01	0.165966	0.097	0.000160987	0.5	0.000829829	7.08	0.0117504	0.0345	5.72582e-05
2013-06-02	0.125872	0.097	0.000122096	0.5	0.000629362	7.08	0.00891177	0.0345	4.3426e-05
2013-06-03	0.166589	0.097	0.000161591	0.5	0.000832944	7.08	0.0117945	0.0345	5.74731e-05
2013-06-04	0.171896	0.097	0.000166739	0.5	0.000859481	7.08	0.0121703	0.0345	5.93042e-05
2013-06-05	0.348934	0.097	0.000338466	0.5	0.00174467	7.08	0.0247045	0.0345	0.000120382
2013-06-06	0.427134	0.12689	0.00054199	3.99776	0.0170758	6.74294	0.0288014	0.0345	0.000147361
2013-06-07	0.388492	0.144	0.000559428	6	0.0233095	6.55	0.0254462	0.0345	0.00013403
2013-06-08	0.334482	0.144	0.000481654	6	0.0200689	6.55	0.0219086	0.0345	0.000115396
2013-06-09	0.658223	0.144	0.000947841	6	0.0394934	6.55	0.0431136	0.0345	0.000227087
2013-06-10	0.683281	0.159004	0.00108645	7.3893	0.0504897	6.40065	0.0437344	0.0345	0.000235732
2013-06-12	0.597717	0.252	0.00150625	16	0.0956346	5.475	0.032725	0.0345	0.000206212
2013-06-14	1.99044	0.36	0.00716558	26	0.517514	4.4	0.0875793	0.0345	0.000686702
2013-06-15	0.0577582	0.36	0.00020793	26	0.0150171	4.4	0.00254136	0.0345	1.99266e-05
2013-06-21	3.74211	0.36	0.0134716	26	0.972947	4.4	0.164653	0.0345	0.00129103
2013-06-22	5.86875	0.36	0.0211275	26	1.52587	4.4	0.258225	0.0345	0.00202472
2013-06-23	13.322	0.36	0.0479591	26	3.46371	4.4	0.586167	0.0345	0.00459608
2013-06-24	3.14702	0.336753	0.0105977	23.8375	0.75017	4.50092	0.141645	0.0345	0.00108572
2013-06-25	1.63622	0.231	0.00377966	14	0.22907	4.96	0.0811563	0.0345	0.000564494
2013-06-26	0.790194	0.231	0.00182535	14	0.110627	4.96	0.0391936	0.0345	0.000272617
2013-06-27	2.51737	0.102	0.00256772	2	0.0503474	5.52	0.138959	0.0345	0.000868493
2013-06-28	1.5943	0.102	0.00162618	2	0.0318859	5.52	0.0880052	0.0345	0.000550032
2013-06-29	1.29245	0.102	0.0013183	2	0.025849	5.52	0.0713433	0.0345	0.000445896
2013-06-30	0.270413	0.102	0.000275821	2	0.00540826	5.52	0.0149268	0.0345	9.32925e-05
2013-07-05	0.101741	0.102	0.000103776	2	0.00203482	5.52	0.00561611	0.0345	3.51007e-05
				663				663

## Sheet: Stormwater (mg L-1)
Date	Drainage Depth (mm)	TP concentration (mg/L)	TP Load (kg/ha)	TSS (mg/L)	TSS Load (kg/ha)	NO3 (mg/L)	NO3 Load (kg/ha)	NH4 (mg/L)	NH4 Load (kg/ha)
2007-06-01	0.622516	0.19	0.00118278	18.67	0.116224	0.104	0.000647417	0.394	0.00245271
2007-06-02	1.61339	0.19	0.00306544	18.67	0.30122	0.104	0.00167792	0.394	0.00635675
2007-06-03	1.13485	0.19	0.00215621	18.67	0.211876	0.104	0.00118024	0.394	0.00447129
2007-06-04	0.854914	0.190495	0.00162857	19.6604	0.168079	0.0995929	0.000851434	0.388305	0.00331968
2007-06-07	0.91402	0.175	0.00159953	5	0.045701	0.015	0.000137103	0.05	0.00045701
2007-06-10	1.13104	0.108	0.00122153	43	0.486349	0.137	0.00154953	0.292	0.00330265
2007-06-11	1.27914	0.108	0.00138147	43	0.550031	0.137	0.00175243	0.292	0.0037351
2007-06-12	0.0765801	0.108	8.27065e-05	43	0.0329295	0.137	0.000104915	0.292	0.000223614
2007-06-16	0.601514	0.896	0.00538956	61	0.366923	0.015	9.0227e-05	0.39	0.0023459
2007-06-17	0.530391	0.897365	0.00475954	164.25	0.871168	0.0291003	0.000154345	0.354522	0.00188035
2007-06-18	4.53242	0.899	0.0407464	288	13.0534	0.046	0.00208491	0.312	0.0141411
2007-06-19	1.72549	0.429593	0.00741258	86.9483	1.50028	0.0243135	0.000419528	0.474299	0.00818398
2007-06-20	0.0541857	0.228	0.000123544	0.604	0.000327282	0.015	8.12786e-06	0.544	0.00029477
2007-06-21	0.946402	0.228	0.0021578	0.604	0.00571627	0.015	0.00014196	0.544	0.00514843
2007-06-22	0.331154	0.228	0.00075503	0.604	0.00200017	0.015	4.9673e-05	0.544	0.00180148
2007-07-02	0.767288	0.185	0.00141948	143	1.09722	0.015	0.000115093	0.581	0.00445794
2007-07-03	0.291002	0.185	0.000538354	143	0.416133	0.015	4.36503e-05	0.581	0.00169072
2007-07-11	0.156061	0.179	0.000279349	34.21	0.0533883	0.015	2.34091e-05	0.4345	0.000678083
2007-07-13	0.0354021	0.644	0.000227989	53.06	0.0187843	0.015	5.31031e-06	0.148	5.23951e-05
2007-07-14	1.34763	0.644	0.00867875	53.06	0.715054	0.015	0.000202145	0.148	0.0019945
2007-07-26	2.26276	0.227	0.00513646	304	6.87878	0.015	0.000339414	0.5	0.0113138
2007-07-27	3.79678	0.227	0.00861869	304	11.5422	0.015	0.000569517	0.5	0.0189839
2007-07-28	1.08052	0.227	0.00245279	304	3.28479	0.015	0.000162078	0.5	0.00540261
2007-07-29	0.0138439	0.227	3.14258e-05	304	0.0420856	0.015	2.07659e-06	0.5	6.92197e-05
2007-08-04	1.08728	0.209	0.00227242	170	1.84838	0.015	0.000163093	0.121	0.00131561
2007-08-05	1.08282	0.209	0.00226309	170	1.84079	0.015	0.000162423	0.121	0.00131021
2007-08-06	0.136775	0.209	0.000285859	170	0.232517	0.015	2.05162e-05	0.121	0.000165497
2007-08-11	4.51537	0.343	0.0154877	200	9.03075	0.031	0.00139977	0.369	0.0166617
2007-08-12	1.4741	0.274745	0.00405001	198.357	2.92398	0.093116	0.00137262	0.311579	0.00459298
2007-08-13	0.117976	0.154	0.000181684	195.45	0.230585	0.203	0.000239492	0.21	0.000247751
2007-08-18	2.19574	0.478	0.0104956	213.76	4.69361	0.109	0.00239336	0.13	0.00285446
2007-08-19	1.67647	0.478	0.00801351	213.76	3.58361	0.109	0.00182735	0.13	0.00217941
2007-08-20	2.53904	0.478	0.0121366	213.76	5.42746	0.109	0.00276756	0.13	0.00330076
2007-08-21	7.39027	0.478	0.0353255	213.76	15.7974	0.109	0.00805539	0.13	0.00960735
2007-08-22	2.63191	0.478	0.0125805	213.76	5.62597	0.109	0.00286878	0.13	0.00342148
2007-08-23	2.36789	0.478	0.0113185	213.76	5.06161	0.109	0.002581	0.13	0.00307826
2007-08-24	1.5744	0.478	0.00752562	213.76	3.36543	0.109	0.00171609	0.13	0.00204672
2007-08-25	0.785662	0.478	0.00375547	213.76	1.67943	0.109	0.000856372	0.13	0.00102136
2007-08-28	1.94011	0.478	0.00927371	213.76	4.14717	0.109	0.00211472	0.13	0.00252214
2007-08-29	0.939284	0.478	0.00448978	213.76	2.00781	0.109	0.00102382	0.13	0.00122107
2007-09-06	0.557958	0.478	0.00266704	213.76	1.19269	0.109	0.000608174	0.13	0.000725345
2007-09-07	2.30339	0.478	0.0110102	213.76	4.92374	0.109	0.0025107	0.13	0.00299441
2007-09-08	0.235812	0.478	0.00112718	213.76	0.504072	0.109	0.000257035	0.13	0.000306556
2007-09-17	1.8896	0.802	0.0151546	232.07	4.3852	0.015	0.00028344	0.05	0.0009448
2007-09-18	4.20159	0.688097	0.028911	246.208	10.3447	0.015	0.000630238	0.05	0.00210079
2007-09-19	2.6243	0.577687	0.0151602	259.913	6.82089	0.015	0.000393645	0.05	0.00131215
2007-09-20	5.19085	0.436	0.0226321	277.5	14.4046	0.015	0.000778627	0.05	0.00259542
2007-09-21	1.53655	0.528459	0.00812002	261.67	4.02069	0.0152488	0.000234305	0.05	0.000768274
2007-10-02	1.38124	0.11	0.00151937	45.12	0.623216	0.36	0.00497247	0.05	0.000690621
2007-10-03	0.641286	0.11	0.000705415	45.12	0.289348	0.36	0.00230863	0.05	0.000320643
2007-10-05	4.11072	0.117399	0.00482593	66.1429	2.71895	0.375071	0.0154181	0.05	0.00205536
2007-10-06	2.08157	0.137	0.00285175	121.84	2.53619	0.415	0.00863852	0.05	0.00104079
2007-10-07	1.84726	0.137	0.00253074	121.84	2.2507	0.415	0.00766612	0.05	0.000923629
2007-10-08	5.67852	0.137	0.00777957	121.84	6.91871	0.415	0.0235658	0.05	0.00283926
2007-10-09	1.71847	0.137	0.00235431	121.84	2.09379	0.415	0.00713166	0.05	0.000859236
2009-04-01	2.56788	0.198648	0.00510105	16.7452	0.429996	2.59281	0.0665804	0.208699	0.00535915
2009-04-02	2.44453	0.099	0.00242008	12	0.293343	3.39	0.0828695	0.11	0.00268898
2009-04-03	2.39633	0.078253	0.0018752	14.8227	0.3552	2.88771	0.0691988	0.203907	0.00488628
2009-04-04	2.24742	0.0622074	0.00139806	16.8819	0.379407	2.48089	0.0557561	0.282734	0.00635423
2009-04-05	2.44254	0.0865	0.00211279	11.085	0.270755	2.7	0.0659485	0.2975	0.00726655
2009-04-06	2.35913	0.0986881	0.00232818	8.17658	0.192896	2.80993	0.0662899	0.304908	0.00719318
2009-04-07	1.84616	0.112	0.0020677	5	0.0923082	2.93	0.0540926	0.313	0.00577849
2009-04-08	1.32621	0.11585	0.00153641	9.81211	0.130129	3.07436	0.0407725	0.219645	0.00291296
2009-04-09	0.780834	0.114854	0.000896819	14.9011	0.116353	2.95776	0.0230952	0.248471	0.00194014
2009-04-10	0.24271	0.113	0.000274263	22.83	0.0554107	2.76	0.0066988	0.301	0.000730558
2009-04-19	0.470657	0.355	0.00167083	69.86	0.328801	1.15	0.00541255	0.149	0.000701279
2009-04-20	0.764802	0.355	0.00271505	69.86	0.534291	1.15	0.00879523	0.149	0.00113956
2009-04-21	0.622793	0.326809	0.00203534	61.5471	0.383311	0.99619	0.0062042	0.157345	0.00097993
2009-04-22	0.497529	0.256884	0.00127807	40.9274	0.203626	0.614677	0.00305819	0.178042	0.000885812
2009-04-23	0.369157	0.23	0.000849061	33	0.121822	0.468	0.00172765	0.186	0.000686632
2009-04-24	0.237995	0.23	0.000547388	33	0.0785383	0.468	0.00111382	0.186	0.00044267
2009-04-25	0.103118	0.23	0.000237171	33	0.0340289	0.468	0.000482591	0.186	0.000191799
2009-04-26	3.84146	0.23	0.00883536	33	1.26768	0.468	0.017978	0.186	0.00714512
2009-04-27	1.20364	0.23	0.00276837	33	0.397201	0.468	0.00563303	0.186	0.00223877
2009-04-29	3.20257	0.186	0.00595677	29.515	0.945237	0.864	0.0276702	0.1845	0.00590873
2009-04-30	2.5815	0.186	0.0048016	29.515	0.761931	0.864	0.0223042	0.1845	0.00476287
2009-05-04	0.0180235	0.186	3.35237e-05	29.515	0.00531964	0.864	0.000155723	0.1845	3.32534e-05
2009-05-05	1.35648	0.184256	0.0024994	29.3769	0.398491	0.879698	0.0119329	0.184441	0.0025019
2009-05-08	0.262873	0.134	0.00035225	34.515	0.0907308	0.9265	0.00243552	0.25	0.000657184
2009-05-09	0.557107	0.134	0.000746524	34.515	0.192286	0.9265	0.0051616	0.25	0.00139277
2009-05-13	0.642858	0.135675	0.0008722	43.0538	0.276775	0.563812	0.00362451	0.322483	0.00207311
2009-05-15	5.39609	0.216	0.0116556	43.5	2.3473	0.3215	0.0173484	0.368	0.0198576
2009-05-16	3.13295	0.216	0.00676717	43.5	1.36283	0.3215	0.0100724	0.368	0.0115292
2009-05-17	1.24387	0.216	0.00268676	43.5	0.541083	0.3215	0.00399904	0.368	0.00457744
2009-05-18	0.112871	0.216	0.000243801	43.5	0.0490989	0.3215	0.00036288	0.368	0.000415365
2009-05-20	0.0578107	0.216	0.000124871	43.5	0.0251476	0.3215	0.000185861	0.368	0.000212743
2009-05-21	4.07667	0.216	0.00880561	43.5	1.77335	0.3215	0.0131065	0.368	0.0150022
2009-05-22	0.387289	0.216	0.000836545	43.5	0.168471	0.3215	0.00124514	0.368	0.00142523
2009-05-31	0.215699	0.351	0.000757104	35.5	0.0765732	0.029	6.25528e-05	0.323	0.000696708
2009-06-01	0.00912537	0.351	3.20301e-05	35.5	0.00323951	0.029	2.64636e-06	0.323	2.94749e-05
2009-06-06	2.68987	0.824	0.0221646	26	0.699367	0.008	0.00021519	0.193	0.00519146
2009-06-07	0.234968	0.824	0.00193614	26	0.0610918	0.008	1.87975e-05	0.193	0.000453489
2009-06-08	8.11969	0.479782	0.0389568	54.7237	4.4434	0.0631319	0.00512611	0.425341	0.0345363
2009-06-09	3.39279	0.287	0.0097373	11	0.373206	0.084	0.00284994	0.321	0.0108908
2009-06-10	1.13432	0.321391	0.0036456	11.677	0.132455	0.0737099	0.000836108	0.332915	0.00377633
2009-06-16	2.03687	0.414	0.00843264	13.5	0.274977	0.046	0.00093696	0.365	0.00743457
2009-06-17	0.896582	0.414	0.00371185	13.5	0.121039	0.046	0.000412428	0.365	0.00327252
2009-06-21	2.31864	0.414	0.00959916	13.5	0.313016	0.046	0.00106657	0.365	0.00846303
2009-06-22	3.1035	0.414	0.0128485	13.5	0.418972	0.046	0.00142761	0.365	0.0113278
2009-06-23	0.278297	0.414	0.00115215	13.5	0.0375701	0.046	0.000128017	0.365	0.00101579
2009-06-26	0.150523	0.414	0.000623165	13.5	0.0203206	0.046	6.92405e-05	0.365	0.000549408
2009-06-27	4.97358	0.414	0.0205906	13.5	0.671433	0.046	0.00228785	0.365	0.0181536
2009-06-28	1.77561	0.414	0.00735101	13.5	0.239707	0.046	0.000816779	0.365	0.00648096
2009-06-29	0.213875	0.414	0.000885442	13.5	0.0288731	0.046	9.83825e-05	0.365	0.000780644
2009-07-05	0.430683	0.414	0.00178303	13.5	0.0581422	0.046	0.000198114	0.365	0.00157199
2009-08-20	2.87512	0.212323	0.00610456	47.0445	1.35259	0.438516	0.0126079	0.24662	0.00709063
2009-08-21	4.22466	0.251	0.0106039	6	0.25348	0.654	0.0276293	0.189	0.00798461
2009-08-22	2.4547	0.220904	0.00542252	2.32154	0.0569869	0.867351	0.0212909	0.215084	0.00527966
2009-08-23	0.335645	0.206	0.000691429	0.5	0.00167823	0.973	0.00326583	0.228	0.000765271
2009-08-25	4.6615	0.588334	0.0274252	16.8202	0.784075	0.220697	0.0102878	0.402781	0.0187757
2009-08-26	2.10854	0.402006	0.00847647	20.912	0.440939	0.0187649	0.000395665	0.257527	0.00543007
2009-08-27	2.14575	0.4155	0.00891561	20.11	0.431511	0.0158	0.000339029	0.302	0.00648018
2009-08-28	0.427706	0.4155	0.00177712	20.11	0.0860117	0.0158	6.75776e-05	0.302	0.00129167
2009-09-24	0.110266	0.4155	0.000458157	20.11	0.0221746	0.0158	1.74221e-05	0.302	0.000333004
2009-09-25	1.29031	0.4155	0.00536124	20.11	0.259481	0.0158	0.000203869	0.302	0.00389674
2009-09-26	1.09019	0.4155	0.00452975	20.11	0.219237	0.0158	0.00017225	0.302	0.00329238
2009-09-27	0.0661456	0.4155	0.000274835	20.11	0.0133019	0.0158	1.0451e-05	0.302	0.00019976
2009-10-01	11.9758	0.043	0.00514961	23	2.75444	0.132	0.0158081	0.0225	0.00269456
2009-10-02	4.29639	0.0760866	0.00326898	23	0.988171	0.27375	0.0117614	0.0296397	0.00127344
2009-10-03	1.99692	0.141276	0.00282116	22.4701	0.44871	0.591072	0.0118032	0.0457457	0.000913505
2009-10-04	1.79617	0.206	0.0037001	12	0.21554	1.62	0.0290979	0.1	0.00179617
2009-10-05	2.40471	0.159	0.00382349	35	0.841649	0.206	0.00495371	0.106	0.00254899
2009-10-06	6.30366	0.157706	0.00994125	35.0602	2.21007	0.204917	0.0129172	0.105594	0.00665627
2009-10-07	2.91336	0.0935984	0.00272686	27.6499	0.805542	1.29676	0.0377792	0.200488	0.00584095
2009-10-08	2.60073	0.122	0.00317289	12	0.312087	2.9	0.0754211	0.368	0.00957068
2009-10-09	1.58231	0.122	0.00193041	12	0.189877	2.9	0.0458869	0.368	0.00582289
2009-10-12	0.994638	0.122	0.00121346	12	0.119357	2.9	0.0288445	0.368	0.00366027
2009-10-13	0.0573829	0.122	7.00071e-05	12	0.00688595	2.9	0.0016641	0.368	0.000211169
2009-10-14	0.598819	0.167	0.00100003	19	0.113776	1.46	0.00874276	0.47	0.00281445
2009-10-15	3.33096	0.264523	0.00881114	21.402	0.712893	0.917138	0.0305495	0.273032	0.00909459
2009-10-16	1.50663	0.348608	0.00525224	22.2984	0.335954	0.483144	0.0072792	0.0604862	0.000911303
2009-10-17	0.473365	0.194	0.000918328	10	0.0473365	1.59	0.00752651	0.064	0.000302954
2009-10-20	0.0523007	0.244	0.000127614	26	0.0135982	1.93	0.0010094	0.218	0.000114016
2009-10-21	7.54836	0.270201	0.0203958	30.9907	2.33929	0.753435	0.056872	0.129415	0.00976867
2009-10-22	3.08449	0.188472	0.00581341	17.6363	0.54399	1.42248	0.0438761	0.0409817	0.00126408
2009-10-23	1.95644	0.137157	0.00268339	9.47129	0.1853	2.24504	0.0439228	0.0276449	0.000540854
2009-10-24	0.849519	0.139	0.00118083	15	0.127428	3.36	0.0285438	0.088	0.000747577
2009-10-25	0.876354	0.124049	0.00108711	11.0656	0.0969736	3.24197	0.0284111	0.155672	0.00136424
2009-10-29	2.64023	0.301236	0.00795334	51.5929	1.36217	0.335112	0.00884772	0.413869	0.0109271
2009-10-30	6.00366	0.294945	0.0177075	55.7507	3.34709	0.349229	0.0209666	0.196508	0.0117977
2009-10-31	3.64278	0.184	0.00670272	11	0.400706	1.95	0.0710343	0.052	0.00189425
2010-04-01	1.6269	0.36	0.00585683	5	0.0813448	2.66	0.0432755	0.666	0.0108351
2010-04-02	1.52826	0.426302	0.006515	8.01372	0.12247	2.75644	0.0421255	0.494218	0.00755294
2010-04-03	1.03554	0.47	0.00486704	10	0.103554	2.82	0.0292022	0.381	0.00394541
2010-04-04	0.85961	0.254722	0.00218961	18.0885	0.155491	2.83867	0.0244015	0.385978	0.0033179
2010-04-05	0.815054	0.124	0.00101067	23	0.187463	2.85	0.0232291	0.389	0.00317056
2010-04-06	0.997362	0.125207	0.00124877	13.8985	0.138618	2.87622	0.0286863	0.265536	0.00264835
2010-04-07	1.16131	0.152	0.0017652	12	0.139358	2.78	0.0322845	0.0225	0.000261295
2010-04-08	1.0659	0.174902	0.00186428	14.5049	0.154608	2.76211	0.0294413	0.0225	0.000239828
2010-04-09	0.592626	0.216	0.00128007	19	0.112599	2.73	0.0161787	0.0225	0.000133341
2010-04-10	0.00371882	0.216	8.03266e-06	19	0.000706577	2.73	0.000101524	0.0225	8.36736e-07
2010-04-12	1.0276	0.233	0.00239431	178	1.82913	1.75	0.017983	0.197	0.00202438
2010-04-13	21.9401	0.236287	0.0518416	168.051	36.8706	1.91177	0.419444	0.273388	0.0599815
2010-04-14	3.69786	0.271	0.0100212	63	2.32965	3.62	0.133863	1.08	0.0399369
2010-04-15	3.94926	0.238418	0.00941574	50.7816	2.0055	4.66729	0.184323	0.93338	0.0368616
2010-04-16	2.25164	0.159	0.00358011	21	0.472844	7.22	0.162568	0.576	0.0129694
2010-04-17	1.80949	0.152225	0.00275449	18.4835	0.334456	7.18322	0.129979	0.552384	0.0099953
2010-04-18	0.982925	0.124	0.00121883	8	0.078634	7.03	0.0690996	0.454	0.00446248
2010-04-19	1.20617	0.13354	0.00161072	15.5759	0.187872	6.65962	0.0803266	0.50647	0.00610891
2010-04-20	1.06607	0.158	0.00168439	35	0.373124	5.71	0.0608726	0.641	0.00683351
2010-04-21	0.152574	0.158	0.000241068	35	0.0534011	5.71	0.008712	0.641	0.000978002
2010-04-23	0.122114	0.1805	0.000220416	31	0.0378554	3.455	0.00421905	0.521	0.000636215
2010-04-24	2.42991	0.1805	0.00438599	31	0.753272	3.455	0.0839534	0.521	0.0126598
2010-04-25	1.01367	0.1805	0.00182968	31	0.314239	3.455	0.0350224	0.521	0.00528124
2010-04-29	0.931028	0.1805	0.00168051	31	0.288619	3.455	0.032167	0.521	0.00485066
2010-04-30	1.8612	0.1805	0.00335947	31	0.576973	3.455	0.0643046	0.521	0.00969688
2010-05-01	0.619687	0.1805	0.00111853	31	0.192103	3.455	0.0214102	0.521	0.00322857
2010-05-02	3.25423e-05	0.1805	5.87389e-08	31	1.00881e-05	3.455	1.12434e-06	0.521	1.69545e-07
2010-05-06	0.269789	0.203	0.000547671	27	0.072843	1.2	0.00323747	0.401	0.00108185
2010-05-07	3.57148	0.232958	0.00832004	18.0936	0.646208	0.70286	0.0251025	0.217204	0.00775739
2010-05-08	2.76518	0.24	0.00663644	16	0.442429	0.586	0.016204	0.174	0.00481142
2010-05-10	2.58116	0.175	0.00451703	20	0.516232	0.422	0.0108925	0.224	0.00578179
2010-05-11	6.30157	0.172985	0.0109008	21.2092	1.33651	0.5143	0.0324089	0.213924	0.0134805
2010-05-12	3.6679	0.165	0.00605204	26	0.953654	0.88	0.0322775	0.174	0.00638215
2010-05-13	2.43425	0.153024	0.00372499	23.006	0.560024	0.954851	0.0232435	0.186575	0.00454171
2010-05-14	1.16716	0.125	0.00145895	16	0.186746	1.13	0.0131889	0.216	0.00252107
2010-05-15	0.448005	0.124563	0.000558047	16.2186	0.0726603	1.26337	0.00565995	0.213595	0.000956916
2010-05-21	0.0332235	0.157	5.21609e-05	22	0.00730917	0.56	0.000186052	0.199	6.61148e-05
2010-05-22	2.0427	0.157	0.00320703	22	0.449393	0.56	0.0114391	0.199	0.00406497
2010-05-23	1.12323	0.157	0.00176347	22	0.24711	0.56	0.00629008	0.199	0.00223522
2010-05-26	0.482791	0.157	0.000757982	22	0.106214	0.56	0.00270363	0.199	0.000960755
2010-06-03	0.00119713	0.186	2.22666e-06	23	0.00027534	0.091	1.08939e-06	0.056	6.70394e-07
2010-06-04	0.941914	0.186296	0.00175475	22.9436	0.216109	0.091	0.000857142	0.0576087	0.000542625
2010-06-05	1.11771	0.207	0.00231365	19	0.212364	0.091	0.00101711	0.17	0.0019001
2010-06-06	0.2394	0.207	0.000495558	19	0.045486	0.091	0.000217854	0.17	0.00040698
2010-06-08	3.687	0.0706877	0.00260626	75.4794	2.78293	0.112192	0.00413654	0.139793	0.00515417
2010-06-09	0.813324	0.056	0.000455462	51	0.414795	0.133	0.00108172	0.181	0.00147212
2010-06-10	0.0265444	0.056	1.48649e-05	51	0.0135377	0.133	3.53041e-05	0.181	4.80455e-05
2010-06-11	31.0496	0.231	0.0717247	45	13.9723	0.176	0.0546474	0.307	0.0953224
2010-06-12	6.30005	0.19102	0.0120344	54.8311	3.45439	1.45011	0.0913578	1.04302	0.0657109
2010-06-13	5.13028	0.17	0.00872148	60	3.07817	2.12	0.108762	1.43	0.073363
2010-06-14	4.10257	0.178549	0.00732509	43.9708	1.80393	2.12	0.0869744	0.790433	0.032428
2010-06-15	2.99674	0.186	0.00557394	30	0.899023	2.12	0.063531	0.233	0.00698241
2010-06-16	2.46887	0.177452	0.00438107	32.137	0.793421	1.44329	0.0356331	0.316342	0.00781008
2010-06-17	1.56217	0.361456	0.00564656	22.7485	0.35537	1.71919	0.0268566	0.645829	0.0100889
2010-06-18	1.30663	0.43	0.00561849	19	0.248259	1.92	0.0250872	0.754	0.00985196
2010-06-21	0.914986	0.198192	0.00181343	71.8496	0.657414	1.35466	0.012395	0.868637	0.00794791
2010-06-23	16.7754	0.163482	0.0274247	61.3348	10.2892	0.969503	0.162638	0.572018	0.0959583
2010-06-24	5.62261	0.139638	0.00785129	28.1215	1.58116	2.18748	0.122994	0.755779	0.0424946
2010-06-25	5.65617	0.149	0.00842769	22	1.24436	3.02	0.170816	1.01	0.0571273
2010-06-26	2.92228	0.216401	0.00632384	23.5494	0.688181	2.50094	0.0730843	0.272464	0.00796215
2010-06-27	3.90695	0.236	0.00922039	24	0.937667	2.35	0.0918132	0.058	0.00226603
2010-06-28	1.85087	0.216001	0.0039979	19.0004	0.351671	1.65719	0.0306724	0.270842	0.00501293
2010-07-04	7.07648	0.252	0.0178327	100	7.07648	0.545	0.0385668	0.078	0.00551966
2010-07-05	5.48927	0.271048	0.0148786	53.0602	2.91262	0.631396	0.034659	0.200452	0.0110033
2010-07-06	3.27733	0.28	0.00917653	31	1.01597	0.672	0.0220237	0.258	0.00845552
2010-07-07	2.70468	0.375397	0.0101533	45.3096	1.22548	0.450202	0.0121765	0.178701	0.0048333
2010-07-10	11.3913	0.338	0.0385026	194	22.0991	0.216	0.0246052	0.231	0.0263139
2010-07-11	12.3197	0.276337	0.0340439	109.914	13.5411	0.456537	0.0562441	0.266163	0.0327906
2010-07-12	2.98854	0.217	0.00648514	29	0.866677	0.688	0.0205612	0.3	0.00896562
2010-07-13	1.30334	0.19679	0.00256483	27.7369	0.361505	1.06821	0.0139223	0.367578	0.00479079
2010-07-14	3.15037	0.222182	0.00699956	40.8352	1.28646	0.791067	0.0249215	0.238383	0.00750994
2010-07-15	1.91187	0.228	0.00435905	43	0.822102	0.713	0.0136316	0.212	0.00405316
2010-07-16	1.00169	0.415654	0.00416354	29.5124	0.295622	0.377569	0.00378206	0.545671	0.00546592
2010-07-17	0.627407	0.548	0.00343819	20	0.125481	0.141	0.000884644	0.781	0.00490005
2010-07-18	1.88939	0.34676	0.00655164	19.3487	0.365573	0.146861	0.00277478	0.586273	0.011077
2010-07-19	1.1543	0.239	0.00275877	19	0.219317	0.15	0.00173145	0.482	0.00556371
2010-07-20	0.36283	0.248955	0.000903282	26.6123	0.0965575	0.0668502	0.000242553	0.593257	0.00215251
2010-07-23	0.986395	0.442	0.00435986	81	0.79898	0.113	0.00111463	0.403	0.00397517
2010-07-24	2.03207	0.363156	0.00737958	40.8613	0.830329	0.127335	0.00258754	0.23026	0.00467904
2010-07-25	0.927376	0.332	0.00307889	25	0.231844	0.133	0.00123341	0.162	0.00150235
2010-07-26	0.317222	0.274419	0.000870518	68.6819	0.217874	0.0664843	0.000210903	0.174906	0.00055484
2010-07-27	2.31604	0.271077	0.00627824	65.0744	1.50715	0.0611556	0.00141639	0.181765	0.00420976
2010-07-28	2.68676	0.239	0.00642135	22	0.591086	0.008	0.00021494	0.256	0.00687809
2010-07-29	1.93058	0.247389	0.00477606	22.3545	0.431572	0.008	0.000154447	0.297356	0.00574071
2010-07-30	1.13028	0.31	0.00350388	25	0.282571	0.008	9.04227e-05	0.606	0.00684952
2010-07-31	0.347348	0.308618	0.00107198	24.9013	0.0864941	0.008	2.77879e-05	0.614639	0.00213494
2010-08-07	1.5062	0.247	0.00372031	20	0.30124	0.223	0.00335882	0.327	0.00492527
2010-08-08	0.93632	0.252204	0.00236144	21.1565	0.198092	0.16084	0.00150598	0.361116	0.0033812
2010-08-10	9.91896	0.238	0.0236071	77	7.6376	0.242	0.0240039	0.108	0.0107125
2010-08-11	3.68937	0.238	0.00878069	77	2.84081	0.242	0.00892827	0.108	0.00398452
2010-08-12	5.23894	0.297864	0.0156049	92.9015	4.86706	0.271932	0.0142464	0.140738	0.0073732
2010-08-13	15.4709	0.302	0.0467222	94	14.5427	0.274	0.0423903	0.143	0.0221234
2010-08-14	1.84418	0.244377	0.00450676	44.0142	0.8117	0.812736	0.0149883	0.206177	0.00380226
2010-08-15	1.42602	0.219	0.00312299	22	0.313725	1.05	0.0149732	0.234	0.00333689
2010-08-16	1.15552	0.206823	0.00238988	22	0.254214	1.68168	0.0194321	0.35653	0.00411977
2010-08-17	0.255471	0.203	0.000518607	22	0.0562037	1.88	0.00480286	0.395	0.00100911
2010-08-19	0.718926	0.263	0.00189078	96	0.690169	1.2	0.00862711	0.4392	0.00315752
2010-08-20	9.80398	0.251968	0.0247029	68.8805	6.75302	0.926047	0.0907894	0.30728	0.0301256
2010-08-21	3.05777	0.239	0.00730807	37	1.13137	0.604	0.0184689	0.1522	0.00465392
2010-08-22	0.918412	0.264326	0.0024276	45.9108	0.421651	0.609628	0.0055989	0.206181	0.00189359
2010-08-23	2.95691	0.293	0.00866376	56	1.65587	0.616	0.0182146	0.2673	0.00790383
2010-08-24	3.64511	0.259665	0.00946507	42.5734	1.55185	0.381267	0.0138976	0.178805	0.00651764
2010-08-25	1.91317	0.221	0.0042281	27	0.516555	0.109	0.00208535	0.07616	0.00145707
2010-08-26	0.996159	0.190902	0.00190169	24.4918	0.243977	0.549815	0.00547703	0.136821	0.00136295
2010-08-27	0.306471	0.173	0.000530194	23	0.0704883	0.812	0.00248854	0.1729	0.000529888
2010-08-30	2.56625	0.129	0.00331046	42	1.07782	1.02	0.0261757	0.0225	0.000577406
2010-08-31	7.71134	0.182293	0.0140572	42	3.23876	1.05807	0.0815911	0.101107	0.00779669
2010-09-01	3.66959	0.241	0.00884371	42	1.54123	1.1	0.0403655	0.1877	0.00688782
2010-09-02	5.40344	0.230657	0.0124634	36.3585	1.96461	1.05612	0.0570669	0.200675	0.0108434
2010-09-03	2.97204	0.208	0.00618185	24	0.71329	0.96	0.0285316	0.2291	0.00680895
2010-09-04	1.8926	0.187445	0.00354759	22.4189	0.4243	2.08788	0.0395153	0.279328	0.00528656
2010-09-06	1.23107	0.166	0.00204358	15	0.184661	1.45	0.0178506	0.2004	0.00246707
2010-09-07	3.14704	0.166	0.00522408	15	0.472055	1.45	0.045632	0.2004	0.00630666
2010-09-08	1.04934	0.163112	0.0017116	14.4224	0.151341	1.31139	0.0137609	0.18883	0.00198147
2010-09-09	0.892962	0.159	0.00141981	31	0.276818	1.38	0.0123229	0.25	0.00223241
2010-09-10	2.47873	0.159	0.00394119	31	0.768408	1.38	0.0342065	0.25	0.00619684
2010-09-11	1.7713	0.150845	0.00267192	24.5616	0.435061	1.11002	0.0196618	0.210941	0.0037364
2010-09-15	10.1563	0.179744	0.0182553	87.0286	8.83888	0.409502	0.0415903	0.18309	0.0185952
2010-09-16	8.96101	0.15138	0.0135652	65.5454	5.87353	0.758021	0.0679264	0.149758	0.0134198
2010-09-17	8.16298	0.128	0.0104486	43	3.51008	1.12	0.0914254	0.146	0.0119179
2010-09-18	2.77786	0.171254	0.0047572	37.2553	1.0349	1.74854	0.0485719	0.167965	0.00466583
2010-09-20	0.731861	0.196	0.00143445	66	0.483028	1.16	0.00848959	0.245	0.00179306
2010-09-21	6.19796	0.196	0.012148	66	4.09066	1.16	0.0718964	0.245	0.015185
2010-09-22	3.88356	0.169783	0.00659363	63.8152	2.4783	0.724506	0.0281366	0.159795	0.00620573
2010-09-23	13.143	0.16	0.0210289	63	8.28012	0.562	0.0738639	0.128	0.0168231
2010-09-24	5.32986	0.163953	0.00873844	40.9786	2.1841	1.8878	0.100617	0.13534	0.00721346
2010-09-25	3.82607	0.167	0.00638953	24	0.918256	2.91	0.111338	0.141	0.00539475
2010-09-26	2.86118	0.160985	0.00460608	21.995	0.629318	3.45135	0.0987494	0.245259	0.00701732
2010-09-27	2.55505	0.158	0.00403698	21	0.53656	3.72	0.0950478	0.297	0.0075885
2010-09-28	2.36303	0.193726	0.0045778	21	0.496236	3.49357	0.082554	0.382037	0.00902765
2010-09-29	0.746967	0.229	0.00171055	21	0.156863	3.27	0.0244258	0.466	0.00348086
2010-10-15	0.779905	0.2775	0.00216424	21	0.16378	1.885	0.0147012	0.266	0.00207455
2010-10-16	0.000662666	0.2775	1.8389e-06	21	0.00013916	1.885	1.24913e-05	0.266	1.76269e-06
2010-10-17	0.48909	0.2775	0.00135723	21	0.102709	1.885	0.00921936	0.266	0.00130098
2010-10-20	0.36609	0.126	0.000461273	14	0.0512526	1.61	0.00589404	0.052	0.000190367
2010-10-23	0.535298	0.242	0.00129542	23	0.123119	1.35	0.00722653	0.121	0.000647711
2010-10-24	4.48745	0.325069	0.0145873	96.0749	4.31132	0.442237	0.0198452	0.0366465	0.0016445
2010-10-25	2.15567	0.339	0.00730774	108.33	2.33524	0.29	0.00625146	0.0225	0.000485027
2010-10-26	5.76072	0.239344	0.0137879	49.5551	2.85473	0.429225	0.0247264	0.0225	0.00129616
2010-10-27	2.96547	0.203	0.00601989	28.12	0.833889	0.48	0.0142342	0.0225	0.00066723
2010-10-28	1.98065	0.221556	0.00438824	99.0196	1.96123	1.06088	0.0210123	0.0705033	0.00139642
2011-04-01	2.59375	0.141409	0.00366779	31.7609	0.823798	2.82452	0.073261	0.456029	0.0118282
2011-04-02	3.69387	0.136	0.00502366	25	0.923467	2.5	0.0923467	0.438	0.0161791
2011-04-03	5.6109	0.151787	0.00851661	22.5333	1.26432	2.86014	0.16048	0.324038	0.0181814
2011-04-04	6.5303	0.168	0.0109709	20	1.30606	3.23	0.210929	0.207	0.0135177
2011-04-05	4.47427	0.148793	0.00665742	17.9123	0.801446	3.57655	0.160024	0.157731	0.00705731
2011-04-06	3.91426	0.122	0.0047754	15	0.58714	4.06	0.158919	0.089	0.00348369
2011-04-07	2.51166	0.149596	0.00375734	14.1762	0.356059	3.99822	0.100422	0.120303	0.00302159
2011-04-08	1.3575	0.189	0.00256568	13	0.176476	3.91	0.0530784	0.165	0.00223988
2011-04-09	0.934436	0.467342	0.00436701	150.672	1.40794	2.9914	0.0279527	0.307279	0.00287133
2011-04-10	9.89367	0.592	0.0585705	212.33	21.0072	2.58	0.255257	0.371	0.0367055
2011-04-11	1.50697	0.569129	0.00857662	201.683	3.03931	2.67738	0.0403474	0.365102	0.00550198
2011-04-12	0.00573346	0.181	1.03776e-05	21	0.00120403	4.33	0.000248259	0.265	1.51937e-05
2011-04-13	1.03959	0.146644	0.00152449	23.3214	0.242446	4.09322	0.0425526	0.157289	0.00163515
2011-04-14	1.1613	0.107	0.00124259	26	0.301938	3.82	0.0443616	0.033	0.000383229
2011-04-15	1.14048	0.101732	0.00116024	22.6478	0.258294	3.84394	0.0438395	0.20875	0.00238076
2011-04-16	0.868558	0.096	0.000833816	19	0.165026	3.87	0.0336132	0.4	0.00347423
2011-04-17	0.726043	0.0871908	0.000633042	23.6364	0.171611	3.73091	0.027088	0.392582	0.00285031
2011-04-18	0.166102	0.077	0.000127898	29	0.0481694	3.57	0.00592983	0.384	0.00063783
2011-04-19	0.00904459	0.105	9.49682e-06	33	0.00298472	3.42	0.000309325	0.349	3.15656e-05
2011-04-20	1.68348	0.107326	0.00180681	30.093	0.506611	2.89675	0.0487663	0.209466	0.00352633
2011-04-21	1.02977	0.109	0.00112245	28	0.288336	2.52	0.0259502	0.109	0.00112245
2011-04-22	3.72653	0.138006	0.00514284	57.637	2.14786	1.92095	0.0715849	0.138006	0.00514284
2011-04-23	3.72188	0.155	0.00576891	75	2.79141	1.57	0.0584335	0.155	0.00576891
2011-04-24	1.33951	0.180404	0.00241652	67.6248	0.905837	1.9852	0.0265918	0.180404	0.00241652
2011-04-25	0.0942182	0.248	0.000233661	48	0.0452247	3.09	0.00291134	0.248	0.000233661
2011-04-26	2.58213	0.242185	0.00625354	49.5858	1.28037	2.74112	0.0707793	0.242185	0.00625354
2011-04-27	1.49412	0.237	0.00354107	51	0.762002	2.43	0.0363072	0.237	0.00354107
2011-04-28	0.504765	0.222574	0.00112347	58.1535	0.293539	2.37993	0.012013	0.454347	0.00229339
2011-04-29	0.571454	0.1765	0.00100862	81	0.462878	2.22	0.0126863	1.1485	0.00656315
2011-04-30	3.74388	0.1765	0.00660795	81	3.03254	2.22	0.0831141	1.1485	0.0429985
2011-05-01	0.624481	0.1765	0.00110221	81	0.505829	2.22	0.0138635	1.1485	0.00717216
2011-05-02	0.549394	0.1765	0.000969681	81	0.445009	2.22	0.0121966	1.1485	0.00630979
2011-05-03	0.384997	0.1765	0.00067952	81	0.311848	2.22	0.00854694	1.1485	0.00442169
2011-05-04	0.706899	0.1765	0.00124768	81	0.572588	2.22	0.0156932	1.1485	0.00811873
2011-05-05	4.41206	0.1765	0.00778728	81	3.57377	2.22	0.0979477	1.1485	0.0506725
2011-05-06	1.02617	0.149175	0.00153079	94.5497	0.970244	2.12515	0.0218078	1.56018	0.0160102
2011-05-07	2.45508	0.116	0.0028479	111	2.72514	2.01	0.0493472	2.06	0.0505747
2011-05-08	2.95244	0.124282	0.00366934	77.2809	2.28167	1.43618	0.0424024	3.13665	0.0926075
2011-05-09	3.22252	0.13	0.00418928	54	1.74016	1.04	0.0335142	3.88	0.125034
2011-05-10	2.16732	0.149584	0.00324197	52.848	1.14539	1.26118	0.0273339	3.11162	0.0674389
2011-05-11	1.89316	0.1725	0.00326571	51.5	0.97498	1.52	0.0287761	2.2125	0.0418863
2011-05-12	2.14837	0.1725	0.00370594	51.5	1.10641	1.52	0.0326552	2.2125	0.0475327
2011-05-13	0.00475652	0.1725	8.20499e-06	51.5	0.00244961	1.52	7.22991e-05	2.2125	0.000105238
2011-05-14	0.852561	0.215	0.00183301	49	0.417755	2	0.0170512	0.545	0.00464646
2011-05-15	0.8175	0.215	0.00175763	49	0.400575	2	0.01635	0.545	0.00445538
2011-05-20	0.625566	0.168019	0.00105107	77.9553	0.487662	1.66134	0.0103928	0.279567	0.00174888
2011-05-21	4.7369	0.218	0.0103264	99	4.68953	1.03	0.0487901	0.248	0.0117475
2011-05-22	5.55062	0.17674	0.00981015	78.9827	4.38403	1.03	0.0571714	0.234519	0.0130172
2011-05-23	2.48059	0.117	0.0029023	50	1.2403	1.03	0.0255501	0.215	0.00533328
2011-05-24	1.0947	0.118248	0.00129446	47.8445	0.523754	1.08842	0.011915	0.224302	0.00245544
2011-05-27	1.57423	0.126	0.00198353	58	0.913054	1.08	0.0170017	0.269	0.00423468
2011-05-28	1.57945	0.126	0.00199011	58	0.916082	1.08	0.0170581	0.269	0.00424873
2011-05-29	0.334189	0.126	0.000421078	58	0.19383	1.08	0.00360924	0.269	0.000898968
2011-05-30	5.87297	0.115	0.00675392	74	4.346	1.14	0.0669519	0.447	0.0262522
2011-05-31	2.00635	0.116886	0.00234513	55.1435	1.10637	1.162	0.0233137	0.395145	0.00792798
2011-06-01	0.483352	0.17944	0.000867326	17.5291	0.0847271	1.08016	0.00522096	0.366041	0.00176927
2011-06-02	0.0277418	0.3915	0.000108609	30.335	0.00841548	0.609	0.000168948	0.671	0.000186148
2011-06-10	0.395036	0.3915	0.00154657	30.335	0.119834	0.609	0.00240577	0.671	0.00265069
2011-06-11	0.333744	0.3915	0.00130661	30.335	0.101241	0.609	0.0020325	0.671	0.00223942
2011-06-14	2.14212	0.191	0.00409146	57	1.22101	0.416	0.00891124	0.367	0.0078616
2011-06-15	2.28668	0.191	0.00436755	57	1.30341	0.416	0.00951257	0.367	0.0083921
2011-06-16	0.36915	0.191	0.000705076	57	0.210415	0.416	0.00153566	0.367	0.00135478
2011-06-17	6.56781	0.209	0.0137267	108.7	7.13921	0.46	0.0302119	0.486	0.0319196
2011-06-18	3.62949	0.196627	0.00713656	84.4005	3.06331	0.741833	0.0269248	0.416917	0.015132
2011-06-19	1.48181	0.173	0.00256353	38	0.563088	1.28	0.0189672	0.285	0.00422316
2011-06-20	2.11909	0.171545	0.00363518	77.2937	1.63792	0.756083	0.0160221	0.266081	0.00563848
2011-06-21	12.2528	0.171	0.0209523	92	11.2726	0.56	0.0686158	0.259	0.0317348
2011-06-22	10.9943	0.173891	0.0191182	62.2625	6.84534	0.96063	0.105615	0.209438	0.0230262
2011-06-23	9.25655	0.178	0.0164767	20	1.85131	1.53	0.141625	0.139	0.0128666
2011-06-24	7.93364	0.275366	0.0218466	15.7202	1.24718	2.00078	0.158735	0.216037	0.0171396
2011-06-25	6.38653	0.36	0.0229915	12	0.766384	2.41	0.153915	0.283	0.0180739
2011-06-26	3.84807	0.319349	0.0122888	15.3621	0.591143	2.06157	0.0793305	0.296448	0.0114075
2011-06-27	1.37567	0.227	0.00312277	23	0.316404	1.27	0.017471	0.327	0.00449844
2011-06-28	0.161547	0.227	0.000366713	23	0.0371559	1.27	0.00205165	0.327	0.00052826
2011-07-01	3.90196	0.2315	0.00903303	51	1.99	1.2185	0.0475453	0.6205	0.0242116
2011-07-02	2.36404	0.242251	0.00572691	64.1199	1.51582	1.11955	0.0264667	0.653482	0.0154486
2011-07-03	0.569965	0.261	0.00148761	87	0.49587	0.947	0.00539757	0.711	0.00405245
2011-07-05	2.32393	0.188	0.004369	28	0.650702	0.522	0.0121309	1.11	0.0257957
2011-07-06	0.923919	0.205269	0.00189652	27.372	0.252895	0.515092	0.00475904	1.05733	0.00976886
2011-07-09	1.77839	0.408	0.00725582	20	0.355677	0.434	0.0077182	0.439	0.00780712
2011-07-10	0.882936	0.172	0.00151865	37	0.326686	0.268	0.00236627	0.196	0.00173056
2011-07-11	1.61708	0.172	0.00278138	37	0.598321	0.268	0.00433378	0.196	0.00316948
2011-07-12	0.449165	0.175997	0.000790517	42.7604	0.192065	0.270116	0.00121327	0.190592	0.000856074
2011-07-14	15.9713	0.189	0.0301857	61.5	9.82233	0.277	0.0442404	0.173	0.0276303
2011-07-15	7.30791	0.189	0.013812	61.5	4.49437	0.277	0.0202429	0.173	0.0126427
2011-07-16	2.69409	0.189	0.00509184	61.5	1.65687	0.277	0.00746264	0.173	0.00466078
2011-07-17	3.4401	0.203143	0.00698833	81.8824	2.81684	0.284487	0.00978667	0.153865	0.00529313
2011-07-18	14.3705	0.206	0.0296032	86	12.3586	0.286	0.0410995	0.15	0.0215557
2011-07-19	5.58865	0.233031	0.0130233	87.7327	4.90307	0.5019	0.0280494	0.172872	0.00966122
2011-07-20	5.32945	0.284	0.0151356	91	4.8498	0.909	0.0484447	0.216	0.0115116
2011-07-21	2.11293	0.286459	0.00605266	90.6488	1.91534	0.858307	0.0181354	0.229463	0.0048484
2011-07-23	7.38851	0.29907	0.0220968	88.8471	6.56447	0.598261	0.0442026	0.298529	0.0220568
2011-07-24	1.73715	0.305	0.00529831	88	1.52869	0.476	0.00826883	0.331	0.00574997
2011-07-25	0.816912	0.214132	0.00174927	100.588	0.821714	0.322193	0.00263203	0.29245	0.00238906
2011-07-26	0.301587	0.074	0.000223174	120	0.361904	0.085	0.000256349	0.233	0.000702697
2011-07-27	9.60092	0.0846338	0.00812563	110.821	10.6399	0.179585	0.0172418	0.252589	0.0242508
2011-07-28	0.678396	0.1215	0.000824251	79	0.535933	0.5075	0.00344286	0.3205	0.00217426
2011-08-02	3.79298	0.346257	0.0131335	53.8155	2.04121	0.760427	0.0288429	0.24532	0.00930496
2011-08-03	1.61258	0.4265	0.00687764	51	0.822414	0.538	0.00867566	0.18	0.00290264
2011-08-04	0.826739	0.4265	0.00352604	51	0.421637	0.538	0.00444786	0.18	0.00148813
2011-08-05	0.899642	0.4265	0.00383697	51	0.458818	0.538	0.00484007	0.18	0.00161936
2011-08-06	3.53642	0.4265	0.0150828	51	1.80358	0.538	0.019026	0.18	0.00636556
2011-08-07	1.64073	0.488529	0.00801546	48.8235	0.801064	0.366059	0.00600606	0.129506	0.00212485
2011-08-08	1.05345	0.569	0.00599411	46	0.484585	0.143	0.00150643	0.064	0.000674206
2011-08-09	0.603171	0.594535	0.00358606	39.6162	0.238953	0.0891365	0.000537645	0.0715808	0.000431754
2011-08-10	0.189511	0.633	0.00119961	30	0.0568534	0.008	1.51609e-05	0.083	0.000157294
2011-08-12	0.966668	0.3285	0.0031755	33.5	0.323834	0.0645	0.000623501	0.073	0.000705668
2011-08-13	2.82717	0.3285	0.00928725	33.5	0.947101	0.0645	0.00182352	0.073	0.00206383
2011-08-14	1.54506	0.3285	0.00507552	33.5	0.517595	0.0645	0.000996564	0.073	0.00112789
2011-08-15	0.568569	0.3285	0.00186775	33.5	0.190471	0.0645	0.000366727	0.073	0.000415056
2011-08-16	9.39167	0.3285	0.0308517	33.5	3.14621	0.0645	0.00605763	0.073	0.00685592
2011-08-17	8.48108	0.201925	0.0171254	34.9549	2.96455	0.0879859	0.00746215	0.0688432	0.00583864
2011-08-18	4.80032	0.024	0.00115208	37	1.77612	0.121	0.00580839	0.063	0.0030242
2011-08-19	2.59059	0.129669	0.00335919	110	2.84965	0.158508	0.0041063	0.0896189	0.00232166
2011-08-20	1.08244	0.286	0.00309579	218	2.35972	0.214	0.00231643	0.129	0.00139635
2011-08-21	0.105383	0.286	0.000301394	218	0.229734	0.214	0.000225519	0.129	0.000135944
2012-04-01	0.0292625	1.616	0.000472881	31	0.00907136	0.0995	2.91162e-05	0.6575	0.000192401
2012-04-02	0.0230335	1.616	0.000372221	31	0.00714037	0.0995	2.29183e-05	0.6575	0.000151445
2012-04-03	0.016129	1.616	0.000260644	31	0.00499997	0.0995	1.60483e-05	0.6575	0.000106048
2012-04-04	0.0165457	1.616	0.000267379	31	0.00512918	0.0995	1.6463e-05	0.6575	0.000108788
2012-04-05	0.0162166	1.616	0.00026206	31	0.00502714	0.0995	1.61355e-05	0.6575	0.000106624
2012-04-06	0.0161172	1.616	0.000260454	31	0.00499634	0.0995	1.60366e-05	0.6575	0.000105971
2012-04-07	0.0146638	1.616	0.000236968	31	0.00454579	0.0995	1.45905e-05	0.6575	9.64148e-05
2012-04-08	0.0132213	1.17423	0.000155249	33.8521	0.00447569	0.121842	1.61091e-05	0.578115	7.64344e-05
2012-04-09	0.0131249	0.222	2.91373e-05	40	0.00524996	0.17	2.23123e-05	0.407	5.34183e-05
2012-04-10	0.0274088	0.222	6.08474e-05	40	0.0109635	0.17	4.65949e-05	0.407	0.000111554
2012-04-11	0.037325	0.222	8.28615e-05	40	0.01493	0.17	6.34525e-05	0.407	0.000151913
2012-04-12	0.0608483	0.269136	0.000163765	134.595	0.0818991	0.296145	0.000180199	0.519678	0.000316215
2012-04-13	0.962792	0.327	0.00314833	250.72	2.41391	0.451	0.00434219	0.658	0.00633517
2012-04-14	0.852901	0.327	0.00278899	250.72	2.13839	0.451	0.00384658	0.658	0.00561209
2012-04-15	1.59673	0.327	0.00522129	250.72	4.00331	0.451	0.00720123	0.658	0.0105065
2012-04-16	0.76492	0.309408	0.00236672	235.311	1.79994	0.540804	0.00413672	0.67576	0.00516902
2012-04-17	0.457154	0.2745	0.00125489	204.735	0.935954	0.719	0.00328694	0.711	0.00325036
2012-04-18	0.437412	0.2745	0.0012007	204.735	0.895536	0.719	0.00314499	0.711	0.00311
2012-04-19	0.314771	0.2745	0.000864047	204.735	0.644447	0.719	0.00226321	0.711	0.00223802
2012-04-20	0.237004	0.2745	0.000650577	204.735	0.485231	0.719	0.00170406	0.711	0.0016851
2012-04-21	0.889095	0.2745	0.00244056	204.735	1.82029	0.719	0.00639259	0.711	0.00632146
2012-04-22	0.312079	0.2745	0.000856656	204.735	0.638934	0.719	0.00224385	0.711	0.00221888
2012-04-23	0.471208	0.2745	0.00129347	204.735	0.964728	0.719	0.00338799	0.711	0.00335029
2012-04-24	0.865204	0.2745	0.00237499	204.735	1.77138	0.719	0.00622082	0.711	0.0061516
2012-04-25	0.982246	0.2745	0.00269627	204.735	2.011	0.719	0.00706235	0.711	0.00698377
2012-04-26	0.164797	0.2745	0.000452368	204.735	0.337398	0.719	0.00118489	0.711	0.00117171
2012-04-27	0.331816	0.2745	0.000910834	204.735	0.679343	0.719	0.00238575	0.711	0.00235921
2012-04-28	0.142241	0.2745	0.000390452	204.735	0.291217	0.719	0.00102271	0.711	0.00101133
2012-04-29	2.94963e-05	0.2745	8.09673e-08	204.735	6.03892e-05	0.719	2.12078e-07	0.711	2.09719e-07
2012-05-01	0.751562	0.222	0.00166847	158.75	1.1931	0.987	0.00741791	0.764	0.00574193
2012-05-02	1.44007	0.222	0.00319695	158.75	2.28611	0.987	0.0142135	0.764	0.0110021
2012-05-03	3.85351	0.222	0.0085548	158.75	6.11745	0.987	0.0380342	0.764	0.0294408
2012-05-04	0.357858	0.168697	0.000603696	120.052	0.429616	0.818989	0.00293082	0.552067	0.00197562
2012-05-05	2.04635	0.097	0.00198496	68	1.39152	0.593	0.0121349	0.267	0.00546376
2012-05-06	15.6327	0.097	0.0151638	68	10.6303	0.593	0.0927021	0.267	0.0417394
2012-05-07	4.75358	0.097	0.00461097	68	3.23243	0.593	0.0281887	0.267	0.0126921
2012-05-08	2.25325	0.115405	0.00260036	53.2105	1.19897	0.769488	0.0173385	0.323956	0.00729954
2012-05-09	1.22199	0.153	0.00186965	23	0.281059	1.13	0.0138085	0.4403	0.00538044
2012-05-10	0.841045	0.153	0.0012868	23	0.19344	1.13	0.00950381	0.4403	0.00370312
2012-05-11	0.808864	0.153	0.00123756	23	0.186039	1.13	0.00914016	0.4403	0.00356143
2012-05-12	0.587453	0.151156	0.000887969	15.2536	0.089608	0.922692	0.00542039	0.698402	0.00410278
2012-05-13	0.378588	0.148	0.00056031	2	0.00757176	0.568	0.00215038	1.14	0.0043159
2012-05-14	0.210503	0.148	0.000311544	2	0.00421006	0.568	0.00119566	1.14	0.00239973
2012-05-15	0.0685888	0.153124	0.000105026	8.95337	0.006141	0.61399	0.000421128	1.00532	0.000689539
2012-05-16	0.000256837	0.169	4.34055e-07	30.5	7.83354e-05	0.7565	1.94297e-06	0.588	1.5102e-06
2012-05-18	1.91941	0.169	0.0032438	30.5	0.585419	0.7565	0.0145203	0.588	0.0112861
2012-05-19	3.21245	0.169	0.00542904	30.5	0.979797	0.7565	0.0243022	0.588	0.0188892
2012-05-20	1.48917	0.169	0.00251671	30.5	0.454198	0.7565	0.0112656	0.588	0.00875635
2012-05-21	0.00376609	0.169	6.36469e-06	30.5	0.00114866	0.7565	2.84904e-05	0.588	2.21446e-05
2012-05-23	1.29455	0.19	0.00245965	59	0.763786	0.945	0.0122335	0.036	0.000466039
2012-05-24	2.58289	0.19	0.00490749	59	1.5239	0.945	0.0244083	0.036	0.000929839
2012-05-25	0.0429336	0.19	8.15738e-05	59	0.0253308	0.945	0.000405722	0.036	1.54561e-05
2012-05-26	2.7255	0.19	0.00517844	59	1.60804	0.945	0.0257559	0.036	0.000981178
2012-05-27	0.757361	0.154986	0.00117381	9.07442	0.0687261	0.0821352	0.00062206	0.223645	0.0016938
2012-05-28	0.707481	0.15283	0.00108124	6	0.0424489	0.029	0.000205169	0.2352	0.00166399
2012-05-29	0.198195	0.15283	0.000302902	6	0.0118917	0.029	5.74767e-05	0.2352	0.000466156
2012-06-07	0.0833143	0.175915	0.000146562	23	0.0191623	0.158	0.000131637	0.2666	0.000222116
2012-06-11	0.058323	0.199	0.000116063	40	0.0233292	0.287	0.000167387	0.298	0.000173803
2012-06-13	0.122558	0.236	0.000289237	38.5	0.0471848	0.6435	0.00078866	0.382	0.000468171
2012-06-17	3.30422	0.273	0.00902051	37	1.22256	1	0.0330422	0.466	0.0153977
2012-06-18	4.9257	0.273	0.0134472	37	1.82251	1	0.049257	0.466	0.0229538
2012-06-19	3.8522	0.273	0.0105165	37	1.42531	1	0.038522	0.466	0.0179512
2012-06-20	5.47838	0.273	0.014956	37	2.027	1	0.0547838	0.466	0.0255293
2012-06-21	4.88219	0.249944	0.0122027	25.8561	1.26235	1.24593	0.0608288	0.481755	0.0235202
2012-06-22	2.3998	0.213	0.00511157	8	0.191984	1.64	0.0393567	0.507	0.012167
2012-06-23	0.987656	0.213	0.00210371	8	0.0790125	1.64	0.0161976	0.507	0.00500742
2012-06-24	0.763606	0.213	0.00162648	8	0.0610885	1.64	0.0125231	0.507	0.00387148
2012-06-25	0.285464	0.206684	0.000590008	9.02425	0.025761	1.4949	0.0042674	0.515706	0.00147216
2012-07-18	0.614635	0.3945	0.00242473	26.835	0.164937	0.029	0.000178244	0.03525	0.000216659
2012-07-19	0.392397	0.3945	0.00154801	26.835	0.1053	0.029	0.000113795	0.03525	0.00013832
2012-07-22	0.0611509	0.3945	0.00024124	26.835	0.0164098	0.029	1.77338e-05	0.03525	2.15557e-05
2012-07-23	0.121763	0.3945	0.000480353	26.835	0.032675	0.029	3.53111e-05	0.03525	4.29213e-05
2012-07-24	2.19404	0.3945	0.00865549	26.835	0.58877	0.029	0.000636271	0.03525	0.000773399
2012-07-25	1.14027	0.3945	0.00449836	26.835	0.305991	0.029	0.000330678	0.03525	0.000401945
2012-07-26	0.995573	0.3945	0.00392754	26.835	0.267162	0.029	0.000288716	0.03525	0.000350939
2012-07-27	0.249867	0.3945	0.000985725	26.835	0.0670518	0.029	7.24614e-05	0.03525	8.80781e-05
2012-07-28	0.109018	0.3945	0.000430076	26.835	0.029255	0.029	3.16152e-05	0.03525	3.84289e-05
2012-10-18	0.0419081	0.320363	0.000134258	37.4702	0.0157031	0.029	1.21533e-05	0.034576	1.44902e-05
2012-10-19	0.00886075	0.312	2.76455e-05	38.67	0.00342645	0.029	2.56962e-06	0.0345	3.05696e-06
2012-10-23	0.099888	0.317	0.000316645	50.835	0.0507781	0.029	2.89675e-05	0.10375	0.000103634
2012-10-25	0.120924	0.322	0.000389375	63	0.076182	0.029	3.50679e-05	0.173	0.000209198
				479
